# Supplementary material for: Synthesis and crystal structures of bis­[1-oxopyridin-2-olato(1−)]bis­(penta­fluoro­phen­yl)silicon(IV)–tetra­hydro­furan–pentane (2/1/1), bis­[1-oxopyridin-2-olato(1−)]bis­(p-tol­yl)silicon(IV), and dimesitylbis[1-oxopyridin-2-olato(1−)]silicon(IV)
Source: Acta Crystallogr E Crystallogr Commun. 2024 Feb 20;80(Pt 3):318–24. doi: 10.1107/S2056989024001543 (PMC10915655; doi:10.1107/S2056989024001543)
Supplement: Supplementary file 1 [file e-80-00318-sup1.cif]

##############################################################################
#                                                                            #
# This CIF contains the data in a paper accepted for publication in          #
# Acta Crystallographica Section E. It conforms to the requirements of       #
# Notes for Authors for Acta Crystallographica Section E, and has been       #
# peer reviewed under the auspices of the IUCr Commission on Journals.       #
#                                                                            #
# Full details of the Crystallographic Information File format               #
# are given in the paper "The Crystallographic Information File (CIF):       #
# a New Standard Archive File for Crystallography" by S. R. Hall, F. H.      #
# Allen and I. D. Brown [Acta Cryst. (1991), A47, 655-685].                  #
#                                                                            #
# The current version of the core CIF dictionary is obtainable from          #
# ftp://ftp.iucr.org/pub/cif_core.dic.                                       #
#                                                                            #
# Software is freely available for graphical display of the structure(s)     #
# in this CIF. For information consult the CIF software page                 #
# http://www.iucr.org/resources/cif/software.                                #
#                                                                            #
# This file may be used for bona fide research purposes within the           #
# scientific community so long as proper attribution is given to the journal # 
# article from which it was obtained.                                        #
#                                                                            #
##############################################################################
data_1
_audit_creation_method     'SHELXL-2019/3'
_chemical_name_systematic
;\
Bis[1-oxopyridin-2-olato(1-)]bis(pentafluorophenyl)silicon(IV)--\
tetrahydrofuran--pentane (2/1/1)
;
_chemical_name_common
;\
Bis[1-oxopyridin-2-olato(1-)]bis(pentafluorophenyl)silicon(IV)--\
tetrahydrofuran--pentane (2/1/1)
;
_chemical_formula_moiety     'C22 H8 F10 N2 O4 Si, 0.5(C5 H12), 0.5(C4 H8 O)'
_chemical_formula_sum     'C26.5 H18 F10 N2 O4.5 Si'
_chemical_formula_iupac     'C22 H8 F10 N2 O4 Si, 0.5C5 H12, 0.5C4 H8 O'
_chemical_formula_weight     654.52
_chemical_melting_point     ?
_space_group_crystal_system     monoclinic
_space_group_name_H-M_alt     'P 21/n'
_space_group_name_Hall     '-P 2yn'
loop_
    _space_group_symop_operation_xyz
    'x, y, z'
    '-x+1/2, y+1/2, -z+1/2'
    '-x, -y, -z'
    'x-1/2, -y-1/2, z-1/2'
_cell_length_a     12.6809(9)
_cell_length_b     12.1217(9)
_cell_length_c     17.7335(13)
_cell_angle_alpha     90
_cell_angle_beta     105.7674(15)
_cell_angle_gamma     90
_cell_volume     2623.3(3)
_cell_formula_units_Z     4
_cell_measurement_reflns_used     3989
_cell_measurement_theta_min     2.30
_cell_measurement_theta_max     37.40
_cell_measurement_temperature     100.0(5)
_exptl_crystal_description     plate
_exptl_crystal_colour     colorless
_exptl_crystal_size_max     0.40
_exptl_crystal_size_mid     0.36
_exptl_crystal_size_min     0.14
_exptl_crystal_density_diffrn     1.657
_exptl_crystal_density_meas     ?
_exptl_crystal_density_method     ?
_exptl_crystal_F_000     1324
_exptl_absorpt_coefficient_mu     0.202
_exptl_absorpt_correction_type     multi-scan
_exptl_absorpt_process_details
;
(SADABS; Krause <i>et al.</i>,  2015)
;
_exptl_absorpt_correction_T_min     0.6935
_exptl_absorpt_correction_T_max     0.7476
_diffrn_ambient_temperature     100.0(5)
_diffrn_source     'fine-focus sealed tube'
_diffrn_radiation_type     MoK\a
_diffrn_radiation_wavelength     0.71073
_diffrn_measurement_device_type     'Bruker SMART APEXII CCD platform'
_diffrn_measurement_method     '\w scans'
_diffrn_detector_area_resol_mean     ?
_diffrn_reflns_number     97594
_diffrn_reflns_av_R_equivalents     0.0431
_diffrn_reflns_av_unetI/netI     0.0325
_diffrn_reflns_theta_min     1.768
_diffrn_reflns_theta_max     38.755
_diffrn_reflns_theta_full     37.785
_diffrn_measured_fraction_theta_max     0.972
_diffrn_measured_fraction_theta_full     0.996
_diffrn_reflns_limit_h_min     -22
_diffrn_reflns_limit_h_max     22
_diffrn_reflns_limit_k_min     -21
_diffrn_reflns_limit_k_max     21
_diffrn_reflns_limit_l_min     -30
_diffrn_reflns_limit_l_max     30
_refine_special_details
;
Both bidentate ligands are disordered with the coplanar flips
of themselves (0.524(16):0.476(16) and 0.516(15):0.484(16) for
the rings containing C1/N1 and C6/N2, respectively). Due to
resolution limitations, the disorder was modeled by refining the
occupancies of the two atoms types (C and N) at the oxygen-coordinating
portions of the rings. The occupancies at each site were constrained
to sum to one and additionally sum to one C and one N atom between
the two sites on each ring. The positional and anisotropic displacement
parameters,respectively, at each site of disorder were constrained
to be equivalent.
The solvent volume contains once each of n-pentane and tetrahydrofuran
disordered over a crystallographic inversion center (0.50:0.50).
Analogous bond lengths and angles in both directions along each
solvent molecule were restrained to be similar. Anisotropic displacement
parameters for proximal atoms were restrained to be similar.
;
_reflns_number_total     14595
_reflns_number_gt     9977
_reflns_threshold_expression     'I > 2\s(I)'
_refine_ls_structure_factor_coef     Fsqd
_refine_ls_matrix_type     full
_refine_ls_R_factor_all     0.0817
_refine_ls_R_factor_gt     0.0513
_refine_ls_wR_factor_gt     0.1448
_refine_ls_wR_factor_ref     0.1629
_refine_ls_goodness_of_fit_ref     1.033
_refine_ls_restrained_S_all     1.033
_refine_ls_number_reflns     14595
_refine_ls_number_parameters     446
_refine_ls_number_restraints     55
_refine_ls_hydrogen_treatment     constr
_refine_ls_weighting_scheme     calc
_refine_ls_weighting_details
              'w=1/[\s^2^(Fo^2^)+(0.0822P)^2^+0.9141P] where P=(Fo^2^+2Fc^2^)/3'
_atom_sites_solution_hydrogens     geom
_atom_sites_solution_primary     dual
_atom_sites_solution_secondary     difmap
_refine_ls_shift/su_max     0.001
_refine_ls_shift/su_mean     0.000
_refine_diff_density_max     0.612
_refine_diff_density_min     -0.579
_refine_ls_extinction_method     none
_refine_ls_extinction_coef     .
loop_
    _atom_type_symbol
    _atom_type_description
    _atom_type_scat_dispersion_real
    _atom_type_scat_dispersion_imag
    _atom_type_scat_source
    'C' 'C' 0.0033 0.0016
                         'International Tables Vol C Tables 4.2.6.8 and 6.1.1.4'
    'H' 'H' 0.0000 0.0000
                         'International Tables Vol C Tables 4.2.6.8 and 6.1.1.4'
    'N' 'N' 0.0061 0.0033
                         'International Tables Vol C Tables 4.2.6.8 and 6.1.1.4'
    'O' 'O' 0.0106 0.0060
                         'International Tables Vol C Tables 4.2.6.8 and 6.1.1.4'
    'F' 'F' 0.0171 0.0103
                         'International Tables Vol C Tables 4.2.6.8 and 6.1.1.4'
    'Si' 'Si' 0.0817 0.0704
                         'International Tables Vol C Tables 4.2.6.8 and 6.1.1.4'
_computing_data_collection
;
APEX3 (Bruker, 2016)
;
_computing_cell_refinement
;
SAINT (Bruker, 2013)
;
_computing_data_reduction
;
SAINT (Bruker, 2013)
;
_computing_structure_solution
;
<i>SHELXT2014/5</i> (Sheldrick, 2015a)
;
_computing_structure_refinement
;
<i>SHELXL2019/3</i> (Sheldrick, 2015b)
;
_computing_molecular_graphics
;
SHELXTL (Sheldrick, 2008)
;
_computing_publication_material
;
SHELXTL (Sheldrick, 2008)
;
loop_
    _atom_site_type_symbol
    _atom_site_label
    _atom_site_fract_x
    _atom_site_fract_y
    _atom_site_fract_z
    _atom_site_U_iso_or_equiv
    _atom_site_adp_type
    _atom_site_calc_flag
    _atom_site_occupancy
    _atom_site_disorder_assembly
    _atom_site_disorder_group
    Si Si1 0.66487(2) 0.71292(2) 0.62708(2) 0.01575(6) Uani d 1 . .
    O O1 0.67613(7) 0.58885(7) 0.68356(5) 0.01829(14) Uani d 1 . .
    O O2 0.69747(7) 0.78437(7) 0.72284(5) 0.01843(14) Uani d 1 . .
    O O3 0.51949(7) 0.71616(6) 0.62790(5) 0.01877(15) Uani d 1 . .
    O O4 0.63848(6) 0.84997(7) 0.58666(5) 0.01750(14) Uani d 1 . .
    N N1 0.68205(8) 0.60779(8) 0.75861(6) 0.01816(19) Uani d 0.524(16) A 1
    C C1 0.69390(9) 0.71546(8) 0.78005(6) 0.01806(18) Uani d 0.524(16) A 1
    N N2 0.48096(8) 0.81844(9) 0.61909(7) 0.01913(19) Uani d 0.516(15) B 1
    C C6 0.54737(8) 0.89276(8) 0.59860(6) 0.01757(18) Uani d 0.516(15) B 1
    N N1' 0.69390(9) 0.71546(8) 0.78005(6) 0.01806(18) Uani d 0.476(16) A 5
    C C1' 0.68205(8) 0.60779(8) 0.75861(6) 0.01816(19) Uani d 0.476(16) A 5
    N N2' 0.54737(8) 0.89276(8) 0.59860(6) 0.01757(18) Uani d 0.484(15) B 5
    C C6' 0.48096(8) 0.81844(9) 0.61909(7) 0.01913(19) Uani d 0.484(15) B 5
    C C2 0.70444(11) 0.74796(10) 0.85565(7) 0.0224(2) Uani d 1 . .
    H H2 0.713350 0.823669 0.869789 0.027 Uiso calc 1 A 1
    C C3 0.70189(12) 0.66902(12) 0.91066(8) 0.0259(2) Uani d 1 . .
    H H3 0.708483 0.689880 0.963383 0.031 Uiso calc 1 . .
    C C4 0.68956(11) 0.55763(11) 0.88890(8) 0.0250(2) Uani d 1 . .
    H H4 0.687662 0.503036 0.926946 0.030 Uiso calc 1 . .
    C C5 0.68013(10) 0.52686(10) 0.81226(7) 0.0215(2) Uani d 1 . .
    H H5 0.672500 0.451465 0.797136 0.026 Uiso calc 1 A 1
    C C7 0.52081(10) 1.00284(9) 0.59067(7) 0.02030(19) Uani d 1 . .
    H H7 0.569884 1.054923 0.578717 0.024 Uiso calc 1 B 1
    C C8 0.42148(11) 1.03599(10) 0.60042(8) 0.0255(2) Uani d 1 . .
    H H8 0.400870 1.111515 0.594537 0.031 Uiso calc 1 . .
    C C9 0.35103(11) 0.95821(12) 0.61899(10) 0.0304(3) Uani d 1 . .
    H H9 0.281838 0.980781 0.624646 0.036 Uiso calc 1 . .
    C C10 0.38159(10) 0.84898(11) 0.62913(9) 0.0258(2) Uani d 1 . .
    H H10 0.334779 0.795943 0.642792 0.031 Uiso calc 1 B 1
    C C11 0.62534(9) 0.62938(9) 0.52904(7) 0.01742(18) Uani d 1 . .
    C C12 0.68528(9) 0.53833(9) 0.51616(7) 0.01920(19) Uani d 1 . .
    F F1 0.77010(7) 0.50006(6) 0.57439(5) 0.02438(15) Uani d 1 . .
    C C13 0.66631(10) 0.48285(10) 0.44545(8) 0.0219(2) Uani d 1 . .
    F F2 0.72793(8) 0.39565(7) 0.43788(6) 0.03029(18) Uani d 1 . .
    C C14 0.58391(11) 0.51903(10) 0.38166(7) 0.0229(2) Uani d 1 . .
    F F3 0.56808(8) 0.47189(7) 0.31140(5) 0.03075(18) Uani d 1 . .
    C C15 0.52011(10) 0.60735(10) 0.39152(7) 0.0219(2) Uani d 1 . .
    F F4 0.43903(8) 0.64323(7) 0.33081(5) 0.03056(18) Uani d 1 . .
    C C16 0.54109(9) 0.65902(9) 0.46376(7) 0.01871(18) Uani d 1 . .
    F F5 0.47407(6) 0.74494(6) 0.46711(5) 0.02394(15) Uani d 1 . .
    C C17 0.81897(9) 0.73023(9) 0.62649(7) 0.01881(18) Uani d 1 . .
    C C18 0.85009(10) 0.78010(10) 0.56525(8) 0.0225(2) Uani d 1 . .
    F F6 0.77384(7) 0.80890(7) 0.49856(5) 0.02657(16) Uani d 1 . .
    C C19 0.95760(12) 0.80612(13) 0.56729(9) 0.0300(3) Uani d 1 . .
    F F7 0.98118(9) 0.85775(10) 0.50685(7) 0.0423(2) Uani d 1 . .
    C C20 1.04070(11) 0.77953(15) 0.63276(11) 0.0349(3) Uani d 1 . .
    F F8 1.14520(8) 0.80396(12) 0.63564(8) 0.0545(3) Uani d 1 . .
    C C21 1.01591(11) 0.72697(13) 0.69452(10) 0.0305(3) Uani d 1 . .
    F F9 1.09644(7) 0.70038(10) 0.75876(7) 0.0443(3) Uani d 1 . .
    C C22 0.90737(10) 0.70317(10) 0.69006(8) 0.0221(2) Uani d 1 . .
    F F10 0.89124(6) 0.65161(7) 0.75357(5) 0.02621(16) Uani d 1 . .
    C C23 0.4695(4) 0.9762(6) 0.9416(4) 0.086(2) Uani d 0.5 C -1
    H H23A 0.417411 0.974458 0.973522 0.128 Uiso calc 0.5 C -1
    H H23B 0.511420 1.045096 0.951452 0.128 Uiso calc 0.5 C -1
    H H23C 0.519747 0.913386 0.955440 0.128 Uiso calc 0.5 C -1
    C C24 0.4109(6) 0.9697(6) 0.8603(5) 0.0749(18) Uani d 0.5 C -1
    H H24A 0.464327 0.975185 0.828792 0.090 Uiso calc 0.5 C -1
    H H24B 0.361469 1.034272 0.847065 0.090 Uiso calc 0.5 C -1
    C C25 0.3418(6) 0.8635(5) 0.8355(4) 0.0589(13) Uani d 0.5 C -1
    H H25A 0.296849 0.849535 0.872273 0.071 Uiso calc 0.5 C -1
    H H25B 0.291733 0.873160 0.782364 0.071 Uiso calc 0.5 C -1
    C C26 0.4188(6) 0.7637(8) 0.8360(5) 0.0513(16) Uani d 0.5 C -1
    H H26A 0.457846 0.775760 0.795365 0.062 Uiso calc 0.5 C -1
    H H26B 0.474409 0.761122 0.887388 0.062 Uiso calc 0.5 C -1
    C C27 0.3620(4) 0.6549(4) 0.8216(3) 0.0601(12) Uani d 0.5 C -1
    H H27A 0.325890 0.640356 0.862907 0.090 Uiso calc 0.5 C -1
    H H27B 0.415795 0.596735 0.821837 0.090 Uiso calc 0.5 C -1
    H H27C 0.307168 0.656125 0.770602 0.090 Uiso calc 0.5 C -1
    O O5' 0.4671(2) 0.8125(3) 0.79186(18) 0.0468(6) Uani d 0.5 D -5
    C C23' 0.4719(4) 0.9254(4) 0.8165(3) 0.0516(10) Uani d 0.5 D -5
    H H23D 0.483429 0.974883 0.775048 0.062 Uiso calc 0.5 D -5
    H H23E 0.532101 0.936716 0.864779 0.062 Uiso calc 0.5 D -5
    C C24' 0.3630(5) 0.9471(5) 0.8314(4) 0.0565(12) Uani d 0.5 D -5
    H H24C 0.368106 1.006523 0.870569 0.068 Uiso calc 0.5 D -5
    H H24D 0.307096 0.967374 0.782534 0.068 Uiso calc 0.5 D -5
    C C25' 0.3374(6) 0.8395(5) 0.8620(4) 0.0616(14) Uani d 0.5 D -5
    H H25C 0.257285 0.830186 0.852460 0.074 Uiso calc 0.5 D -5
    H H25D 0.372560 0.833615 0.918975 0.074 Uiso calc 0.5 D -5
    C C26' 0.3826(7) 0.7550(8) 0.8179(6) 0.062(2) Uani d 0.5 D -5
    H H26C 0.414208 0.692110 0.852291 0.075 Uiso calc 0.5 D -5
    H H26D 0.324670 0.726969 0.772589 0.075 Uiso calc 0.5 D -5
loop_
    _atom_site_aniso_label
    _atom_site_aniso_U_11
    _atom_site_aniso_U_22
    _atom_site_aniso_U_33
    _atom_site_aniso_U_12
    _atom_site_aniso_U_13
    _atom_site_aniso_U_23
    Si1 0.01361(12) 0.01244(12) 0.01899(14) -0.00038(9) 0.00070(10) 0.00039(9)
    O1 0.0211(4) 0.0138(3) 0.0178(3) 0.0001(3) 0.0015(3) 0.0003(3)
    O2 0.0201(3) 0.0138(3) 0.0194(3) -0.0008(3) 0.0020(3) 0.0006(3)
    O3 0.0157(3) 0.0129(3) 0.0264(4) 0.0001(2) 0.0035(3) 0.0010(3)
    O4 0.0140(3) 0.0142(3) 0.0232(4) 0.0006(2) 0.0031(3) 0.0017(3)
    N1 0.0170(4) 0.0152(4) 0.0199(4) 0.0008(3) 0.0010(3) 0.0011(3)
    C1 0.0167(4) 0.0154(4) 0.0197(4) 0.0008(3) 0.0010(3) 0.0004(3)
    N2 0.0152(4) 0.0161(4) 0.0247(5) 0.0002(3) 0.0030(3) -0.0001(3)
    C6 0.0152(4) 0.0139(4) 0.0213(4) 0.0010(3) 0.0010(3) 0.0006(3)
    N1' 0.0167(4) 0.0154(4) 0.0197(4) 0.0008(3) 0.0010(3) 0.0004(3)
    C1' 0.0170(4) 0.0152(4) 0.0199(4) 0.0008(3) 0.0010(3) 0.0011(3)
    N2' 0.0152(4) 0.0139(4) 0.0213(4) 0.0010(3) 0.0010(3) 0.0006(3)
    C6' 0.0152(4) 0.0161(4) 0.0247(5) 0.0002(3) 0.0030(3) -0.0001(3)
    C2 0.0239(5) 0.0188(4) 0.0224(5) 0.0009(4) 0.0026(4) -0.0029(4)
    C3 0.0283(6) 0.0269(6) 0.0205(5) 0.0035(5) 0.0034(4) -0.0001(4)
    C4 0.0272(6) 0.0237(5) 0.0225(5) 0.0021(4) 0.0041(4) 0.0045(4)
    C5 0.0226(5) 0.0168(4) 0.0227(5) 0.0008(4) 0.0020(4) 0.0025(4)
    C7 0.0212(5) 0.0145(4) 0.0227(5) 0.0008(3) 0.0017(4) 0.0009(3)
    C8 0.0228(5) 0.0176(5) 0.0334(6) 0.0050(4) 0.0031(5) -0.0002(4)
    C9 0.0215(5) 0.0236(5) 0.0466(8) 0.0046(4) 0.0103(5) -0.0014(5)
    C10 0.0187(5) 0.0209(5) 0.0390(7) -0.0003(4) 0.0097(5) -0.0008(5)
    C11 0.0169(4) 0.0134(4) 0.0203(5) -0.0006(3) 0.0023(3) 0.0006(3)
    C12 0.0189(4) 0.0148(4) 0.0225(5) -0.0003(3) 0.0033(4) -0.0002(3)
    F1 0.0220(3) 0.0197(3) 0.0281(4) 0.0055(3) 0.0010(3) 0.0004(3)
    C13 0.0233(5) 0.0162(4) 0.0265(5) -0.0019(4) 0.0072(4) -0.0028(4)
    F2 0.0306(4) 0.0221(3) 0.0392(5) 0.0028(3) 0.0114(4) -0.0084(3)
    C14 0.0280(6) 0.0193(5) 0.0212(5) -0.0071(4) 0.0061(4) -0.0031(4)
    F3 0.0402(5) 0.0288(4) 0.0235(4) -0.0098(3) 0.0091(3) -0.0074(3)
    C15 0.0243(5) 0.0183(4) 0.0194(5) -0.0047(4) -0.0005(4) 0.0016(4)
    F4 0.0353(4) 0.0258(4) 0.0218(4) -0.0030(3) -0.0073(3) 0.0025(3)
    C16 0.0185(4) 0.0136(4) 0.0213(5) -0.0014(3) 0.0007(4) 0.0007(3)
    F5 0.0221(3) 0.0171(3) 0.0266(4) 0.0040(2) -0.0036(3) 0.0004(3)
    C17 0.0155(4) 0.0165(4) 0.0233(5) 0.0000(3) 0.0033(4) -0.0009(3)
    C18 0.0184(4) 0.0215(5) 0.0267(6) -0.0011(4) 0.0049(4) -0.0008(4)
    F6 0.0240(4) 0.0300(4) 0.0250(4) 0.0003(3) 0.0054(3) 0.0031(3)
    C19 0.0229(5) 0.0334(7) 0.0362(7) -0.0040(5) 0.0124(5) 0.0005(5)
    F7 0.0343(5) 0.0526(6) 0.0457(6) -0.0077(4) 0.0206(4) 0.0073(5)
    C20 0.0165(5) 0.0425(8) 0.0457(9) -0.0052(5) 0.0086(5) -0.0013(7)
    F8 0.0186(4) 0.0766(9) 0.0686(8) -0.0104(5) 0.0126(5) 0.0092(7)
    C21 0.0151(5) 0.0373(7) 0.0359(7) -0.0003(5) 0.0012(5) 0.0014(6)
    F9 0.0162(4) 0.0625(7) 0.0466(6) -0.0005(4) -0.0046(4) 0.0081(5)
    C22 0.0148(4) 0.0221(5) 0.0274(6) -0.0001(4) 0.0022(4) -0.0001(4)
    F10 0.0193(3) 0.0278(4) 0.0277(4) 0.0008(3) 0.0001(3) 0.0045(3)
    C23 0.039(2) 0.100(5) 0.120(6) -0.009(3) 0.026(3) -0.029(4)
    C24 0.081(4) 0.057(3) 0.095(5) -0.023(3) 0.038(4) -0.016(3)
    C25 0.072(3) 0.054(3) 0.060(3) 0.009(2) 0.032(3) 0.015(2)
    C26 0.049(3) 0.060(3) 0.050(4) 0.013(3) 0.021(3) 0.014(3)
    C27 0.057(3) 0.070(3) 0.053(3) 0.004(2) 0.015(2) -0.018(2)
    O5' 0.0403(14) 0.0526(16) 0.0476(15) 0.0081(12) 0.0122(12) -0.0033(12)
    C23' 0.042(2) 0.064(3) 0.050(2) -0.0106(18) 0.0138(17) -0.0147(19)
    C24' 0.059(3) 0.047(2) 0.075(3) 0.008(2) 0.037(3) 0.001(2)
    C25' 0.071(3) 0.051(3) 0.072(4) 0.003(2) 0.036(3) 0.001(3)
    C26' 0.083(6) 0.053(3) 0.056(4) 0.006(4) 0.026(4) 0.009(3)
_geom_special_details
;
 All esds (except the esd in the dihedral angle between two l.s. planes)
 are estimated using the full covariance matrix.  The cell esds are taken
 into account individually in the estimation of esds in distances, angles
 and torsion angles; correlations between esds in cell parameters are only
 used when they are defined by crystal symmetry.  An approximate (isotropic)
 treatment of cell esds is used for estimating esds involving l.s. planes.
;
loop_
    _geom_bond_atom_site_label_1
    _geom_bond_atom_site_label_2
    _geom_bond_site_symmetry_2
    _geom_bond_distance
    _geom_bond_publ_flag
    Si1 O1 . 1.7910(9) y
    Si1 O4 . 1.8042(9) y
    Si1 O3 . 1.8480(9) y
    Si1 O2 . 1.8503(9) y
    Si1 C11 . 1.9559(12) y
    Si1 C17 . 1.9683(12) y
    O1 C1' . 1.3324(14) ?
    O1 N1 . 1.3324(14) ?
    O2 N1' . 1.3244(14) ?
    O2 C1 . 1.3244(14) ?
    O3 C6' . 1.3263(13) ?
    O3 N2 . 1.3263(13) ?
    O4 N2' . 1.3348(13) ?
    O4 C6 . 1.3348(13) ?
    N1 C1 . 1.3562(14) ?
    N1 C5 . 1.3714(16) ?
    C1 C2 . 1.3686(17) ?
    N2 C6 . 1.3487(15) ?
    N2 C10 . 1.3706(16) ?
    C6 C7 . 1.3740(15) ?
    N1' C1' . 1.3562(14) ?
    N1' C2 . 1.3686(17) ?
    C1' C5 . 1.3714(16) ?
    N2' C6' . 1.3487(15) ?
    N2' C7 . 1.3740(15) ?
    C6' C10 . 1.3706(16) ?
    C2 C3 . 1.3732(19) ?
    C2 H2 . 0.9500 ?
    C3 C4 . 1.4013(19) ?
    C3 H3 . 0.9500 ?
    C4 C5 . 1.3828(19) ?
    C4 H4 . 0.9500 ?
    C5 H5 . 0.9500 ?
    C7 C8 . 1.3770(18) ?
    C7 H7 . 0.9500 ?
    C8 C9 . 1.398(2) ?
    C8 H8 . 0.9500 ?
    C9 C10 . 1.3776(19) ?
    C9 H9 . 0.9500 ?
    C10 H10 . 0.9500 ?
    C11 C16 . 1.3923(16) ?
    C11 C12 . 1.3937(16) ?
    C12 F1 . 1.3545(14) ?
    C12 C13 . 1.3851(17) ?
    C13 F2 . 1.3428(14) ?
    C13 C14 . 1.3861(19) ?
    C14 F3 . 1.3353(15) ?
    C14 C15 . 1.3814(19) ?
    C15 F4 . 1.3430(14) ?
    C15 C16 . 1.3853(17) ?
    C16 F5 . 1.3557(14) ?
    C17 C18 . 1.3904(18) ?
    C17 C22 . 1.3957(17) ?
    C18 F6 . 1.3543(15) ?
    C18 C19 . 1.3903(18) ?
    C19 F7 . 1.3431(18) ?
    C19 C20 . 1.377(2) ?
    C20 F8 . 1.3452(17) ?
    C20 C21 . 1.375(2) ?
    C21 F9 . 1.3462(17) ?
    C21 C22 . 1.3874(18) ?
    C22 F10 . 1.3513(16) ?
    C23 C24 . 1.434(10) ?
    C23 H23A . 0.9800 ?
    C23 H23B . 0.9800 ?
    C23 H23C . 0.9800 ?
    C24 C25 . 1.553(8) ?
    C24 H24A . 0.9900 ?
    C24 H24B . 0.9900 ?
    C25 C26 . 1.552(10) ?
    C25 H25A . 0.9900 ?
    C25 H25B . 0.9900 ?
    C26 C27 . 1.491(10) ?
    C26 H26A . 0.9900 ?
    C26 H26B . 0.9900 ?
    C27 H27A . 0.9800 ?
    C27 H27B . 0.9800 ?
    C27 H27C . 0.9800 ?
    O5' C23' . 1.432(5) ?
    O5' C26' . 1.456(10) ?
    C23' C24' . 1.498(6) ?
    C23' H23D . 0.9900 ?
    C23' H23E . 0.9900 ?
    C24' C25' . 1.482(8) ?
    C24' H24C . 0.9900 ?
    C24' H24D . 0.9900 ?
    C25' C26' . 1.494(11) ?
    C25' H25C . 0.9900 ?
    C25' H25D . 0.9900 ?
    C26' H26C . 0.9900 ?
    C26' H26D . 0.9900 ?
loop_
    _geom_angle_atom_site_label_1
    _geom_angle_atom_site_label_2
    _geom_angle_atom_site_label_3
    _geom_angle_site_symmetry_1
    _geom_angle_site_symmetry_3
    _geom_angle
    _geom_angle_publ_flag
    O1 Si1 O4 . . 166.74(4) y
    O1 Si1 O3 . . 86.65(4) y
    O4 Si1 O3 . . 84.60(4) y
    O1 Si1 O2 . . 85.17(4) y
    O4 Si1 O2 . . 84.53(4) y
    O3 Si1 O2 . . 87.56(4) y
    O1 Si1 C11 . . 91.41(4) y
    O4 Si1 C11 . . 98.54(4) y
    O3 Si1 C11 . . 90.16(4) y
    O2 Si1 C11 . . 175.99(5) y
    O1 Si1 C17 . . 99.44(5) y
    O4 Si1 C17 . . 88.68(4) y
    O3 Si1 C17 . . 172.66(4) y
    O2 Si1 C17 . . 88.88(5) y
    C11 Si1 C17 . . 93.75(5) y
    C1' O1 Si1 . . 112.84(7) ?
    N1 O1 Si1 . . 112.84(7) ?
    N1' O2 Si1 . . 111.23(7) ?
    C1 O2 Si1 . . 111.23(7) ?
    C6' O3 Si1 . . 110.81(7) ?
    N2 O3 Si1 . . 110.81(7) ?
    N2' O4 Si1 . . 111.71(7) ?
    C6 O4 Si1 . . 111.71(7) ?
    O1 N1 C1 . . 114.69(9) ?
    O1 N1 C5 . . 124.26(10) ?
    C1 N1 C5 . . 121.02(11) ?
    O2 C1 N1 . . 114.61(10) ?
    O2 C1 C2 . . 123.66(10) ?
    N1 C1 C2 . . 121.70(10) ?
    O3 N2 C6 . . 114.78(9) ?
    O3 N2 C10 . . 124.02(10) ?
    C6 N2 C10 . . 121.20(10) ?
    O4 C6 N2 . . 114.45(9) ?
    O4 C6 C7 . . 124.04(10) ?
    N2 C6 C7 . . 121.50(10) ?
    O2 N1' C1' . . 114.61(10) ?
    O2 N1' C2 . . 123.66(10) ?
    C1' N1' C2 . . 121.70(10) ?
    O1 C1' N1' . . 114.69(9) ?
    O1 C1' C5 . . 124.26(10) ?
    N1' C1' C5 . . 121.02(11) ?
    O4 N2' C6' . . 114.45(9) ?
    O4 N2' C7 . . 124.04(10) ?
    C6' N2' C7 . . 121.50(10) ?
    O3 C6' N2' . . 114.78(9) ?
    O3 C6' C10 . . 124.02(10) ?
    N2' C6' C10 . . 121.20(10) ?
    N1' C2 C3 . . 118.72(11) ?
    C1 C2 C3 . . 118.72(11) ?
    C1 C2 H2 . . 120.6 ?
    C3 C2 H2 . . 120.6 ?
    C2 C3 C4 . . 119.88(12) ?
    C2 C3 H3 . . 120.1 ?
    C4 C3 H3 . . 120.1 ?
    C5 C4 C3 . . 120.26(12) ?
    C5 C4 H4 . . 119.9 ?
    C3 C4 H4 . . 119.9 ?
    C1' C5 C4 . . 118.42(11) ?
    N1 C5 C4 . . 118.42(11) ?
    N1 C5 H5 . . 120.8 ?
    C4 C5 H5 . . 120.8 ?
    N2' C7 C8 . . 118.54(11) ?
    C6 C7 C8 . . 118.54(11) ?
    C6 C7 H7 . . 120.7 ?
    C8 C7 H7 . . 120.7 ?
    C7 C8 C9 . . 119.84(11) ?
    C7 C8 H8 . . 120.1 ?
    C9 C8 H8 . . 120.1 ?
    C10 C9 C8 . . 120.24(12) ?
    C10 C9 H9 . . 119.9 ?
    C8 C9 H9 . . 119.9 ?
    C6' C10 C9 . . 118.59(12) ?
    N2 C10 C9 . . 118.59(12) ?
    N2 C10 H10 . . 120.7 ?
    C9 C10 H10 . . 120.7 ?
    C16 C11 C12 . . 113.42(10) ?
    C16 C11 Si1 . . 123.97(8) ?
    C12 C11 Si1 . . 122.43(8) ?
    F1 C12 C13 . . 115.50(10) ?
    F1 C12 C11 . . 120.11(10) ?
    C13 C12 C11 . . 124.37(11) ?
    F2 C13 C12 . . 120.66(12) ?
    F2 C13 C14 . . 119.84(11) ?
    C12 C13 C14 . . 119.49(11) ?
    F3 C14 C15 . . 120.33(12) ?
    F3 C14 C13 . . 120.99(12) ?
    C15 C14 C13 . . 118.65(11) ?
    F4 C15 C14 . . 119.78(11) ?
    F4 C15 C16 . . 120.51(11) ?
    C14 C15 C16 . . 119.71(11) ?
    F5 C16 C15 . . 115.00(10) ?
    F5 C16 C11 . . 120.69(10) ?
    C15 C16 C11 . . 124.29(11) ?
    C18 C17 C22 . . 113.39(11) ?
    C18 C17 Si1 . . 122.91(9) ?
    C22 C17 Si1 . . 123.45(9) ?
    F6 C18 C19 . . 115.25(12) ?
    F6 C18 C17 . . 120.49(11) ?
    C19 C18 C17 . . 124.25(12) ?
    F7 C19 C20 . . 119.76(13) ?
    F7 C19 C18 . . 120.96(14) ?
    C20 C19 C18 . . 119.28(13) ?
    F8 C20 C21 . . 120.52(15) ?
    F8 C20 C19 . . 120.04(15) ?
    C21 C20 C19 . . 119.44(13) ?
    F9 C21 C20 . . 119.99(13) ?
    F9 C21 C22 . . 120.74(14) ?
    C20 C21 C22 . . 119.27(13) ?
    F10 C22 C21 . . 114.91(11) ?
    F10 C22 C17 . . 120.77(10) ?
    C21 C22 C17 . . 124.32(13) ?
    C24 C23 H23A . . 109.5 ?
    C24 C23 H23B . . 109.5 ?
    H23A C23 H23B . . 109.5 ?
    C24 C23 H23C . . 109.5 ?
    H23A C23 H23C . . 109.5 ?
    H23B C23 H23C . . 109.5 ?
    C23 C24 C25 . . 115.3(6) ?
    C23 C24 H24A . . 108.4 ?
    C25 C24 H24A . . 108.4 ?
    C23 C24 H24B . . 108.4 ?
    C25 C24 H24B . . 108.4 ?
    H24A C24 H24B . . 107.5 ?
    C26 C25 C24 . . 109.8(6) ?
    C26 C25 H25A . . 109.7 ?
    C24 C25 H25A . . 109.7 ?
    C26 C25 H25B . . 109.7 ?
    C24 C25 H25B . . 109.7 ?
    H25A C25 H25B . . 108.2 ?
    C27 C26 C25 . . 114.5(6) ?
    C27 C26 H26A . . 108.6 ?
    C25 C26 H26A . . 108.6 ?
    C27 C26 H26B . . 108.6 ?
    C25 C26 H26B . . 108.6 ?
    H26A C26 H26B . . 107.6 ?
    C26 C27 H27A . . 109.5 ?
    C26 C27 H27B . . 109.5 ?
    H27A C27 H27B . . 109.5 ?
    C26 C27 H27C . . 109.5 ?
    H27A C27 H27C . . 109.5 ?
    H27B C27 H27C . . 109.5 ?
    C23' O5' C26' . . 109.5(5) ?
    O5' C23' C24' . . 104.9(4) ?
    O5' C23' H23D . . 110.8 ?
    C24' C23' H23D . . 110.8 ?
    O5' C23' H23E . . 110.8 ?
    C24' C23' H23E . . 110.8 ?
    H23D C23' H23E . . 108.8 ?
    C25' C24' C23' . . 102.3(4) ?
    C25' C24' H24C . . 111.3 ?
    C23' C24' H24C . . 111.3 ?
    C25' C24' H24D . . 111.3 ?
    C23' C24' H24D . . 111.3 ?
    H24C C24' H24D . . 109.2 ?
    C24' C25' C26' . . 105.0(6) ?
    C24' C25' H25C . . 110.7 ?
    C26' C25' H25C . . 110.7 ?
    C24' C25' H25D . . 110.7 ?
    C26' C25' H25D . . 110.7 ?
    H25C C25' H25D . . 108.8 ?
    O5' C26' C25' . . 104.9(7) ?
    O5' C26' H26C . . 110.8 ?
    C25' C26' H26C . . 110.8 ?
    O5' C26' H26D . . 110.8 ?
    C25' C26' H26D . . 110.8 ?
    H26C C26' H26D . . 108.8 ?
loop_
    _geom_torsion_atom_site_label_1
    _geom_torsion_atom_site_label_2
    _geom_torsion_atom_site_label_3
    _geom_torsion_atom_site_label_4
    _geom_torsion_site_symmetry_1
    _geom_torsion_site_symmetry_2
    _geom_torsion_site_symmetry_3
    _geom_torsion_site_symmetry_4
    _geom_torsion
    _geom_torsion_publ_flag
    O4 Si1 O1 C1' . . . . -28.5(2) ?
    O3 Si1 O1 C1' . . . . -77.23(8) ?
    O2 Si1 O1 C1' . . . . 10.60(8) ?
    C11 Si1 O1 C1' . . . . -167.31(8) ?
    C17 Si1 O1 C1' . . . . 98.65(8) ?
    O4 Si1 O1 N1 . . . . -28.5(2) ?
    O3 Si1 O1 N1 . . . . -77.23(8) ?
    O2 Si1 O1 N1 . . . . 10.60(8) ?
    C11 Si1 O1 N1 . . . . -167.31(8) ?
    C17 Si1 O1 N1 . . . . 98.65(8) ?
    O1 Si1 O2 N1' . . . . -10.44(7) ?
    O4 Si1 O2 N1' . . . . 161.20(8) ?
    O3 Si1 O2 N1' . . . . 76.40(7) ?
    C17 Si1 O2 N1' . . . . -110.02(8) ?
    O1 Si1 O2 C1 . . . . -10.44(7) ?
    O4 Si1 O2 C1 . . . . 161.20(8) ?
    O3 Si1 O2 C1 . . . . 76.40(7) ?
    C17 Si1 O2 C1 . . . . -110.02(8) ?
    O1 Si1 O3 C6' . . . . 154.54(8) ?
    O4 Si1 O3 C6' . . . . -15.49(8) ?
    O2 Si1 O3 C6' . . . . 69.23(8) ?
    C11 Si1 O3 C6' . . . . -114.06(8) ?
    O1 Si1 O3 N2 . . . . 154.54(8) ?
    O4 Si1 O3 N2 . . . . -15.49(8) ?
    O2 Si1 O3 N2 . . . . 69.23(8) ?
    C11 Si1 O3 N2 . . . . -114.06(8) ?
    O1 Si1 O4 N2' . . . . -31.6(2) ?
    O3 Si1 O4 N2' . . . . 17.32(7) ?
    O2 Si1 O4 N2' . . . . -70.74(8) ?
    C11 Si1 O4 N2' . . . . 106.66(8) ?
    C17 Si1 O4 N2' . . . . -159.74(8) ?
    O1 Si1 O4 C6 . . . . -31.6(2) ?
    O3 Si1 O4 C6 . . . . 17.32(7) ?
    O2 Si1 O4 C6 . . . . -70.74(8) ?
    C11 Si1 O4 C6 . . . . 106.66(8) ?
    C17 Si1 O4 C6 . . . . -159.74(8) ?
    Si1 O1 N1 C1 . . . . -8.78(12) ?
    Si1 O1 N1 C5 . . . . 173.22(9) ?
    Si1 O2 C1 N1 . . . . 8.22(12) ?
    Si1 O2 C1 C2 . . . . -173.65(9) ?
    O1 N1 C1 O2 . . . . 0.12(14) ?
    C5 N1 C1 O2 . . . . 178.19(10) ?
    O1 N1 C1 C2 . . . . -178.04(10) ?
    C5 N1 C1 C2 . . . . 0.02(17) ?
    Si1 O3 N2 C6 . . . . 10.62(12) ?
    Si1 O3 N2 C10 . . . . -169.72(11) ?
    Si1 O4 C6 N2 . . . . -15.96(12) ?
    Si1 O4 C6 C7 . . . . 164.44(9) ?
    O3 N2 C6 O4 . . . . 3.27(15) ?
    C10 N2 C6 O4 . . . . -176.40(11) ?
    O3 N2 C6 C7 . . . . -177.13(11) ?
    C10 N2 C6 C7 . . . . 3.20(18) ?
    Si1 O2 N1' C1' . . . . 8.22(12) ?
    Si1 O2 N1' C2 . . . . -173.65(9) ?
    Si1 O1 C1' N1' . . . . -8.78(12) ?
    Si1 O1 C1' C5 . . . . 173.22(9) ?
    O2 N1' C1' O1 . . . . 0.12(14) ?
    C2 N1' C1' O1 . . . . -178.04(10) ?
    O2 N1' C1' C5 . . . . 178.19(10) ?
    C2 N1' C1' C5 . . . . 0.02(17) ?
    Si1 O4 N2' C6' . . . . -15.96(12) ?
    Si1 O4 N2' C7 . . . . 164.44(9) ?
    Si1 O3 C6' N2' . . . . 10.62(12) ?
    Si1 O3 C6' C10 . . . . -169.72(11) ?
    O4 N2' C6' O3 . . . . 3.27(15) ?
    C7 N2' C6' O3 . . . . -177.13(11) ?
    O4 N2' C6' C10 . . . . -176.40(11) ?
    C7 N2' C6' C10 . . . . 3.20(18) ?
    O2 N1' C2 C3 . . . . -178.57(11) ?
    C1' N1' C2 C3 . . . . -0.58(18) ?
    O2 C1 C2 C3 . . . . -178.57(11) ?
    N1 C1 C2 C3 . . . . -0.58(18) ?
    N1' C2 C3 C4 . . . . 0.5(2) ?
    C1 C2 C3 C4 . . . . 0.5(2) ?
    C2 C3 C4 C5 . . . . 0.1(2) ?
    O1 C1' C5 C4 . . . . 178.47(11) ?
    N1' C1' C5 C4 . . . . 0.59(18) ?
    O1 N1 C5 C4 . . . . 178.47(11) ?
    C1 N1 C5 C4 . . . . 0.59(18) ?
    C3 C4 C5 C1' . . . . -0.66(19) ?
    C3 C4 C5 N1 . . . . -0.66(19) ?
    O4 N2' C7 C8 . . . . 176.47(11) ?
    C6' N2' C7 C8 . . . . -3.09(18) ?
    O4 C6 C7 C8 . . . . 176.47(11) ?
    N2 C6 C7 C8 . . . . -3.09(18) ?
    N2' C7 C8 C9 . . . . 0.8(2) ?
    C6 C7 C8 C9 . . . . 0.8(2) ?
    C7 C8 C9 C10 . . . . 1.3(2) ?
    O3 C6' C10 C9 . . . . 179.41(13) ?
    N2' C6' C10 C9 . . . . -1.0(2) ?
    O3 N2 C10 C9 . . . . 179.41(13) ?
    C6 N2 C10 C9 . . . . -1.0(2) ?
    C8 C9 C10 C6' . . . . -1.3(2) ?
    C8 C9 C10 N2 . . . . -1.3(2) ?
    C16 C11 C12 F1 . . . . 179.86(10) ?
    Si1 C11 C12 F1 . . . . 4.45(15) ?
    C16 C11 C12 C13 . . . . 1.43(17) ?
    Si1 C11 C12 C13 . . . . -173.97(9) ?
    F1 C12 C13 F2 . . . . 1.51(17) ?
    C11 C12 C13 F2 . . . . 180.00(11) ?
    F1 C12 C13 C14 . . . . -177.48(11) ?
    C11 C12 C13 C14 . . . . 1.01(19) ?
    F2 C13 C14 F3 . . . . -3.34(18) ?
    C12 C13 C14 F3 . . . . 175.65(11) ?
    F2 C13 C14 C15 . . . . 178.54(11) ?
    C12 C13 C14 C15 . . . . -2.46(18) ?
    F3 C14 C15 F4 . . . . 2.55(18) ?
    C13 C14 C15 F4 . . . . -179.32(11) ?
    F3 C14 C15 C16 . . . . -176.71(11) ?
    C13 C14 C15 C16 . . . . 1.41(18) ?
    F4 C15 C16 F5 . . . . 0.51(16) ?
    C14 C15 C16 F5 . . . . 179.77(11) ?
    F4 C15 C16 C11 . . . . -178.03(11) ?
    C14 C15 C16 C11 . . . . 1.23(19) ?
    C12 C11 C16 F5 . . . . 178.98(10) ?
    Si1 C11 C16 F5 . . . . -5.70(16) ?
    C12 C11 C16 C15 . . . . -2.56(17) ?
    Si1 C11 C16 C15 . . . . 172.76(9) ?
    C22 C17 C18 F6 . . . . 178.41(11) ?
    Si1 C17 C18 F6 . . . . -7.13(16) ?
    C22 C17 C18 C19 . . . . -2.95(19) ?
    Si1 C17 C18 C19 . . . . 171.50(11) ?
    F6 C18 C19 F7 . . . . 1.0(2) ?
    C17 C18 C19 F7 . . . . -177.71(13) ?
    F6 C18 C19 C20 . . . . -179.78(14) ?
    C17 C18 C19 C20 . . . . 1.5(2) ?
    F7 C19 C20 F8 . . . . -0.9(3) ?
    C18 C19 C20 F8 . . . . 179.89(15) ?
    F7 C19 C20 C21 . . . . 179.80(15) ?
    C18 C19 C20 C21 . . . . 0.6(2) ?
    F8 C20 C21 F9 . . . . 0.5(3) ?
    C19 C20 C21 F9 . . . . 179.87(15) ?
    F8 C20 C21 C22 . . . . 179.77(15) ?
    C19 C20 C21 C22 . . . . -0.9(3) ?
    F9 C21 C22 F10 . . . . -0.7(2) ?
    C20 C21 C22 F10 . . . . -179.93(14) ?
    F9 C21 C22 C17 . . . . 178.44(13) ?
    C20 C21 C22 C17 . . . . -0.8(2) ?
    C18 C17 C22 F10 . . . . -178.32(11) ?
    Si1 C17 C22 F10 . . . . 7.26(17) ?
    C18 C17 C22 C21 . . . . 2.58(19) ?
    Si1 C17 C22 C21 . . . . -171.84(11) ?
    C23 C24 C25 C26 . . . . -72.1(8) ?
    C24 C25 C26 C27 . . . . 173.7(6) ?
    C26' O5' C23' C24' . . . . -20.7(6) ?
    O5' C23' C24' C25' . . . . 34.3(6) ?
    C23' C24' C25' C26' . . . . -35.2(7) ?
    C23' O5' C26' C25' . . . . -1.3(7) ?
    C24' C25' C26' O5' . . . . 23.2(8) ?
loop_
    _geom_hbond_atom_site_label_D
    _geom_hbond_atom_site_label_H
    _geom_hbond_atom_site_label_A
    _geom_hbond_site_symmetry_A
    _geom_hbond_distance_DH
    _geom_hbond_distance_HA
    _geom_hbond_distance_DA
    _geom_hbond_angle_DHA
    _geom_hbond_publ_flag
    C2 H2 F1 2_656 0.95 2.34 3.2809(15) 169.8 yes
    C3 H3 F7 4_576 0.95 3.23 3.6665(18) 110.0 ?
    C4 H4 F6 2_646 0.95 2.68 3.5757(16) 157.8 yes
    C5 H5 F4 3_666 0.95 2.59 3.2997(15) 131.5 yes
    C7 H7 F5 3_676 0.95 2.57 3.2307(14) 126.8 yes
    C8 H8 F5 3_676 0.95 2.77 3.3319(16) 118.6 ?
    C8 H8 F6 3_676 0.95 2.56 3.2230(15) 126.7 yes
    C8 H8 F9 2_656 0.95 2.81 3.2507(18) 109.5 ?
    C9 H9 F6 3_676 0.95 3.31 3.6095(17) 100.9 ?
    C9 H9 F8 1_455 0.95 2.80 3.2885(18) 113.2 ?
    C10 H10 F2 3_666 0.95 2.73 3.3522(16) 123.7 ?
    C10 H10 F8 1_455 0.95 2.37 3.0797(16) 130.7 yes
_shelx_space_group_comment
;
The symmetry employed for this shelxl refinement is uniquely defined
by the following loop, which should always be used as a source of
symmetry information in preference to the above space-group names.
They are only intended as comments.
;
_shelx_estimated_absorpt_T_min     0.923
_shelx_estimated_absorpt_T_max     0.972
_shelx_hkl_file
;
  -1   0   0    0.04    0.02
  -1   0   0    0.01    0.02
   2   0   0   46.00    0.87
  -2   0   0   46.64    0.87
   2   0   0   46.16    0.84
  -2   0   0   46.03    0.85
   3   0   0   -0.14    0.08
  -3   0   0   -0.05    0.06
   3   0   0   -0.13    0.09
  -3   0   0   -0.01    0.09
  -3   0   0   -0.18    0.08
  -4   0   0    3.27    0.12
  -4   0   0    3.12    0.17
   4   0   0    3.54    0.19
   4   0   0    3.30    0.16
  -4   0   0    3.44    0.19
  -5   0   0    0.05    0.08
  -5   0   0   -0.07    0.05
   5   0   0    0.06    0.08
   5   0   0    0.18    0.10
  -5   0   0   -0.12    0.08
   5   0   0    0.03    0.09
  -6   0   0  245.14    4.21
  -6   0   0  243.71    4.35
   6   0   0  237.70    4.40
  -6   0   0  246.96    4.42
   6   0   0  249.91    4.44
   6   0   0  251.80    4.30
  -7   0   0   -0.15    0.06
   7   0   0    0.02    0.13
   7   0   0    0.02    0.09
   7   0   0    0.05    0.11
  -7   0   0    0.06    0.12
  -7   0   0    0.00    0.11
  -8   0   0   27.76    0.74
   8   0   0   29.40    0.81
  -8   0   0   28.14    0.57
   8   0   0   28.24    0.68
   8   0   0   28.71    0.82
  -8   0   0   27.65    0.80
  -9   0   0   -0.31    0.12
   9   0   0    0.22    0.12
   9   0   0    0.20    0.17
  -9   0   0   -0.13    0.14
   9   0   0   -0.06    0.16
  10   0   0   -0.01    0.13
 -10   0   0    0.12    0.19
  10   0   0    0.17    0.19
  10   0   0    0.19    0.19
 -10   0   0    0.28    0.18
  11   0   0    0.05    0.18
 -11   0   0    0.06    0.16
  11   0   0    0.05    0.17
 -11   0   0    0.06    0.18
  11   0   0    0.15    0.13
  12   0   0    0.31    0.23
  12   0   0    0.40    0.21
 -12   0   0    0.42    0.20
 -12   0   0    0.48    0.24
  13   0   0   -0.01    0.20
 -13   0   0    0.10    0.22
 -13   0   0    0.15    0.19
  13   0   0   -0.25    0.19
  14   0   0   12.82    0.68
 -14   0   0   11.71    0.68
  14   0   0   12.46    0.70
  15   0   0    0.02    0.23
  15   0   0    0.62    0.28
 -15   0   0    0.08    0.24
  16   0   0    8.45    0.63
  16   0   0    7.07    0.61
 -16   0   0    7.35    0.62
  17   0   0   -0.17    0.23
 -17   0   0   -0.11    0.28
  17   0   0    0.36    0.27
 -18   0   0    1.29    0.41
  18   0   0    1.76    0.45
  18   0   0    2.33    0.49
 -19   0   0   -0.31    0.26
  19   0   0    0.05    0.31
  19   0   0    0.08    0.31
  20   0   0    1.90    0.48
 -20   0   0    1.13    0.45
  20   0   0    2.43    0.54
  21   0   0    0.38    0.38
   0  -1   0   -0.41    0.03
   0   1   0   -0.53    0.03
   0   1   0   -0.52    0.04
  -1  -1   0   16.28    0.34
   1  -1   0   15.82    0.32
  -1  -1   0   16.36    0.33
  -1  -1   0   16.66    0.34
   1  -1   0   16.43    0.34
  -1   1   0   16.50    0.33
  -1   1   0   17.08    0.36
   1   1   0   16.12    0.32
   1   1   0   16.64    0.36
  -1   1   0   16.82    0.35
  -2  -1   0   46.65    0.86
  -2  -1   0   45.66    0.86
   2  -1   0   45.99    0.84
   2  -1   0   43.68    0.85
   2   1   0   44.45    0.87
  -2   1   0   45.58    0.85
  -2   1   0   43.71    0.87
  -2   1   0   44.68    0.85
  -3  -1   0  127.29    2.23
   3  -1   0  126.72    2.29
  -3  -1   0  131.20    2.32
   3  -1   0  130.90    2.32
   3  -1   0  130.09    2.21
  -3  -1   0  128.45    2.30
  -3   1   0  130.30    2.31
   3   1   0  126.31    2.31
  -3   1   0  127.69    2.27
  -3   1   0  129.13    2.33
   4  -1   0  321.87    5.64
   4  -1   0  332.84    5.53
  -4  -1   0  328.06    5.57
   4  -1   0  331.13    5.67
  -4  -1   0  328.62    5.67
  -4   1   0  318.89    5.66
  -4   1   0  325.89    5.59
  -4   1   0  320.47    5.65
   4   1   0  326.49    5.65
   4   1   0  324.05    5.69
   5  -1   0  159.47    2.75
  -5  -1   0  157.70    2.80
   5  -1   0  160.01    2.91
   5  -1   0  157.39    2.88
  -5  -1   0  157.45    2.91
  -5   1   0  157.85    2.89
   5   1   0  158.90    2.93
   5   1   0  157.57    2.87
  -5   1   0  160.91    2.90
  -5   1   0  158.94    2.80
   6  -1   0    2.14    0.19
  -6  -1   0    1.49    0.15
   6  -1   0    1.55    0.19
   6  -1   0    1.72    0.12
  -6  -1   0    2.16    0.20
   6   1   0    1.80    0.20
  -6   1   0    1.94    0.20
  -6   1   0    1.99    0.15
  -6   1   0    1.50    0.18
   6   1   0    1.46    0.17
  -7  -1   0   17.16    0.47
   7  -1   0   16.58    0.40
   7  -1   0   16.63    0.55
  -7  -1   0   15.83    0.54
   7  -1   0   15.32    0.52
   7   1   0   16.67    0.55
  -7   1   0   16.23    0.54
  -7   1   0   15.94    0.42
  -7   1   0   15.64    0.52
   7   1   0   16.91    0.50
   8  -1   0   21.46    0.66
  -8  -1   0   20.79    0.58
   8  -1   0   22.48    0.52
   8  -1   0   21.37    0.69
  -8  -1   0   21.71    0.69
  -8   1   0   22.01    0.66
   8   1   0   21.51    0.69
  -8   1   0   21.57    0.68
   8   1   0   21.90    0.61
  -8   1   0   20.87    0.52
  -9  -1   0   53.49    1.30
   9  -1   0   52.12    1.05
  -9  -1   0   52.94    1.15
   9  -1   0   50.42    1.25
   9  -1   0   51.01    1.28
  -9   1   0   52.64    1.04
   9   1   0   50.83    1.15
  -9   1   0   50.67    1.27
   9   1   0   52.55    1.31
  -9   1   0   52.02    1.23
   9   1   0   52.65    1.28
  10  -1   0   25.16    0.62
  10  -1   0   25.58    0.83
 -10  -1   0   26.64    0.86
  10  -1   0   26.48    0.87
 -10  -1   0   26.98    0.73
  10   1   0   27.10    0.88
  10   1   0   27.13    0.74
 -10   1   0   25.66    0.60
  10   1   0   26.63    0.87
 -10   1   0   26.02    0.84
 -10   1   0   26.34    0.81
 -11  -1   0   12.95    0.61
 -11  -1   0   13.27    0.50
  11  -1   0   12.67    0.61
  11  -1   0   13.15    0.60
  11   1   0   12.25    0.60
  11   1   0   12.37    0.49
 -11   1   0   12.53    0.59
  11   1   0   12.93    0.61
 -11   1   0   13.85    0.57
 -12  -1   0    3.62    0.38
 -12  -1   0    3.99    0.33
  12  -1   0    4.08    0.38
  12  -1   0    3.72    0.37
  12   1   0    3.61    0.37
 -12   1   0    3.93    0.39
 -12   1   0    3.49    0.36
  12   1   0    3.52    0.39
  12   1   0    4.05    0.32
  13  -1   0    0.36    0.23
 -13  -1   0    0.38    0.25
  13  -1   0    1.11    0.30
 -13   1   0    0.72    0.27
 -13   1   0    0.76    0.25
  13   1   0    1.05    0.29
  13   1   0    0.70    0.26
  14  -1   0    2.57    0.37
 -14  -1   0    2.50    0.43
  14  -1   0    2.02    0.36
  14   1   0    3.33    0.43
  14   1   0    2.89    0.40
 -14   1   0    2.54    0.40
 -14   1   0    1.55    0.31
  15  -1   0    0.29    0.23
 -15  -1   0    0.03    0.26
  15  -1   0   -0.13    0.21
 -15   1   0    0.15    0.27
  15   1   0    0.59    0.29
  15   1   0    0.12    0.25
 -16  -1   0    1.79    0.41
  16  -1   0    1.32    0.37
  16  -1   0    1.49    0.36
 -16   1   0    1.33    0.37
  16   1   0    2.23    0.44
  16   1   0    1.81    0.40
 -17  -1   0    3.51    0.52
  17  -1   0    4.43    0.52
  17  -1   0    3.32    0.50
 -17   1   0    2.85    0.52
  17   1   0    3.52    0.51
  17   1   0    3.64    0.53
  18  -1   0    1.34    0.39
  18  -1   0    1.29    0.43
 -18  -1   0    1.04    0.39
  18   1   0    0.77    0.34
 -18   1   0    0.97    0.39
  18   1   0    0.62    0.34
 -19  -1   0   -0.15    0.28
  19  -1   0   -0.03    0.28
  19  -1   0    0.86    0.40
 -19   1   0    0.70    0.38
  19   1   0    0.47    0.33
  19   1   0    0.30    0.35
  20  -1   0   -0.47    0.24
  20  -1   0   -0.15    0.35
 -20  -1   0   -0.29    0.28
  20   1   0   -0.10    0.29
 -20   1   0   -0.20    0.32
  20   1   0    0.13    0.33
  21  -1   0    0.13    0.34
  21   1   0    0.07    0.41
   0  -2   0  646.63   11.30
   0  -2   0  662.51   11.30
   0  -2   0  658.83   11.19
   0   2   0  648.15   11.47
   0   2   0  656.52   11.46
   0   2   0  663.82   11.34
   1  -2   0  177.55    3.12
  -1  -2   0  182.38    3.11
   1  -2   0  177.19    3.10
  -1  -2   0  179.21    3.12
  -1  -2   0  179.58    3.11
   1   2   0  182.20    3.12
  -1   2   0  181.02    3.11
   1   2   0  177.62    3.17
  -1   2   0  183.07    3.16
  -1   2   0  182.89    3.15
   1   2   0  179.22    3.07
   2  -2   0   38.21    0.75
  -2  -2   0   38.18    0.76
  -2  -2   0   40.01    0.78
  -2  -2   0   38.09    0.77
  -2   2   0   38.96    0.76
   2   2   0   38.28    0.73
   2   2   0   37.57    0.81
  -2   2   0   38.60    0.79
  -2   2   0   38.78    0.81
  -3  -2   0   12.65    0.35
   3  -2   0   11.85    0.35
  -3  -2   0   12.61    0.35
   3  -2   0   12.10    0.33
   3   2   0   12.65    0.39
  -3   2   0   12.62    0.38
   3   2   0   12.20    0.27
  -3   2   0   12.83    0.36
  -3   2   0   12.57    0.34
   4  -2   0    1.91    0.16
  -4  -2   0    1.69    0.08
   4  -2   0    1.68    0.14
  -4  -2   0    1.90    0.17
  -4  -2   0    1.85    0.16
  -4   2   0    1.74    0.16
  -4   2   0    2.03    0.15
  -4   2   0    1.69    0.18
   4   2   0    1.77    0.18
   5  -2   0  259.43    4.56
   5  -2   0  257.60    4.59
  -5  -2   0  258.42    4.58
  -5  -2   0  258.54    4.60
  -5  -2   0  262.05    4.43
  -5   2   0  261.31    4.58
  -5   2   0  258.12    4.62
   5   2   0  252.89    4.63
   5   2   0  257.13    4.60
  -5   2   0  258.16    4.53
  -6  -2   0   95.56    1.90
   6  -2   0   93.56    1.65
   6  -2   0   93.64    1.85
   6  -2   0   93.32    1.88
  -6  -2   0   93.91    1.72
  -6   2   0   93.96    1.90
  -6   2   0   92.74    1.86
   6   2   0   96.77    1.93
   6   2   0   98.11    1.89
  -6   2   0   95.88    1.80
   7  -2   0   40.94    1.02
   7  -2   0   41.34    0.78
  -7  -2   0   42.60    0.86
  -7  -2   0   42.44    1.03
   7  -2   0   42.33    0.99
  -7   2   0   42.26    1.00
  -7   2   0   42.22    0.92
   7   2   0   42.46    1.05
   7   2   0   42.27    1.00
  -7   2   0   40.21    1.02
  -8  -2   0   10.02    0.46
   8  -2   0    9.12    0.44
   8  -2   0   10.38    0.44
   8  -2   0    9.66    0.26
  -8  -2   0    9.42    0.33
  -8   2   0    9.87    0.45
   8   2   0    9.01    0.45
  -8   2   0   10.00    0.44
  -8   2   0    9.62    0.36
   8   2   0   10.07    0.43
  -9  -2   0    0.80    0.16
   9  -2   0    0.89    0.11
  -9  -2   0    0.65    0.20
   9  -2   0    0.71    0.21
   9  -2   0    0.74    0.20
  -9   2   0    0.87    0.23
   9   2   0    0.83    0.24
  -9   2   0    0.88    0.21
   9   2   0    1.16    0.22
  -9   2   0    0.78    0.15
 -10  -2   0    1.95    0.30
  10  -2   0    2.67    0.32
  10  -2   0    2.58    0.33
 -10  -2   0    2.25    0.23
 -10   2   0    1.74    0.29
  10   2   0    2.32    0.32
  10   2   0    2.63    0.30
 -10   2   0    2.20    0.30
 -10   2   0    2.18    0.22
  11  -2   0    9.96    0.53
  11  -2   0   10.53    0.54
 -11  -2   0   10.09    0.55
 -11  -2   0   10.44    0.41
  11   2   0   10.45    0.57
  11   2   0   10.31    0.56
 -11   2   0    9.53    0.53
 -11   2   0    9.81    0.52
  11   2   0   11.72    0.50
 -12  -2   0    5.09    0.44
  12  -2   0    5.12    0.43
  12  -2   0    4.90    0.41
 -12   2   0    4.96    0.42
  12   2   0    4.93    0.44
  12   2   0    4.51    0.43
 -12   2   0    4.62    0.42
  12   2   0    4.52    0.36
  13  -2   0   20.42    0.82
 -13  -2   0   20.04    0.84
  13  -2   0   19.88    0.85
 -13   2   0   20.46    0.83
  13   2   0   21.12    1.02
 -13   2   0   19.20    0.78
  13   2   0   19.02    0.83
  13   2   0   19.13    0.83
  14  -2   0    2.23    0.38
 -14  -2   0    2.35    0.39
  14  -2   0    1.79    0.36
 -14   2   0    1.24    0.31
  14   2   0    0.90    0.30
  14   2   0    1.74    0.36
 -14   2   0    1.64    0.36
  15  -2   0    2.40    0.44
 -15  -2   0    3.13    0.44
  15  -2   0    3.29    0.42
  15   2   0    2.85    0.44
 -15   2   0    1.75    0.33
 -15   2   0    3.40    0.46
  15   2   0    3.06    0.44
  16  -2   0    8.68    0.67
  16  -2   0    8.46    0.64
 -16  -2   0    8.43    0.65
 -16   2   0    8.23    0.64
  16   2   0    8.57    0.66
  16   2   0    8.59    0.65
 -17  -2   0    1.08    0.36
  17  -2   0    0.29    0.30
  17  -2   0    0.58    0.32
 -17   2   0    0.85    0.35
  17   2   0    0.18    0.27
  17   2   0    0.16    0.30
 -18  -2   0   -0.02    0.32
  18  -2   0    0.19    0.30
  18  -2   0   -0.03    0.31
  18   2   0   -0.33    0.26
 -18   2   0    0.33    0.31
  18   2   0   -0.24    0.26
  19  -2   0    0.44    0.34
  19  -2   0    1.03    0.40
 -19  -2   0    0.51    0.36
 -19   2   0    0.39    0.34
  19   2   0    0.62    0.37
  19   2   0    0.11    0.29
 -20  -2   0    2.27    0.53
  20  -2   0    1.10    0.42
  20  -2   0    1.25    0.43
  20   2   0    1.51    0.46
  20   2   0    1.51    0.46
 -20   2   0    2.39    0.52
  21  -2   0   -0.41    0.31
   0  -3   0    0.01    0.09
   0  -3   0    0.02    0.09
   0  -3   0    0.16    0.08
   0   3   0    0.06    0.09
   0   3   0    0.05    0.12
   0   3   0   -0.26    0.09
   1  -3   0   36.41    0.75
  -1  -3   0   36.08    0.74
  -1  -3   0   37.06    0.73
  -1  -3   0   35.94    0.74
   1  -3   0   35.80    0.73
   1  -3   0   36.48    0.72
  -1   3   0   38.40    0.80
  -1   3   0   35.83    0.78
   1   3   0   36.32    0.81
  -1   3   0   36.94    0.76
   1   3   0   36.87    0.71
   1   3   0   36.59    0.77
  -2  -3   0    1.83    0.15
   2  -3   0    1.81    0.15
   2  -3   0    2.19    0.13
  -2  -3   0    1.92    0.14
  -2  -3   0    1.92    0.15
   2   3   0    1.95    0.14
   2   3   0    1.78    0.09
   2   3   0    1.97    0.19
  -2   3   0    2.08    0.18
  -2   3   0    1.86    0.13
  -2   3   0    1.89    0.16
  -3  -3   0   49.63    1.03
   3  -3   0   50.06    1.00
  -3  -3   0   51.39    1.03
  -3  -3   0   49.00    1.01
   3  -3   0   50.53    1.04
   3   3   0   50.22    1.09
  -3   3   0   50.63    1.08
  -3   3   0   50.63    1.06
   3   3   0   50.92    0.97
  -3   3   0   49.60    0.93
  -3   3   0   49.99    1.00
   4  -3   0    1.63    0.15
   4  -3   0    1.61    0.16
  -4  -3   0    1.37    0.15
  -4  -3   0    2.15    0.18
   4   3   0    1.89    0.20
  -4   3   0    2.09    0.16
  -4   3   0    2.36    0.21
   4   3   0    1.70    0.12
  -4   3   0    1.67    0.17
   5  -3   0  213.71    3.84
  -5  -3   0  212.00    3.87
   5  -3   0  212.37    3.89
  -5  -3   0  220.18    3.90
  -5   3   0  215.63    3.87
   5   3   0  218.91    3.68
  -5   3   0  214.63    3.94
  -5   3   0  215.55    3.86
   5   3   0  213.48    3.93
  -6  -3   0    0.21    0.06
   6  -3   0    0.12    0.11
   6  -3   0    0.21    0.12
  -6  -3   0    0.23    0.11
  -6  -3   0    0.39    0.14
  -6   3   0    0.36    0.14
  -6   3   0    0.27    0.14
  -6   3   0    0.32    0.13
   6   3   0    0.06    0.14
   7  -3   0    0.36    0.14
  -7  -3   0    0.50    0.08
   7  -3   0    0.34    0.14
  -7  -3   0    0.64    0.18
  -7   3   0    0.37    0.14
   7   3   0    0.40    0.17
  -7   3   0    0.61    0.16
  -7   3   0    0.37    0.16
   7   3   0    0.54    0.18
   8  -3   0    3.04    0.26
  -8  -3   0    2.70    0.28
  -8  -3   0    2.74    0.16
   8  -3   0    2.88    0.29
  -8   3   0    2.86    0.26
  -8   3   0    3.02    0.30
  -8   3   0    3.06    0.24
   8   3   0    2.82    0.30
   8   3   0    3.32    0.31
  -9  -3   0    1.63    0.17
  -9  -3   0    2.04    0.29
   9  -3   0    1.86    0.27
   9  -3   0    1.50    0.27
  -9   3   0    1.68    0.25
  -9   3   0    1.64    0.27
  -9   3   0    1.73    0.22
   9   3   0    1.58    0.27
   9   3   0    2.04    0.30
  10  -3   0    3.74    0.35
  10  -3   0    2.94    0.32
 -10  -3   0    4.10    0.38
  10   3   0    3.53    0.37
 -10   3   0    3.70    0.34
 -10   3   0    3.13    0.35
 -10   3   0    3.51    0.27
  10   3   0    4.08    0.37
 -11  -3   0   53.43    1.42
  11  -3   0   52.43    1.35
  11  -3   0   49.79    1.39
 -11   3   0   51.49    1.17
 -11   3   0   50.95    1.37
  11   3   0   52.73    1.31
  11   3   0   51.12    1.41
 -11   3   0   52.55    1.37
  12  -3   0    3.82    0.39
 -12  -3   0    2.79    0.39
  12  -3   0    4.06    0.39
 -12   3   0    4.28    0.40
  12   3   0    5.64    0.42
 -12   3   0    3.79    0.39
  12   3   0    3.37    0.40
  12   3   0    3.88    0.41
  13  -3   0    9.89    0.62
  13  -3   0    9.99    0.57
 -13  -3   0    9.55    0.60
 -13   3   0   10.88    0.61
 -13   3   0    9.93    0.59
  13   3   0    9.70    0.61
  13   3   0   10.31    0.54
  13   3   0    8.92    0.59
  14  -3   0    3.57    0.43
  14  -3   0    2.98    0.43
 -14  -3   0    3.30    0.44
 -14   3   0    3.18    0.41
 -14   3   0    2.89    0.41
  14   3   0    3.29    0.44
  14   3   0    4.47    0.47
 -15  -3   0    1.51    0.40
  15  -3   0    1.01    0.36
  15  -3   0    1.34    0.35
  15   3   0    1.10    0.35
  15   3   0    0.95    0.34
 -15   3   0    0.84    0.30
 -15   3   0    1.48    0.37
  16  -3   0    0.67    0.33
 -16  -3   0    0.82    0.34
  16  -3   0    0.48    0.30
 -16   3   0    0.67    0.32
  16   3   0    0.67    0.32
  16   3   0    0.63    0.33
  17  -3   0    0.51    0.33
 -17  -3   0    0.20    0.29
  17  -3   0    0.23    0.29
  17   3   0    0.16    0.26
 -17   3   0    0.49    0.30
  17   3   0    0.30    0.30
 -18  -3   0    3.31    0.59
  18  -3   0    2.96    0.51
  18  -3   0    3.38    0.54
 -18   3   0    3.42    0.54
  18   3   0    2.18    0.49
  18   3   0    2.45    0.49
  19  -3   0    0.13    0.30
 -19  -3   0    0.06    0.36
  19  -3   0    0.18    0.32
  19   3   0   -0.12    0.27
 -19   3   0   -0.09    0.30
  19   3   0    0.26    0.33
 -20  -3   0    4.91    0.67
  20  -3   0    4.72    0.68
  20  -3   0    4.91    0.65
  20   3   0    4.51    0.62
 -20   3   0    5.18    0.64
  20   3   0    5.17    0.64
  21  -3   0   -0.03    0.41
   0  -4   0  233.99    4.06
   0  -4   0  232.43    4.09
   0  -4   0  226.81    4.07
   0   4   0  235.89    4.15
   0   4   0  233.00    4.15
   0   4   0  239.47    4.11
   1  -4   0    2.16    0.15
   1  -4   0    2.33    0.16
  -1  -4   0    2.08    0.15
  -1  -4   0    2.18    0.16
  -1  -4   0    2.30    0.15
   1  -4   0    2.40    0.14
   1   4   0    2.21    0.18
  -1   4   0    2.51    0.19
  -1   4   0    2.29    0.19
   1   4   0    2.33    0.14
  -1   4   0    2.40    0.18
   1   4   0    1.93    0.19
   2  -4   0   10.23    0.34
  -2  -4   0   10.74    0.33
  -2  -4   0   11.10    0.33
  -2  -4   0   10.38    0.33
   2  -4   0   10.84    0.31
   2   4   0   10.46    0.27
   2   4   0   10.69    0.40
  -2   4   0    9.92    0.32
  -2   4   0   10.14    0.37
   2   4   0   10.97    0.34
  -2   4   0   10.01    0.37
  -3  -4   0   38.65    0.85
  -3  -4   0   38.07    0.84
   3  -4   0   37.93    0.86
  -3  -4   0   38.23    0.84
   3  -4   0   38.12    0.81
  -3   4   0   37.14    0.89
  -3   4   0   38.89    0.78
   3   4   0   37.88    0.69
   3   4   0   37.68    0.81
   3   4   0   38.21    0.93
  -3   4   0   37.31    0.90
   4  -4   0   26.02    0.62
   4  -4   0   24.63    0.65
  -4  -4   0   25.95    0.65
  -4  -4   0   25.05    0.63
  -4   4   0   23.56    0.69
  -4   4   0   25.35    0.68
   4   4   0   25.04    0.71
   4   4   0   24.29    0.57
  -4   4   0   24.91    0.52
  -4   4   0   24.79    0.61
   5  -4   0    0.46    0.14
  -5  -4   0    0.64    0.16
  -5  -4   0    0.71    0.15
   5  -4   0    0.57    0.14
   5   4   0    0.67    0.11
  -5   4   0    0.47    0.13
   5   4   0    0.59    0.18
  -5   4   0    0.65    0.17
  -5   4   0    0.86    0.17
   6  -4   0   20.53    0.59
  -6  -4   0   19.90    0.63
  -6  -4   0   20.76    0.62
   6  -4   0   21.34    0.65
  -6   4   0   20.47    0.62
   6   4   0   20.79    0.44
   6   4   0   20.58    0.67
  -6   4   0   20.41    0.67
  -6   4   0   19.69    0.59
   7  -4   0    0.24    0.14
  -7  -4   0   -0.01    0.11
  -7  -4   0    0.01    0.14
   7  -4   0    0.34    0.15
  -7   4   0   -0.03    0.15
  -7   4   0    0.22    0.15
  -7   4   0    0.12    0.13
   7   4   0    0.24    0.17
  -8  -4   0   28.02    0.85
   8  -4   0   28.86    0.82
  -8  -4   0   26.87    0.82
   8  -4   0   27.23    0.84
   8   4   0   29.19    0.90
  -8   4   0   29.48    0.80
   8   4   0   29.35    0.88
  -8   4   0   29.69    0.83
  -8   4   0   29.61    0.90
  -9  -4   0    5.33    0.39
   9  -4   0    4.88    0.39
   9  -4   0    5.43    0.38
   9   4   0    4.31    0.40
  -9   4   0    4.74    0.41
   9   4   0    4.82    0.40
  -9   4   0    4.97    0.36
  -9   4   0    4.32    0.32
 -10  -4   0    2.35    0.33
  10  -4   0    1.96    0.30
  10  -4   0    2.23    0.34
 -10   4   0    2.50    0.32
 -10   4   0    2.44    0.28
  10   4   0    1.99    0.34
  10   4   0    2.12    0.32
 -10   4   0    2.57    0.35
 -11  -4   0    1.77    0.33
  11  -4   0    1.86    0.31
  11  -4   0    1.99    0.35
  11   4   0    2.02    0.35
 -11   4   0    1.93    0.31
 -11   4   0    1.62    0.33
 -11   4   0    1.60    0.26
  11   4   0    2.06    0.34
 -12  -4   0   21.34    0.86
  12  -4   0   20.68    0.81
  12  -4   0   20.94    0.85
 -12   4   0   22.38    0.87
  12   4   0   21.95    0.80
  12   4   0   21.74    0.88
 -12   4   0   21.40    0.82
  13  -4   0    1.60    0.34
 -13  -4   0    1.42    0.34
  13  -4   0    1.12    0.29
  13   4   0    0.84    0.30
 -13   4   0    1.57    0.34
 -13   4   0    1.57    0.33
  13   4   0    1.43    0.30
  14  -4   0    0.46    0.25
 -14  -4   0   -0.01    0.23
  14  -4   0    0.22    0.26
  14   4   0   -0.09    0.20
 -14   4   0   -0.02    0.23
 -14   4   0   -0.19    0.20
  14   4   0   -0.31    0.21
  14   4   0   -0.09    0.22
  15  -4   0    0.29    0.27
  15  -4   0    0.15    0.24
 -15  -4   0    0.07    0.25
 -15   4   0    0.38    0.26
  15   4   0    0.35    0.28
 -15   4   0    0.10    0.26
  15   4   0    0.01    0.24
 -16  -4   0    6.45    0.60
  16  -4   0    6.48    0.61
  16  -4   0    7.53    0.62
  16   4   0    6.72    0.63
 -16   4   0    7.61    0.62
 -16   4   0    6.11    0.58
  16   4   0    5.80    0.58
 -17  -4   0    1.76    0.45
  17  -4   0    1.36    0.42
  17  -4   0    2.14    0.49
  17   4   0    1.63    0.41
 -17   4   0    1.89    0.45
  17   4   0    1.70    0.42
 -18  -4   0    1.04    0.44
  18  -4   0    0.69    0.36
  18  -4   0    1.73    0.43
  18   4   0    1.38    0.44
  18   4   0    1.26    0.42
 -18   4   0    0.98    0.39
  19  -4   0    0.82    0.40
  19  -4   0    1.37    0.42
 -19  -4   0    0.35    0.35
  19   4   0    0.03    0.31
 -19   4   0    0.63    0.37
  19   4   0    0.78    0.38
 -20  -4   0   -0.02    0.38
  20  -4   0   -0.58    0.28
  20  -4   0   -0.16    0.35
  20   4   0   -0.04    0.32
  20   4   0   -0.19    0.30
 -20   4   0   -0.13    0.34
   0  -5   0    0.20    0.10
   0  -5   0   -0.05    0.07
   0  -5   0    0.00    0.08
   0   5   0   -0.07    0.10
   0   5   0    0.09    0.09
   0   5   0    0.03    0.10
   1  -5   0    0.11    0.10
   1  -5   0    0.15    0.10
   1  -5   0    0.14    0.08
  -1  -5   0    0.22    0.09
  -1  -5   0    0.21    0.10
  -1  -5   0   -0.03    0.08
  -1   5   0    0.00    0.10
  -1   5   0    0.13    0.11
   1   5   0    0.07    0.09
  -1   5   0    0.15    0.11
   1   5   0   -0.19    0.10
   1   5   0    0.22    0.09
  -2  -5   0   16.56    0.47
   2  -5   0   17.13    0.44
   2  -5   0   16.94    0.47
  -2  -5   0   16.68    0.47
  -2  -5   0   16.50    0.47
   2  -5   0   16.62    0.48
   2   5   0   15.97    0.41
   2   5   0   16.11    0.49
  -2   5   0   17.59    0.48
  -2   5   0   17.81    0.55
  -2   5   0   17.17    0.53
   3  -5   0    9.50    0.32
  -3  -5   0    9.31    0.34
  -3  -5   0    9.50    0.35
   3  -5   0    9.64    0.37
  -3  -5   0    9.71    0.35
  -3   5   0    9.98    0.41
   3   5   0    9.57    0.43
  -3   5   0    9.24    0.40
   3   5   0    9.28    0.25
   3   5   0    9.88    0.35
  -3   5   0    9.76    0.32
  -4  -5   0    6.62    0.31
  -4  -5   0    5.67    0.29
   4  -5   0    6.07    0.31
  -4  -5   0    6.25    0.29
   4  -5   0    6.19    0.27
   4   5   0    6.32    0.27
  -4   5   0    6.78    0.24
  -4   5   0    5.82    0.33
  -4   5   0    6.03    0.34
   4   5   0    6.30    0.37
   5  -5   0    0.54    0.16
  -5  -5   0    0.13    0.12
   5  -5   0    0.35    0.12
  -5  -5   0    0.36    0.13
   5   5   0    0.33    0.11
  -5   5   0    0.22    0.15
  -5   5   0    0.36    0.08
   5   5   0    0.37    0.17
  -5   5   0    0.42    0.13
  -5   5   0    0.21    0.15
   6  -5   0   32.84    0.89
  -6  -5   0   32.27    0.86
  -6  -5   0   32.30    0.87
   6  -5   0   31.82    0.82
  -6   5   0   33.09    0.89
   6   5   0   33.51    0.71
   6   5   0   31.22    0.93
  -6   5   0   33.27    0.95
  -6   5   0   33.11    0.83
   7  -5   0   11.53    0.51
  -7  -5   0   12.07    0.49
   7  -5   0   12.54    0.49
  -7  -5   0   12.61    0.52
   7   5   0   13.10    0.58
  -7   5   0   12.16    0.51
  -7   5   0   13.60    0.58
   7   5   0   12.66    0.33
  -7   5   0   13.32    0.50
  -8  -5   0   10.19    0.48
   8  -5   0   11.13    0.53
   8  -5   0    9.92    0.47
  -8  -5   0    9.51    0.48
  -8   5   0   10.01    0.48
  -8   5   0   10.07    0.46
   8   5   0    9.58    0.52
   8   5   0    9.71    0.54
  -8   5   0    9.93    0.53
   9  -5   0   77.34    1.73
  -9  -5   0   77.65    1.80
   9  -5   0   76.68    1.81
  -9   5   0   75.91    1.72
   9   5   0   75.73    1.81
  -9   5   0   76.18    1.71
   9   5   0   78.93    1.85
  -9   5   0   78.74    1.86
  10  -5   0    4.50    0.39
 -10  -5   0    3.12    0.34
  10  -5   0    4.15    0.36
 -10   5   0    4.60    0.42
 -10   5   0    4.05    0.36
  10   5   0    4.06    0.41
 -10   5   0    5.06    0.36
  10   5   0    4.23    0.42
 -11  -5   0    9.83    0.57
  11  -5   0    9.01    0.56
  11  -5   0   10.11    0.54
  11   5   0   11.02    0.61
 -11   5   0    9.98    0.49
 -11   5   0    9.14    0.52
 -11   5   0    9.57    0.59
  11   5   0   10.70    0.58
 -12  -5   0   13.73    0.71
  12  -5   0   14.83    0.73
  12  -5   0   13.76    0.66
  12   5   0   14.74    0.74
 -12   5   0   14.68    0.72
  12   5   0   14.57    0.70
 -12   5   0   14.28    0.67
 -13  -5   0    0.98    0.32
  13  -5   0    1.52    0.36
  13  -5   0    0.77    0.28
  13   5   0    1.22    0.30
  13   5   0    0.98    0.32
 -13   5   0    1.25    0.31
 -13   5   0    1.19    0.33
  14  -5   0    0.24    0.28
  14  -5   0    0.16    0.23
 -14  -5   0    0.08    0.26
 -14   5   0    0.41    0.29
  14   5   0    0.42    0.30
 -14   5   0    0.14    0.28
  14   5   0    0.53    0.27
  15  -5   0    0.38    0.28
  15  -5   0   -0.09    0.26
 -15  -5   0   -0.04    0.24
  15   5   0   -0.23    0.22
 -15   5   0   -0.33    0.22
 -15   5   0    0.07    0.26
  15   5   0   -0.06    0.24
  16  -5   0    0.72    0.33
 -16  -5   0    0.64    0.35
  16  -5   0    0.33    0.30
 -16   5   0    0.45    0.32
  16   5   0    0.58    0.32
  16   5   0    0.14    0.28
 -16   5   0    0.89    0.33
  17  -5   0    0.08    0.27
  17  -5   0   -0.10    0.26
 -17  -5   0   -0.42    0.26
 -17   5   0   -0.18    0.28
 -17   5   0    0.28    0.30
  17   5   0    0.20    0.28
  17   5   0   -0.17    0.24
  18  -5   0    1.07    0.39
 -18  -5   0    1.38    0.47
  18  -5   0    1.02    0.40
  18   5   0    1.54    0.44
 -18   5   0    1.41    0.42
  18   5   0    0.92    0.37
  19  -5   0    5.53    0.65
  19  -5   0    5.17    0.70
 -19  -5   0    5.05    0.65
  19   5   0    5.26    0.63
 -19   5   0    6.33    0.65
  19   5   0    4.93    0.62
  20  -5   0    1.66    0.51
 -20  -5   0    2.98    0.62
  20  -5   0    2.55    0.56
  20   5   0    2.08    0.51
  20   5   0    1.78    0.49
 -20   5   0    2.39    0.53
   0  -6   0  107.91    2.01
   0  -6   0  105.14    2.05
   0  -6   0  106.96    2.04
   0   6   0  107.61    2.14
   0   6   0  110.84    2.08
   0   6   0  107.91    2.15
   1  -6   0   44.71    0.97
  -1  -6   0   44.94    0.98
  -1  -6   0   44.51    0.98
   1  -6   0   44.90    1.00
  -1  -6   0   43.53    0.95
   1  -6   0   45.64    0.94
   1   6   0   44.21    1.08
  -1   6   0   42.83    1.07
   1   6   0   43.96    1.05
   1   6   0   46.26    0.97
  -1   6   0   44.89    1.04
  -1   6   0   45.06    1.04
  -2  -6   0   10.76    0.38
  -2  -6   0   10.30    0.37
   2  -6   0   10.82    0.38
  -2  -6   0   10.48    0.37
   2  -6   0   10.30    0.35
   2  -6   0   10.60    0.39
   2   6   0   10.62    0.46
  -2   6   0   11.04    0.40
   2   6   0    9.97    0.41
   2   6   0   10.50    0.33
  -2   6   0   11.08    0.44
  -2   6   0   10.30    0.45
  -3  -6   0    0.12    0.11
  -3  -6   0    0.00    0.11
   3  -6   0    0.01    0.09
   3  -6   0    0.19    0.12
  -3  -6   0    0.07    0.11
   3  -6   0    0.13    0.12
  -3   6   0    0.16    0.11
  -3   6   0    0.02    0.13
   3   6   0    0.12    0.11
  -3   6   0    0.09    0.13
   3   6   0    0.09    0.14
   3   6   0    0.10    0.08
  -4  -6   0   17.76    0.55
   4  -6   0   17.67    0.57
  -4  -6   0   17.69    0.56
  -4  -6   0   17.59    0.55
   4  -6   0   17.50    0.51
   4   6   0   16.67    0.64
   4   6   0   17.69    0.37
   4   6   0   17.39    0.53
  -4   6   0   16.95    0.61
  -4   6   0   18.37    0.49
  -4   6   0   17.81    0.63
   5  -6   0    5.45    0.34
  -5  -6   0    5.40    0.32
  -5  -6   0    5.64    0.32
   5  -6   0    5.35    0.29
   5   6   0    5.44    0.39
   5   6   0    5.86    0.29
  -5   6   0    6.07    0.24
  -5   6   0    5.18    0.37
  -5   6   0    5.40    0.37
   6  -6   0   43.79    1.04
  -6  -6   0   44.54    1.08
   6  -6   0   44.99    1.13
  -6  -6   0   42.98    1.09
  -6   6   0   44.48    1.05
  -6   6   0   43.35    1.18
  -6   6   0   43.82    1.14
   6   6   0   43.79    0.95
   6   6   0   42.66    1.18
  -6   6   0   43.34    0.84
  -7  -6   0   83.26    1.78
   7  -6   0   80.38    1.81
   7  -6   0   81.79    1.73
  -7  -6   0   81.42    1.79
   7   6   0   79.47    1.88
   7   6   0   81.17    1.55
  -7   6   0   82.24    1.82
  -7   6   0   79.96    1.88
  -7   6   0   80.64    1.73
  -8  -6   0   19.82    0.70
   8  -6   0   18.38    0.72
  -8  -6   0   18.16    0.69
   8  -6   0   18.40    0.66
  -8   6   0   18.31    0.64
  -8   6   0   19.22    0.71
  -8   6   0   19.37    0.77
   8   6   0   19.36    0.77
  -9  -6   0    4.73    0.38
  -9  -6   0    5.13    0.40
   9  -6   0    5.00    0.38
   9  -6   0    5.19    0.43
  -9   6   0    6.01    0.47
   9   6   0    4.89    0.44
  -9   6   0    4.51    0.36
  -9   6   0    5.14    0.39
   9   6   0    4.35    0.41
  10  -6   0    0.77    0.25
 -10  -6   0    0.66    0.23
  10  -6   0    1.21    0.25
  10   6   0    1.23    0.29
  10   6   0    0.58    0.24
 -10   6   0    1.07    0.30
 -10   6   0    1.05    0.24
 -10   6   0    1.24    0.26
  11  -6   0    5.77    0.49
 -11  -6   0    5.79    0.46
  11  -6   0    5.12    0.43
  11   6   0    5.68    0.48
 -11   6   0    6.08    0.52
 -11   6   0    4.88    0.41
 -11   6   0    5.74    0.42
  11   6   0    4.88    0.46
 -12  -6   0    1.44    0.34
  12  -6   0    1.18    0.32
  12  -6   0    0.75    0.27
  12   6   0    0.91    0.31
  12   6   0    0.45    0.27
 -12   6   0    0.69    0.26
 -12   6   0    0.86    0.31
 -12   6   0    0.87    0.26
  13  -6   0    3.26    0.42
 -13  -6   0    3.45    0.45
  13  -6   0    2.44    0.41
 -13   6   0    2.54    0.42
 -13   6   0    2.53    0.41
  13   6   0    3.40    0.44
  13   6   0    2.93    0.42
  14  -6   0    2.13    0.40
 -14  -6   0    1.85    0.42
  14  -6   0    1.51    0.40
  14   6   0    1.81    0.41
  14   6   0    2.20    0.41
 -14   6   0    2.52    0.44
 -14   6   0    1.99    0.42
 -15  -6   0    0.55    0.32
  15  -6   0    0.78    0.32
  15  -6   0    0.69    0.33
  15   6   0    0.65    0.32
  15   6   0    0.65    0.31
  15   6   0    0.86    0.34
 -15   6   0    0.76    0.35
 -15   6   0    0.19    0.29
 -16  -6   0    0.34    0.33
  16  -6   0    0.33    0.33
  16  -6   0   -0.14    0.26
  16   6   0    0.15    0.29
  16   6   0    0.03    0.26
 -16   6   0    0.02    0.26
 -16   6   0   -0.07    0.29
 -17  -6   0    0.19    0.29
  17  -6   0   -0.26    0.28
  17  -6   0    0.43    0.34
  17   6   0    0.03    0.28
  17   6   0    0.38    0.31
 -17   6   0   -0.41    0.24
 -17   6   0   -0.42    0.28
  18  -6   0    0.49    0.34
 -18  -6   0   -0.25    0.29
  18  -6   0    0.44    0.35
 -18   6   0   -0.39    0.27
  18   6   0   -0.15    0.26
  18   6   0   -0.22    0.26
  19  -6   0   -0.06    0.29
 -19  -6   0    0.29    0.35
  19  -6   0    0.18    0.36
 -19   6   0    0.41    0.38
  19   6   0    1.05    0.41
  19   6   0    0.20    0.34
 -20  -6   0    0.21    0.38
  20  -6   0   -0.33    0.31
  20   6   0   -0.14    0.34
 -20   6   0   -0.23    0.35
  20   6   0   -0.09    0.34
   0  -7   0    0.15    0.12
   0  -7   0    0.14    0.11
   0  -7   0    0.07    0.11
   0   7   0    0.22    0.14
   0   7   0    0.01    0.14
   0   7   0    0.05    0.12
   1  -7   0    2.77    0.22
   1  -7   0    3.01    0.21
  -1  -7   0    2.76    0.22
  -1  -7   0    2.90    0.22
  -1  -7   0    2.95    0.22
   1  -7   0    2.69    0.22
   1   7   0    3.24    0.29
  -1   7   0    2.07    0.27
   1   7   0    2.91    0.22
  -1   7   0    2.35    0.24
  -1   7   0    2.85    0.26
   1   7   0    2.51    0.25
   2  -7   0    5.66    0.31
  -2  -7   0    5.84    0.30
  -2  -7   0    6.31    0.31
   2  -7   0    5.73    0.30
  -2  -7   0    6.35    0.31
   2  -7   0    6.32    0.28
  -2   7   0    6.23    0.33
  -2   7   0    5.55    0.34
   2   7   0    6.57    0.35
  -2   7   0    5.66    0.36
   2   7   0    5.84    0.27
   2   7   0    5.66    0.39
  -3  -7   0   83.32    1.70
   3  -7   0   82.90    1.69
   3  -7   0   80.61    1.73
  -3  -7   0   84.40    1.71
   3  -7   0   82.98    1.65
  -3  -7   0   82.91    1.71
   3   7   0   83.54    1.58
   3   7   0   84.19    1.75
  -3   7   0   84.16    1.84
  -3   7   0   84.52    1.70
   3   7   0   84.64    1.87
  -3   7   0   85.28    1.82
  -4  -7   0    7.64    0.37
   4  -7   0    7.79    0.40
   4  -7   0    7.53    0.34
  -4  -7   0    8.09    0.38
  -4  -7   0    7.61    0.37
   4   7   0    8.27    0.48
  -4   7   0    8.29    0.45
   4   7   0    7.72    0.24
   4   7   0    7.77    0.37
  -4   7   0    7.80    0.33
  -4   7   0    7.86    0.44
   5  -7   0   25.22    0.70
  -5  -7   0   26.07    0.75
  -5  -7   0   26.09    0.76
   5  -7   0   25.81    0.78
  -5   7   0   24.31    0.82
   5   7   0   25.28    0.87
  -5   7   0   25.65    0.63
   5   7   0   26.35    0.72
  -5   7   0   24.31    0.82
  -6  -7   0    2.79    0.28
   6  -7   0    2.25    0.25
   6  -7   0    2.87    0.32
  -6  -7   0    2.20    0.27
  -6   7   0    2.16    0.33
  -6   7   0    2.86    0.32
   6   7   0    2.10    0.34
   6   7   0    1.92    0.24
  -6   7   0    2.63    0.18
   7  -7   0   28.64    0.81
  -7  -7   0   28.69    0.86
  -7  -7   0   27.65    0.86
   7  -7   0   27.27    0.90
   7   7   0   28.70    0.98
   7   7   0   28.84    0.72
  -7   7   0   30.00    0.98
  -7   7   0   27.94    0.91
  -8  -7   0    4.58    0.38
   8  -7   0    4.29    0.35
  -8  -7   0    4.80    0.37
   8  -7   0    4.55    0.41
  -8   7   0    4.95    0.35
   8   7   0    5.17    0.47
  -8   7   0    4.79    0.41
  -8   7   0    5.31    0.46
   9  -7   0    0.00    0.17
  -9  -7   0    0.49    0.20
   9  -7   0   -0.17    0.18
  -9  -7   0    0.07    0.18
  -9   7   0    0.16    0.20
  -9   7   0    0.05    0.23
   9   7   0   -0.17    0.17
  -9   7   0   -0.11    0.16
   9   7   0    0.14    0.21
  10  -7   0    2.79    0.33
 -10  -7   0    2.11    0.35
 -10  -7   0    2.78    0.36
  10  -7   0    3.14    0.39
 -10   7   0    2.38    0.33
 -10   7   0    2.96    0.40
 -10   7   0    2.72    0.35
  10   7   0    3.33    0.41
  10   7   0    2.16    0.36
  11  -7   0    6.53    0.53
 -11  -7   0    7.36    0.52
  11  -7   0    6.68    0.47
 -11   7   0    5.93    0.53
 -11   7   0    5.83    0.46
  11   7   0    6.64    0.53
  11   7   0    4.98    0.49
 -11   7   0    5.94    0.46
  12  -7   0    0.49    0.26
  12  -7   0    0.07    0.21
 -12  -7   0   -0.11    0.21
 -12   7   0   -0.16    0.19
  12   7   0    0.26    0.25
  12   7   0    0.01    0.23
 -12   7   0   -0.12    0.24
 -12   7   0   -0.11    0.19
  13  -7   0    1.15    0.37
  13  -7   0    2.15    0.40
 -13  -7   0    1.03    0.32
 -13   7   0    1.65    0.40
  13   7   0    1.98    0.40
  13   7   0    1.37    0.38
 -13   7   0    1.68    0.35
 -14  -7   0   -0.21    0.24
  14  -7   0    0.32    0.28
  14  -7   0    0.73    0.30
 -14   7   0    0.28    0.29
  14   7   0   -0.10    0.25
 -14   7   0    0.19    0.25
  14   7   0   -0.05    0.26
  15  -7   0    6.42    0.65
  15  -7   0    6.35    0.58
 -15  -7   0    6.48    0.61
  15   7   0    6.51    0.60
 -15   7   0    7.23    0.60
 -15   7   0    6.02    0.63
  15   7   0    7.76    0.66
 -16  -7   0    0.35    0.33
  16  -7   0    0.52    0.31
  16  -7   0    0.96    0.39
 -16   7   0    0.18    0.32
  16   7   0    0.70    0.34
 -16   7   0    0.03    0.30
  16   7   0    0.24    0.30
  17  -7   0    0.56    0.36
  17  -7   0    0.32    0.34
 -17  -7   0    0.08    0.30
  17   7   0   -0.23    0.27
 -17   7   0    0.00    0.32
 -17   7   0    0.27    0.36
  17   7   0    0.01    0.30
  18  -7   0   -0.39    0.27
 -18  -7   0    0.15    0.34
  18  -7   0    0.01    0.31
  18   7   0    0.20    0.33
 -18   7   0   -0.04    0.32
  18   7   0   -0.12    0.26
 -18   7   0    0.42    0.39
  19  -7   0   -0.62    0.28
 -19  -7   0    0.28    0.37
  19   7   0    0.88    0.37
 -19   7   0   -0.16    0.35
  19   7   0    0.38    0.35
 -20   7   0    2.16    0.64
   0  -8   0   25.48    0.68
   0  -8   0   24.86    0.69
   0  -8   0   25.58    0.72
   0   8   0   26.18    0.74
   0   8   0   24.63    0.80
   0   8   0   25.21    0.81
   1  -8   0    0.67    0.15
   1  -8   0    0.35    0.15
  -1  -8   0    0.96    0.19
  -1  -8   0    0.35    0.15
  -1  -8   0    0.69    0.17
   1  -8   0    0.37    0.17
  -1   8   0    0.60    0.20
  -1   8   0    0.21    0.16
   1   8   0    0.58    0.16
   1   8   0    0.77    0.23
   1   8   0    0.33    0.18
  -1   8   0    0.41    0.18
   2  -8   0    9.55    0.37
   2  -8   0    8.73    0.39
  -2  -8   0    9.71    0.42
   2  -8   0    8.96    0.42
  -2  -8   0    9.40    0.40
  -2  -8   0    8.84    0.39
   2   8   0    8.25    0.50
  -2   8   0    9.33    0.49
  -2   8   0    8.90    0.43
   2   8   0    9.97    0.47
   2   8   0    9.76    0.37
  -2   8   0    8.64    0.44
  -3  -8   0    7.52    0.38
   3  -8   0    6.93    0.33
   3  -8   0    7.73    0.38
  -3  -8   0    6.42    0.36
   3  -8   0    7.31    0.39
  -3  -8   0    7.26    0.37
  -3   8   0    7.47    0.46
   3   8   0    8.33    0.31
  -3   8   0    6.69    0.42
   3   8   0    8.27    0.49
  -3   8   0    7.93    0.39
   3   8   0    7.36    0.41
  -4  -8   0   11.29    0.47
  -4  -8   0   10.41    0.45
   4  -8   0    9.99    0.47
   4  -8   0   10.65    0.46
   4  -8   0    9.87    0.41
  -4  -8   0    9.94    0.45
   4   8   0   10.22    0.47
  -4   8   0   10.43    0.54
   4   8   0    9.88    0.56
  -4   8   0    9.89    0.50
   4   8   0   10.44    0.33
  -4   8   0   10.85    0.43
   5  -8   0    7.72    0.37
  -5  -8   0    7.59    0.42
   5  -8   0    7.22    0.43
  -5  -8   0    7.79    0.41
  -5  -8   0    7.74    0.41
  -5   8   0    8.23    0.36
  -5   8   0    7.54    0.48
   5   8   0    7.75    0.53
  -5   8   0    8.59    0.50
   5   8   0    7.95    0.41
  -6  -8   0    0.13    0.17
   6  -8   0    0.49    0.22
   6  -8   0    0.13    0.15
  -6  -8   0    0.31    0.20
   6   8   0    0.21    0.25
   6   8   0    0.22    0.17
  -6   8   0    0.81    0.27
  -6   8   0   -0.06    0.20
  -6   8   0    0.20    0.13
  -7  -8   0   38.88    1.08
   7  -8   0   37.72    1.11
  -7  -8   0   37.98    1.08
   7  -8   0   38.54    1.01
  -7   8   0   36.82    1.17
   7   8   0   38.90    0.94
   7   8   0   40.28    1.23
  -7   8   0   39.48    1.16
   8  -8   0    2.35    0.34
  -8  -8   0    2.82    0.32
  -8  -8   0    2.16    0.31
   8  -8   0    2.55    0.29
   8   8   0    2.85    0.39
  -8   8   0    2.25    0.35
  -8   8   0    2.37    0.40
  -9  -8   0    0.15    0.18
   9  -8   0    0.01    0.20
  -9  -8   0    0.20    0.19
   9  -8   0   -0.08    0.15
   9   8   0    0.24    0.23
  -9   8   0   -0.25    0.20
  -9   8   0   -0.09    0.20
 -10  -8   0    0.25    0.22
  10  -8   0   -0.12    0.16
  10  -8   0    0.23    0.23
 -10  -8   0   -0.12    0.18
 -10   8   0   -0.02    0.18
  10   8   0    0.08    0.24
  10   8   0    0.20    0.22
 -10   8   0    0.25    0.26
  11  -8   0   22.32    0.84
  11  -8   0   23.21    0.95
 -11  -8   0   23.77    0.92
 -11  -8   0   22.26    0.90
  11   8   0   22.51    0.96
 -11   8   0   22.21    0.97
  11   8   0   23.32    0.96
 -11   8   0   24.05    0.87
 -11   8   0   23.00    0.89
 -12  -8   0    1.60    0.37
  12  -8   0    1.59    0.38
  12  -8   0    1.75    0.34
  12   8   0    1.26    0.36
 -12   8   0    1.65    0.39
 -12   8   0    1.67    0.35
 -12   8   0    1.84    0.35
  12   8   0    2.23    0.42
  13  -8   0    6.53    0.53
  13  -8   0    5.75    0.56
 -13  -8   0    6.30    0.55
 -13   8   0    4.99    0.47
  13   8   0    7.10    0.59
  13   8   0    6.23    0.57
 -13   8   0    5.87    0.59
  14  -8   0   -0.05    0.27
 -14  -8   0    0.09    0.27
  14  -8   0   -0.06    0.24
  14   8   0   -0.21    0.27
 -14   8   0    0.16    0.28
  14   8   0   -0.04    0.26
 -14   8   0    0.08    0.29
  15  -8   0    0.34    0.31
  15  -8   0    1.52    0.41
 -15  -8   0    1.14    0.38
  15   8   0    1.32    0.42
 -15   8   0    0.92    0.36
  15   8   0    0.77    0.35
 -15   8   0    1.24    0.42
 -16  -8   0    1.21    0.42
  16  -8   0    1.84    0.44
  16  -8   0    1.38    0.41
  16   8   0    0.66    0.36
 -16   8   0    0.94    0.37
 -16   8   0    1.03    0.41
  16   8   0    0.94    0.41
 -17  -8   0    0.19    0.32
  17  -8   0    0.55    0.37
 -17   8   0    0.42    0.35
  17   8   0    0.16    0.29
  17   8   0    0.26    0.32
 -17   8   0    0.61    0.39
  18  -8   0    0.26    0.36
 -18  -8   0    0.48    0.39
  18   8   0    0.30    0.34
  18   8   0    0.26    0.30
 -18   8   0    0.19    0.36
 -18   8   0    0.20    0.39
  19  -8   0    1.39    0.47
 -19  -8   0    2.25    0.58
  19   8   0    1.07    0.44
  19   8   0    1.89    0.48
   0  -9   0   -0.21    0.13
   0  -9   0   -0.11    0.14
   0  -9   0   -0.03    0.15
   0   9   0   -0.28    0.18
   0   9   0    0.05    0.18
   0   9   0   -0.38    0.16
   1  -9   0   24.66    0.71
   1  -9   0   22.51    0.72
   1  -9   0   24.01    0.67
  -1  -9   0   23.59    0.69
  -1  -9   0   24.25    0.73
  -1  -9   0   23.17    0.70
   1   9   0   23.74    0.71
   1   9   0   23.06    0.82
   1   9   0   23.13    0.80
  -1   9   0   25.06    0.79
  -1   9   0   24.84    0.84
  -1   9   0   23.26    0.78
  -2  -9   0   35.61    0.92
  -2  -9   0   33.26    0.92
   2  -9   0   34.01    0.90
   2  -9   0   35.33    0.86
  -2  -9   0   32.74    0.89
   2  -9   0   35.10    0.94
  -2   9   0   34.59    1.00
   2   9   0   34.07    0.86
   2   9   0   33.97    1.00
  -2   9   0   35.62    1.07
  -2   9   0   34.59    0.97
   2   9   0   33.94    1.05
   3  -9   0   18.17    0.58
  -3  -9   0   18.71    0.65
  -3  -9   0   18.90    0.64
  -3  -9   0   19.51    0.64
   3  -9   0   20.91    0.65
   3  -9   0   18.29    0.66
  -3   9   0   18.88    0.65
   3   9   0   18.47    0.76
  -3   9   0   18.38    0.75
  -3   9   0   18.86    0.73
   3   9   0   19.12    0.55
   3   9   0   19.23    0.70
   4  -9   0    0.33    0.16
  -4  -9   0    0.24    0.17
   4  -9   0   -0.07    0.18
  -4  -9   0    0.19    0.17
   4  -9   0    0.35    0.20
  -4  -9   0    0.54    0.19
  -4   9   0    0.55    0.23
   4   9   0    0.06    0.24
   4   9   0    0.32    0.13
  -4   9   0    0.37    0.19
  -4   9   0    0.06    0.20
   4   9   0    0.51    0.21
   5  -9   0   -0.03    0.18
  -5  -9   0    0.26    0.18
  -5  -9   0    0.41    0.19
  -5  -9   0   -0.05    0.15
   5  -9   0    0.24    0.16
   5  -9   0    0.10    0.20
   5   9   0   -0.09    0.18
  -5   9   0    0.43    0.17
  -5   9   0    0.10    0.20
  -5   9   0    0.28    0.23
   5   9   0    0.35    0.24
  -6  -9   0    0.21    0.18
   6  -9   0   -0.07    0.16
   6  -9   0    0.48    0.23
   6  -9   0    0.44    0.21
  -6  -9   0    0.56    0.22
  -6   9   0    0.34    0.14
   6   9   0    0.56    0.21
   6   9   0    0.44    0.26
  -6   9   0    0.33    0.22
  -6   9   0   -0.06    0.21
  -7  -9   0   39.69    1.13
  -7  -9   0   40.93    1.15
   7  -9   0   40.86    1.18
   7  -9   0   41.04    1.06
   7   9   0   39.93    1.02
   7   9   0   40.54    1.29
  -7   9   0   40.23    1.26
  -7   9   0   41.33    1.25
   8  -9   0   16.58    0.73
  -8  -9   0   17.37    0.70
   8  -9   0   17.13    0.64
  -8  -9   0   16.61    0.71
  -8   9   0   15.48    0.74
  -8   9   0   15.63    0.77
   8   9   0   15.59    0.78
   9  -9   0    4.37    0.44
  -9  -9   0    4.32    0.40
   9  -9   0    4.56    0.38
  -9  -9   0    4.38    0.42
  -9   9   0    4.28    0.47
  -9   9   0    3.85    0.44
   9   9   0    4.49    0.48
  10  -9   0    3.80    0.38
  10  -9   0    4.31    0.45
 -10  -9   0    4.14    0.44
 -10  -9   0    4.85    0.45
 -10   9   0    4.19    0.44
 -10   9   0    4.55    0.49
  10   9   0    3.92    0.48
  10   9   0    4.52    0.50
  11  -9   0    0.18    0.23
 -11  -9   0    0.41    0.24
  11  -9   0    0.37    0.22
 -11  -9   0    0.35    0.24
  11   9   0    0.15    0.26
  11   9   0   -0.03    0.22
 -11   9   0    0.14    0.23
 -11   9   0   -0.28    0.24
  12  -9   0    1.64    0.41
  12  -9   0    1.09    0.30
 -12  -9   0    1.46    0.34
 -12   9   0    1.91    0.38
  12   9   0    1.80    0.43
 -12   9   0    1.14    0.38
  12   9   0    1.68    0.39
  13  -9   0    2.66    0.47
 -13  -9   0    3.89    0.48
  13  -9   0    4.97    0.48
 -13   9   0    3.40    0.45
 -13   9   0    3.20    0.53
  13   9   0    3.08    0.50
  13   9   0    3.16    0.48
 -14  -9   0    0.81    0.35
  14  -9   0    0.70    0.31
  14  -9   0    0.12    0.30
  14   9   0    0.36    0.32
  14   9   0    0.64    0.33
 -14   9   0    0.22    0.32
 -15  -9   0    1.48    0.42
  15  -9   0    2.01    0.48
  15  -9   0    2.65    0.67
  15   9   0    2.53    0.49
 -15   9   0    1.92    0.46
  15   9   0    2.12    0.48
 -16  -9   0    0.98    0.41
  16  -9   0    1.37    0.45
  16   9   0    0.29    0.35
 -16   9   0    1.69    0.49
  16   9   0    0.06    0.33
  17  -9   0   -0.10    0.32
 -17  -9   0   -0.01    0.32
 -17   9   0   -0.73    0.30
  17   9   0    0.19    0.31
  17   9   0   -0.18    0.30
 -18  -9   0    0.46    0.38
  18  -9   0    0.46    0.38
  18   9   0    0.03    0.35
 -18   9   0   -0.31    0.34
  18   9   0    0.06    0.35
 -19  -9   0   -0.27    0.46
  19   9   0    0.13    0.38
 -19   9   0    0.03    0.41
   0 -10   0   14.96    0.58
   0 -10   0   15.17    0.57
   0 -10   0   14.33    0.54
   0  10   0   13.70    0.58
   0  10   0   14.46    0.68
   0  10   0   15.30    0.67
  -1 -10   0    2.69    0.28
   1 -10   0    2.74    0.31
  -1 -10   0    3.59    0.32
  -1 -10   0    2.28    0.29
   1 -10   0    3.06    0.31
   1 -10   0    3.07    0.29
   1  10   0    2.99    0.37
  -1  10   0    2.71    0.37
  -1  10   0    2.29    0.35
   1  10   0    2.98    0.30
  -1  10   0    3.07    0.33
   1  10   0    2.73    0.36
   2 -10   0   23.34    0.76
  -2 -10   0   22.80    0.72
   2 -10   0   23.15    0.69
   2 -10   0   23.58    0.73
  -2 -10   0   22.46    0.73
  -2 -10   0   23.12    0.75
   2  10   0   24.60    0.86
  -2  10   0   22.63    0.87
   2  10   0   24.12    0.71
  -2  10   0   23.12    0.79
   2  10   0   25.27    0.91
  -2  10   0   23.09    0.82
  -3 -10   0    3.00    0.30
   3 -10   0    3.17    0.27
  -3 -10   0    2.60    0.30
  -3 -10   0    2.98    0.31
   3 -10   0    2.54    0.31
   3 -10   0    2.89    0.33
   3  10   0    3.19    0.36
  -3  10   0    2.77    0.36
   3  10   0    3.21    0.41
  -3  10   0    2.84    0.33
  -3  10   0    2.45    0.39
   3  10   0    2.58    0.25
  -4 -10   0   20.42    0.72
  -4 -10   0   21.61    0.72
   4 -10   0   19.94    0.73
  -4 -10   0   21.44    0.72
   4 -10   0   21.33    0.66
   4 -10   0   21.41    0.71
  -4  10   0   21.40    0.70
   4  10   0   22.46    0.78
   4  10   0   21.32    0.88
   4  10   0   20.74    0.58
  -4  10   0   21.71    0.86
  -4  10   0   20.42    0.81
   5 -10   0   14.35    0.64
  -5 -10   0   17.13    0.65
  -5 -10   0   16.22    0.63
   5 -10   0   15.04    0.61
   5 -10   0   15.84    0.57
  -5 -10   0   15.50    0.63
  -5  10   0   15.48    0.72
  -5  10   0   16.79    0.58
   5  10   0   15.52    0.77
  -5  10   0   14.49    0.72
   5  10   0   15.65    0.64
   6 -10   0    0.93    0.27
   6 -10   0    1.41    0.29
  -6 -10   0    0.72    0.22
  -6 -10   0    1.67    0.30
   6 -10   0    1.56    0.25
  -6  10   0    0.76    0.29
  -6  10   0    1.13    0.31
   6  10   0    1.63    0.37
   6  10   0    1.61    0.27
  -7 -10   0    0.27    0.20
   7 -10   0    0.12    0.16
  -7 -10   0    0.02    0.18
   7 -10   0   -0.09    0.17
   7 -10   0    0.17    0.21
   7  10   0   -0.06    0.24
  -7  10   0   -0.24    0.20
   7  10   0   -0.11    0.16
  -7  10   0   -0.02    0.21
  -8 -10   0    0.88    0.26
   8 -10   0    0.70    0.28
   8 -10   0    0.55    0.21
  -8 -10   0    0.87    0.27
  -8  10   0    0.64    0.29
  -8  10   0    0.56    0.28
   8  10   0    0.46    0.28
  -9 -10   0    0.14    0.22
   9 -10   0    0.83    0.25
  -9 -10   0    0.89    0.28
   9 -10   0    0.74    0.28
  -9  10   0    0.84    0.30
  -9  10   0    0.73    0.29
   9  10   0    1.15    0.35
 -10 -10   0    0.71    0.28
 -10 -10   0    0.76    0.27
  10 -10   0    0.87    0.30
  10 -10   0    0.99    0.26
  10  10   0    0.62    0.32
 -10  10   0    0.73    0.28
  10  10   0    0.77    0.32
 -10  10   0    1.02    0.35
 -11 -10   0    0.69    0.28
 -11 -10   0    0.31    0.26
  11 -10   0    0.34    0.25
  11 -10   0    0.37    0.27
  11  10   0    0.45    0.30
 -11  10   0    0.05    0.30
 -11  10   0   -0.01    0.22
  11  10   0   -0.07    0.25
  12 -10   0    8.75    0.58
 -12 -10   0    7.39    0.59
  12 -10   0    7.25    0.62
  12  10   0    6.43    0.61
 -12  10   0    8.86    0.72
  12  10   0    7.33    0.64
 -12  10   0    6.92    0.60
 -13 -10   0    1.10    0.35
  13 -10   0    1.61    0.41
  13  10   0    1.76    0.44
  13  10   0    2.12    0.47
 -13  10   0    1.78    0.49
 -13  10   0    1.64    0.37
 -14 -10   0    1.17    0.38
  14 -10   0    1.74    0.44
  14  10   0    1.56    0.44
 -14  10   0    1.63    0.45
  14  10   0    1.89    0.45
 -15 -10   0    1.22    0.43
  15 -10   0    0.63    0.35
 -15  10   0    0.87    0.40
  15  10   0    1.50    0.44
  15  10   0    1.23    0.39
  16 -10   0    5.82    0.68
 -16 -10   0    6.22    0.66
  16  10   0    5.52    0.65
 -16  10   0    5.68    0.68
  16  10   0    4.88    0.66
  17 -10   0   -0.08    0.30
 -17 -10   0    0.06    0.33
  17  10   0   -0.18    0.27
  17  10   0    0.82    0.41
 -17  10   0    0.29    0.42
  18 -10   0    1.14    0.45
 -18 -10   0    1.31    0.46
  18  10   0    0.13    0.35
 -18  10   0    0.95    0.49
  18  10   0    1.32    0.45
   0 -11   0    0.02    0.17
   0 -11   0    0.01    0.15
   0 -11   0    0.06    0.17
   0  11   0   -0.28    0.16
   0  11   0   -0.16    0.20
   0  11   0   -0.08    0.20
  -1 -11   0    9.52    0.47
   1 -11   0    9.23    0.44
  -1 -11   0    9.08    0.48
   1 -11   0    9.93    0.47
   1 -11   0    8.69    0.48
  -1 -11   0    9.16    0.46
  -1  11   0    9.89    0.55
   1  11   0    8.55    0.54
  -1  11   0    9.35    0.58
   1  11   0    9.05    0.58
   1  11   0    8.85    0.47
  -1  11   0    9.29    0.52
  -2 -11   0   23.20    0.76
   2 -11   0   23.36    0.76
  -2 -11   0   23.41    0.79
   2 -11   0   24.35    0.81
   2 -11   0   24.49    0.73
  -2 -11   0   24.39    0.77
  -2  11   0   24.36    0.87
   2  11   0   24.59    0.94
   2  11   0   22.57    0.86
   2  11   0   24.86    0.75
  -2  11   0   22.81    0.90
  -2  11   0   23.72    0.84
   3 -11   0   17.39    0.64
  -3 -11   0   18.50    0.67
  -3 -11   0   16.96    0.67
   3 -11   0   18.12    0.69
  -3 -11   0   16.59    0.64
   3 -11   0   18.34    0.61
  -3  11   0   19.20    0.78
  -3  11   0   17.36    0.68
  -3  11   0   17.34    0.78
   3  11   0   17.24    0.58
   3  11   0   16.60    0.73
   3  11   0   16.81    0.79
   4 -11   0    0.13    0.19
  -4 -11   0    0.05    0.18
   4 -11   0   -0.06    0.17
   4 -11   0    0.04    0.20
  -4 -11   0    0.13    0.17
  -4 -11   0   -0.15    0.17
  -4  11   0   -0.02    0.16
   4  11   0   -0.14    0.18
  -4  11   0   -0.12    0.19
   4  11   0   -0.23    0.21
  -4  11   0    0.14    0.21
   5 -11   0    4.54    0.34
  -5 -11   0    3.71    0.36
  -5 -11   0    4.65    0.39
   5 -11   0    4.15    0.39
   5 -11   0    4.01    0.37
  -5 -11   0    4.62    0.39
  -5  11   0    4.06    0.45
  -5  11   0    3.94    0.34
   5  11   0    4.21    0.51
  -5  11   0    4.53    0.46
   5  11   0    4.38    0.41
   6 -11   0    0.09    0.21
   6 -11   0   -0.04    0.16
   6 -11   0   -0.21    0.18
  -6 -11   0    0.32    0.21
  -6 -11   0    0.23    0.21
   6  11   0    0.11    0.25
  -6  11   0   -0.17    0.20
   6  11   0    0.05    0.19
  -6  11   0    0.27    0.25
  -7 -11   0    1.13    0.28
  -7 -11   0    0.33    0.22
   7 -11   0    1.32    0.30
   7 -11   0    1.15    0.30
   7 -11   0    0.94    0.23
   7  11   0    0.70    0.24
  -7  11   0    1.20    0.33
  -7  11   0    1.07    0.32
   7  11   0    0.26    0.27
  -8 -11   0    8.39    0.54
   8 -11   0    8.71    0.53
   8 -11   0    7.95    0.55
   8 -11   0    7.19    0.45
  -8 -11   0    7.77    0.52
  -8  11   0    7.92    0.61
  -8  11   0    7.34    0.58
   8  11   0    7.61    0.62
   9 -11   0    0.81    0.25
  -9 -11   0    1.34    0.31
  -9 -11   0    1.08    0.31
   9 -11   0    0.94    0.32
   9 -11   0    0.73    0.28
   9  11   0    0.61    0.32
  -9  11   0    0.25    0.26
  -9  11   0    0.47    0.28
 -10 -11   0    2.74    0.40
  10 -11   0    2.59    0.37
  10 -11   0    3.12    0.46
 -10 -11   0    2.56    0.39
 -10  11   0    2.26    0.47
  10  11   0    3.43    0.47
  10  11   0    2.64    0.48
 -10  11   0    2.86    0.44
  11 -11   0    0.21    0.29
 -11 -11   0    0.29    0.24
 -11 -11   0    0.46    0.29
  11  11   0    0.20    0.32
 -11  11   0    0.35    0.32
 -11  11   0   -0.07    0.25
  11  11   0    0.20    0.29
 -12 -11   0   13.31    0.77
  12 -11   0   13.39    0.82
 -12 -11   0   14.11    0.79
  12  11   0   15.78    0.92
 -12  11   0   13.01    0.86
 -12  11   0   13.96    0.81
  12  11   0   14.33    0.85
 -13 -11   0    0.49    0.32
  13 -11   0    0.05    0.28
 -13  11   0    0.48    0.36
  13  11   0    0.09    0.32
 -13  11   0    0.04    0.28
  13  11   0   -0.18    0.27
 -14 -11   0    0.52    0.33
  14 -11   0    0.98    0.39
 -14  11   0    0.79    0.40
  14  11   0    0.12    0.32
  14  11   0    1.28    0.40
  15 -11   0    1.00    0.41
 -15 -11   0    0.31    0.32
 -15  11   0    0.46    0.36
  15  11   0    0.57    0.38
  15  11   0    0.39    0.35
  16 -11   0   -0.33    0.30
 -16 -11   0    0.69    0.41
 -16  11   0   -0.24    0.33
  16  11   0    0.47    0.39
  16  11   0   -0.12    0.33
  17 -11   0   -0.09    0.33
 -17 -11   0   -0.32    0.32
  17  11   0   -0.29    0.32
  17  11   0    0.15    0.38
 -17  11   0   -0.40    0.38
 -18 -11   0    2.92    0.94
  18  11   0    1.47    0.52
 -18  11   0    2.84    0.65
   0 -12   0   21.64    0.72
   0 -12   0   20.82    0.77
   0 -12   0   20.07    0.71
   0  12   0   20.87    0.77
   0  12   0   20.84    0.87
   0  12   0   19.37    0.83
  -1 -12   0    4.93    0.39
   1 -12   0    5.30    0.41
   1 -12   0    5.70    0.40
  -1 -12   0    6.57    0.42
  -1 -12   0    5.92    0.40
   1 -12   0    5.65    0.37
   1  12   0    5.59    0.50
  -1  12   0    6.15    0.51
  -1  12   0    5.90    0.45
   1  12   0    5.35    0.50
   1  12   0    6.63    0.44
  -1  12   0    5.90    0.47
   2 -12   0    1.00    0.26
   2 -12   0    0.56    0.22
  -2 -12   0    0.87    0.24
  -2 -12   0    1.50    0.29
   2 -12   0    0.76    0.22
  -2 -12   0    1.21    0.26
  -2  12   0    1.50    0.32
   2  12   0    0.83    0.31
   2  12   0    1.32    0.26
  -2  12   0    0.88    0.28
  -2  12   0    0.95    0.30
   2  12   0    0.92    0.28
  -3 -12   0    0.69    0.23
   3 -12   0    0.33    0.21
  -3 -12   0    0.41    0.21
   3 -12   0    0.36    0.21
   3 -12   0    0.61    0.21
  -3 -12   0    0.91    0.25
  -3  12   0    0.72    0.26
  -3  12   0    0.47    0.26
   3  12   0    0.26    0.29
   3  12   0    0.98    0.28
  -3  12   0    0.51    0.28
  -4 -12   0   16.42    0.67
   4 -12   0   16.00    0.65
  -4 -12   0   16.42    0.67
   4 -12   0   16.29    0.60
  -4 -12   0   15.98    0.68
   4 -12   0   15.03    0.69
   4  12   0   15.08    0.82
  -4  12   0   16.21    0.66
  -4  12   0   15.39    0.76
   4  12   0   15.49    0.72
  -4  12   0   16.16    0.82
   5 -12   0    1.17    0.26
   5 -12   0    1.15    0.29
  -5 -12   0    1.36    0.30
   5 -12   0    0.60    0.24
  -5 -12   0    1.00    0.26
  -5  12   0    1.55    0.34
   5  12   0    1.55    0.31
  -5  12   0    1.24    0.34
   5  12   0    0.90    0.33
   6 -12   0    5.39    0.47
   6 -12   0    5.31    0.44
  -6 -12   0    3.99    0.41
  -6 -12   0    5.79    0.45
   6 -12   0    4.43    0.36
  -6  12   0    5.00    0.54
   6  12   0    5.23    0.45
  -6  12   0    4.28    0.49
   6  12   0    3.95    0.50
   7 -12   0    2.66    0.40
  -7 -12   0    2.28    0.37
   7 -12   0    2.28    0.33
   7 -12   0    2.43    0.40
  -7 -12   0    1.98    0.34
  -7  12   0    2.24    0.43
  -7  12   0    2.78    0.47
   7  12   0    1.93    0.35
   7  12   0    2.68    0.45
   8 -12   0    6.89    0.54
  -8 -12   0    6.53    0.50
  -8 -12   0    6.81    0.52
   8 -12   0    6.05    0.50
   8 -12   0    7.08    0.49
  -8  12   0    6.73    0.60
   8  12   0    7.31    0.62
  -8  12   0    6.54    0.58
   9 -12   0    0.26    0.27
   9 -12   0    0.07    0.26
  -9 -12   0    0.63    0.30
  -9 -12   0    0.03    0.23
   9  12   0   -0.28    0.24
  -9  12   0    0.39    0.30
  -9  12   0    0.41    0.29
  10 -12   0    0.10    0.26
 -10 -12   0   -0.02    0.25
 -10 -12   0    0.16    0.27
  10 -12   0    0.81    0.31
  10  12   0    0.23    0.27
 -10  12   0    0.34    0.28
  10  12   0    0.18    0.32
 -10  12   0    0.53    0.32
  11 -12   0    0.65    0.31
 -11 -12   0    0.35    0.29
  11 -12   0    0.90    0.34
 -11 -12   0    0.90    0.33
 -11  12   0    0.33    0.30
  11  12   0    0.54    0.33
 -11  12   0    0.21    0.31
  11  12   0    0.37    0.35
 -12 -12   0    4.53    0.53
 -12 -12   0    5.29    0.55
  12 -12   0    4.82    0.56
  12 -12   0    4.17    0.58
 -12  12   0    4.11    0.54
 -12  12   0    3.81    0.59
  12  12   0    4.19    0.56
  12  12   0    4.66    0.62
 -13 -12   0    0.86    0.35
  13 -12   0    0.27    0.32
 -13  12   0    0.09    0.35
 -13  12   0    0.51    0.35
  13  12   0    0.19    0.36
  13  12   0    0.76    0.33
  14 -12   0    0.01    0.32
 -14 -12   0    0.17    0.29
  14  12   0    0.43    0.36
 -14  12   0   -0.16    0.32
  14  12   0    0.00    0.31
 -15 -12   0    4.72    0.62
  15 -12   0    4.20    0.64
  15  12   0    5.58    0.68
  15  12   0    5.18    0.65
 -15  12   0    4.01    0.70
  16 -12   0   -0.18    0.31
 -16 -12   0   -0.25    0.34
  16  12   0    0.47    0.40
  16  12   0   -0.03    0.31
 -16  12   0    0.00    0.35
 -17 -12   0    5.17    0.66
  17 -12   0    6.38    0.76
  17  12   0    6.52    0.75
 -17  12   0    5.75    0.77
  17  12   0    5.09    0.70
   0 -13   0   -0.01    0.18
   0 -13   0    0.14    0.19
   0 -13   0   -0.11    0.19
   0  13   0    0.58    0.29
   0  13   0   -0.15    0.19
   0  13   0    0.17    0.23
  -1 -13   0   -0.31    0.18
   1 -13   0    0.26    0.20
  -1 -13   0    0.11    0.20
  -1 -13   0    0.00    0.16
   1 -13   0    0.34    0.21
   1 -13   0    0.21    0.20
  -1  13   0   -0.31    0.20
   1  13   0    0.36    0.29
  -1  13   0    0.09    0.22
  -1  13   0    0.42    0.24
   1  13   0   -0.01    0.20
   1  13   0   -0.29    0.21
  -2 -13   0    3.75    0.38
  -2 -13   0    3.19    0.35
   2 -13   0    3.51    0.35
  -2 -13   0    3.46    0.35
   2 -13   0    4.01    0.35
   2 -13   0    4.25    0.42
   2  13   0    3.70    0.46
  -2  13   0    3.54    0.41
   2  13   0    3.97    0.46
  -2  13   0    3.70    0.46
   2  13   0    3.86    0.36
  -2  13   0    3.24    0.41
   3 -13   0   11.10    0.60
   3 -13   0   11.30    0.53
  -3 -13   0   10.29    0.55
  -3 -13   0   11.03    0.59
  -3 -13   0   10.72    0.57
   3 -13   0   10.59    0.55
  -3  13   0   10.75    0.60
  -3  13   0   11.07    0.65
   3  13   0   11.07    0.66
   3  13   0   10.84    0.69
  -3  13   0   11.04    0.70
   4 -13   0    4.37    0.41
   4 -13   0    4.32    0.36
   4 -13   0    4.54    0.43
  -4 -13   0    4.66    0.41
  -4 -13   0    4.38    0.42
  -4 -13   0    4.83    0.42
  -4  13   0    4.56    0.51
  -4  13   0    4.20    0.49
  -4  13   0    4.34    0.41
   4  13   0    4.77    0.54
   4  13   0    4.12    0.46
  -5 -13   0    3.56    0.41
  -5 -13   0    4.21    0.40
   5 -13   0    3.77    0.35
   5 -13   0    3.20    0.39
   5 -13   0    3.71    0.40
  -5  13   0    2.74    0.46
   5  13   0    3.39    0.51
  -5  13   0    2.86    0.45
   5  13   0    3.66    0.43
  -6 -13   0    0.36    0.22
   6 -13   0    0.64    0.28
  -6 -13   0    0.81    0.28
   6 -13   0    0.42    0.26
  -6  13   0    0.87    0.33
   6  13   0    0.23    0.29
   6  13   0    0.00    0.25
  -6  13   0    0.04    0.25
  -7 -13   0   -0.21    0.21
   7 -13   0    0.23    0.25
   7 -13   0   -0.04    0.21
  -7 -13   0    0.06    0.21
   7  13   0    0.39    0.31
  -7  13   0   -0.27    0.23
  -7  13   0    0.22    0.27
  -8 -13   0    6.38    0.52
   8 -13   0    5.10    0.46
   8 -13   0    5.86    0.53
  -8 -13   0    4.72    0.46
  -8  13   0    5.93    0.60
   8  13   0    3.31    0.55
  -8  13   0    6.31    0.62
   9 -13   0    7.75    0.64
  -9 -13   0    7.52    0.57
  -9 -13   0    8.27    0.62
  -9  13   0    7.38    0.65
  -9  13   0    8.18    0.68
   9  13   0    8.50    0.72
 -10 -13   0    1.30    0.36
 -10 -13   0    1.50    0.37
  10 -13   0    1.59    0.43
 -10  13   0    1.53    0.43
  10  13   0    1.16    0.44
 -10  13   0    0.53    0.32
  10  13   0    1.54    0.39
 -11 -13   0    0.24    0.32
  11 -13   0    0.27    0.30
 -11 -13   0   -0.26    0.21
 -11  13   0    0.09    0.32
 -11  13   0   -0.03    0.31
  11  13   0   -0.20    0.27
  11  13   0   -0.11    0.27
  12 -13   0    0.79    0.36
 -12 -13   0    0.72    0.33
 -12 -13   0    0.21    0.30
  12  13   0    0.46    0.34
 -12  13   0    0.40    0.34
  12  13   0    0.45    0.38
 -12  13   0    0.34    0.34
  13 -13   0    0.03    0.32
 -13 -13   0    0.29    0.30
 -13  13   0   -0.24    0.28
 -13  13   0    0.21    0.36
  13  13   0   -0.23    0.32
  13  13   0   -0.23    0.27
 -14 -13   0    1.57    0.45
  14 -13   0    1.53    0.46
  14  13   0    0.71    0.40
 -14  13   0    1.37    0.47
  14  13   0    1.73    0.45
 -15 -13   0    0.20    0.34
  15 -13   0    0.15    0.35
 -15  13   0   -0.12    0.36
  15  13   0    0.19    0.38
  15  13   0    0.11    0.34
 -16 -13   0    0.25    0.39
  16 -13   0    0.68    0.43
 -16  13   0   -0.11    0.39
  16  13   0    0.54    0.44
  16  13   0    0.04    0.33
   0 -14   0    5.92    0.44
   0 -14   0    6.48    0.45
   0 -14   0    6.13    0.47
   0  14   0    5.17    0.51
   0  14   0    5.53    0.47
   0  14   0    6.13    0.57
   1 -14   0    0.59    0.24
  -1 -14   0    0.29    0.23
  -1 -14   0    0.43    0.24
   1 -14   0    0.64    0.27
  -1 -14   0    0.56    0.22
   1 -14   0    0.38    0.23
   1  14   0    0.34    0.29
   1  14   0    0.30    0.28
  -1  14   0    0.24    0.27
  -1  14   0    0.58    0.27
   1  14   0    0.43    0.26
  -1  14   0    0.52    0.30
   2 -14   0    0.84    0.29
  -2 -14   0    1.00    0.29
  -2 -14   0    1.20    0.30
  -2 -14   0    0.16    0.23
   2 -14   0    0.71    0.25
   2 -14   0    1.08    0.26
  -2  14   0    0.44    0.25
  -2  14   0    0.88    0.32
   2  14   0    1.04    0.33
  -2  14   0    0.82    0.33
   2  14   0    1.07    0.34
  -3 -14   0    0.08    0.23
   3 -14   0    0.20    0.21
   3 -14   0   -0.30    0.24
  -3 -14   0   -0.17    0.20
   3 -14   0    0.14    0.22
  -3 -14   0    0.25    0.23
   3  14   0   -0.50    0.20
  -3  14   0    0.21    0.27
  -3  14   0    0.02    0.24
  -3  14   0   -0.38    0.17
   3  14   0   -0.38    0.21
  -4 -14   0    6.67    0.49
   4 -14   0    6.81    0.51
  -4 -14   0    6.79    0.49
  -4 -14   0    7.18    0.53
   4 -14   0    4.24    0.45
   4  14   0    6.89    0.57
   4  14   0    6.92    0.62
  -4  14   0    7.53    0.59
  -4  14   0    5.92    0.58
  -5 -14   0    2.83    0.42
   5 -14   0    2.56    0.39
  -5 -14   0    3.21    0.39
   5  14   0    3.08    0.47
  -5  14   0    3.13    0.46
  -5  14   0    3.32    0.50
   5  14   0    2.97    0.50
  -6 -14   0    4.17    0.43
   6 -14   0    4.43    0.49
  -6 -14   0    4.53    0.47
  -6  14   0    4.05    0.54
   6  14   0    4.40    0.50
  -6  14   0    4.21    0.53
   6  14   0    3.55    0.54
  -7 -14   0    0.30    0.28
   7 -14   0    0.16    0.27
  -7 -14   0    0.35    0.28
  -7  14   0    0.11    0.30
  -7  14   0    0.06    0.30
   7  14   0    0.10    0.31
  -8 -14   0    1.81    0.41
  -8 -14   0    2.02    0.39
   8 -14   0    1.74    0.39
  -8  14   0    1.67    0.44
  -8  14   0    1.98    0.46
   8  14   0    2.11    0.50
   9 -14   0    2.86    0.49
  -9 -14   0    3.71    0.46
  -9 -14   0    3.50    0.47
  -9  14   0    2.81    0.53
  -9  14   0    2.60    0.52
   9  14   0    2.68    0.55
 -10 -14   0    1.17    0.36
  10 -14   0    0.70    0.35
 -10 -14   0   -0.01    0.26
  10  14   0    0.57    0.38
 -10  14   0    0.12    0.31
 -10  14   0    0.61    0.40
  10  14   0    0.77    0.36
 -11 -14   0    1.69    0.42
 -11 -14   0    1.49    0.41
  11 -14   0    0.77    0.38
  11  14   0    0.52    0.34
  11  14   0    1.56    0.46
 -11  14   0    0.84    0.42
 -11  14   0    0.65    0.38
 -12 -14   0    0.20    0.30
 -12 -14   0   -0.14    0.26
  12 -14   0    0.03    0.33
 -12  14   0    0.20    0.37
 -12  14   0    0.42    0.34
  12  14   0    0.34    0.30
  12  14   0    0.64    0.38
 -13 -14   0    0.36    0.34
  13 -14   0    0.44    0.36
  13  14   0    0.32    0.34
 -13  14   0    0.49    0.38
  13  14   0    0.39    0.37
 -13  14   0    0.11    0.35
  14 -14   0    0.75    0.40
 -14 -14   0    0.00    0.33
  14  14   0   -0.07    0.33
 -14  14   0   -0.18    0.34
  14  14   0   -0.65    0.30
 -15 -14   0    1.94    0.49
  15 -14   0    1.38    0.46
  15  14   0    1.47    0.50
 -15  14   0    0.68    0.44
  15  14   0    1.23    0.45
 -16 -14   0    0.24    0.54
   0 -15   0    0.03    0.21
   0 -15   0   -0.16    0.21
   0  15   0    0.01    0.26
   0  15   0   -0.06    0.24
   0  15   0   -0.03    0.28
  -1 -15   0    0.22    0.24
  -1 -15   0    0.16    0.18
   1 -15   0    0.09    0.23
  -1 -15   0    0.29    0.24
  -1  15   0   -0.05    0.26
  -1  15   0    0.30    0.32
   1  15   0    0.02    0.25
  -1  15   0   -0.19    0.21
   1  15   0    0.04    0.27
  -2 -15   0    2.30    0.38
  -2 -15   0    1.59    0.32
  -2 -15   0    2.11    0.38
   2 -15   0    1.87    0.38
  -2  15   0    2.59    0.43
  -2  15   0    2.37    0.45
  -2  15   0    2.44    0.47
   2  15   0    2.00    0.44
   2  15   0    1.82    0.43
   3 -15   0    0.14    0.25
  -3 -15   0   -0.25    0.22
  -3 -15   0   -0.18    0.22
  -3 -15   0    0.18    0.22
  -3  15   0    0.06    0.25
   3  15   0   -0.02    0.27
  -3  15   0   -0.10    0.24
   3  15   0    0.25    0.27
  -3  15   0   -0.03    0.28
  -4 -15   0    2.54    0.42
  -4 -15   0    3.15    0.45
   4 -15   0    2.86    0.44
   4  15   0    3.09    0.51
  -4  15   0    2.92    0.49
  -4  15   0    2.76    0.51
   4  15   0    2.92    0.48
   5 -15   0    4.71    0.48
  -5 -15   0    3.37    0.43
  -5 -15   0    3.93    0.46
   5  15   0    3.62    0.58
  -5  15   0    4.37    0.55
  -5  15   0    2.90    0.51
   5  15   0    3.99    0.53
  -6 -15   0    3.13    0.46
  -6 -15   0    2.40    0.41
   6 -15   0    2.88    0.47
   6  15   0    3.22    0.56
  -6  15   0    2.43    0.51
  -6  15   0    2.68    0.52
   6  15   0    3.29    0.50
   7 -15   0    2.77    0.45
  -7 -15   0    2.14    0.42
  -7 -15   0    1.76    0.39
  -7  15   0    1.77    0.47
  -7  15   0    1.96    0.48
   7  15   0    2.24    0.50
   8 -15   0    5.92    0.57
  -8 -15   0    6.03    0.58
  -8 -15   0    6.74    0.57
  -8  15   0    5.19    0.66
  -8  15   0    5.75    0.66
   8  15   0    5.39    0.66
   9 -15   0    0.27    0.29
  -9 -15   0    0.44    0.30
  -9 -15   0    0.58    0.35
   9  15   0    0.78    0.40
  -9  15   0    0.54    0.39
  -9  15   0    0.98    0.41
 -10 -15   0   -0.15    0.27
  10 -15   0    0.23    0.30
 -10 -15   0   -0.18    0.25
  10  15   0   -0.06    0.30
 -10  15   0   -0.04    0.32
 -10  15   0   -0.22    0.32
  10  15   0    0.31    0.30
 -11 -15   0    0.38    0.30
 -11 -15   0    0.13    0.34
  11 -15   0    0.18    0.30
 -11  15   0   -0.27    0.30
  11  15   0    0.15    0.35
 -11  15   0    0.33    0.36
  11  15   0    0.41    0.34
 -12 -15   0    0.09    0.30
 -12 -15   0    0.14    0.30
  12 -15   0    0.93    0.38
 -12  15   0    0.67    0.40
  12  15   0    0.17    0.34
  12  15   0   -0.24    0.29
 -12  15   0    0.33    0.37
  13 -15   0    0.39    0.36
 -13 -15   0   -0.36    0.29
 -13  15   0   -0.57    0.29
  13  15   0   -0.02    0.33
  13  15   0    0.33    0.34
 -13  15   0    0.32    0.40
 -14 -15   0    4.20    0.63
  14 -15   0    3.48    0.62
  14  15   0    3.01    0.63
 -14  15   0    4.13    0.74
  14  15   0    3.38    0.61
 -15 -15   0    0.78    0.43
   0 -16   0   25.90    1.01
   0  16   0   25.78    1.11
   0  16   0   24.23    1.14
  -1 -16   0    0.24    0.28
   1 -16   0    0.17    0.26
  -1  16   0   -0.08    0.29
   1  16   0   -0.03    0.29
  -1  16   0    0.44    0.34
  -1  16   0   -0.10    0.26
   1  16   0   -0.01    0.29
   2 -16   0    0.97    0.31
  -2 -16   0    1.20    0.34
  -2  16   0    1.10    0.40
   2  16   0    1.11    0.38
  -2  16   0    1.66    0.39
  -2  16   0    1.61    0.42
   2  16   0    1.05    0.38
  -3 -16   0    0.85    0.32
  -3 -16   0    0.81    0.34
   3 -16   0    1.07    0.34
  -3  16   0    1.24    0.40
  -3  16   0    1.74    0.44
   3  16   0    0.34    0.33
   3  16   0    0.99    0.40
  -4 -16   0   10.38    0.67
   4 -16   0    8.87    0.65
   4  16   0    9.62    0.78
  -4  16   0    9.05    0.73
  -4  16   0    9.42    0.76
   4  16   0   10.96    0.76
   5 -16   0    0.63    0.32
  -5 -16   0    0.34    0.29
  -5  16   0    0.00    0.30
  -5  16   0    0.55    0.35
   5  16   0   -0.01    0.29
   5  16   0    0.27    0.33
   6 -16   0    5.51    0.57
  -6 -16   0    4.55    0.55
   6  16   0    5.28    0.66
  -6  16   0    5.01    0.65
  -6  16   0    6.55    0.68
  -7 -16   0    2.47    0.47
   7 -16   0    2.51    0.47
  -7  16   0    2.41    0.55
  -7  16   0    2.04    0.52
   7  16   0    2.00    0.53
   8 -16   0    7.91    0.67
  -8 -16   0    8.37    0.67
   8  16   0    7.30    0.74
  -8  16   0    7.18    0.74
  -8  16   0    7.95    0.77
   9 -16   0    0.26    0.31
  -9 -16   0    0.28    0.33
  -9  16   0   -0.16    0.29
   9  16   0    0.03    0.37
  -9  16   0    0.17    0.34
 -10 -16   0    0.43    0.35
  10 -16   0    0.29    0.34
  10  16   0    0.37    0.37
  10  16   0    0.64    0.37
 -10  16   0    1.05    0.45
 -10  16   0    0.78    0.43
 -11 -16   0   -0.13    0.30
  11 -16   0    0.01    0.33
 -11  16   0    0.41    0.43
  11  16   0   -0.02    0.31
 -11  16   0    0.35    0.39
  11  16   0    0.12    0.33
  12 -16   0    2.01    0.49
 -12 -16   0    2.79    0.55
  12  16   0    1.76    0.52
 -12  16   0    1.16    0.47
 -12  16   0    1.95    0.58
  12  16   0    2.44    0.53
  13 -16   0    0.31    0.37
  13  16   0   -0.32    0.33
 -13  16   0   -0.16    0.41
  13  16   0   -0.21    0.32
 -13  16   0    0.59    0.47
   0 -17   0    0.35    0.27
   0  17   0    0.31    0.33
   0  17   0    0.13    0.32
   1 -17   0    2.92    0.45
  -1 -17   0    2.71    0.45
  -1  17   0    2.71    0.53
  -1  17   0    2.37    0.48
   1  17   0    2.60    0.51
   1  17   0    2.15    0.49
  -2 -17   0    5.65    0.55
   2 -17   0    4.42    0.50
  -2  17   0    3.74    0.60
   2  17   0    4.85    0.60
  -2  17   0    5.05    0.59
   2  17   0    3.78    0.58
   3 -17   0    0.31    0.29
  -3 -17   0    0.21    0.29
  -3  17   0   -0.07    0.29
   3  17   0   -0.21    0.28
  -3  17   0   -0.12    0.30
   3  17   0   -0.26    0.28
   4 -17   0   -0.16    0.26
  -4 -17   0   -0.16    0.27
  -4  17   0   -0.48    0.22
   4  17   0    0.20    0.34
  -4  17   0    0.24    0.36
   4  17   0    0.33    0.34
  -5 -17   0    8.67    0.68
   5 -17   0    8.75    0.69
  -5  17   0    7.53    0.75
   5  17   0    8.90    0.74
  -5  17   0    8.94    0.76
   5  17   0    9.19    0.81
  -6 -17   0   20.55    0.98
   6 -17   0   19.95    0.97
  -6  17   0   18.90    1.10
  -6  17   0   19.34    1.05
   6  17   0   19.03    1.11
  -7 -17   0   -0.42    0.26
   7 -17   0    0.17    0.30
  -7  17   0    0.23    0.36
  -7  17   0    0.18    0.35
   7  17   0   -0.65    0.27
   8 -17   0   10.20    0.75
  -8 -17   0    9.33    0.72
  -8  17   0    7.93    0.76
  -8  17   0    9.67    0.84
   8  17   0    9.10    0.85
   9 -17   0    4.81    0.61
  -9 -17   0    5.15    0.63
   9  17   0    4.00    0.68
   9  17   0    6.53    0.67
  -9  17   0    5.52    0.71
  -9  17   0    5.44    0.69
  10 -17   0   -0.11    0.30
 -10 -17   0    0.18    0.34
  10  17   0   -0.26    0.29
  10  17   0   -0.13    0.35
 -10  17   0    0.39    0.36
 -10  17   0   -0.29    0.33
  11 -17   0    0.27    0.37
 -11 -17   0    0.02    0.36
  11  17   0    0.04    0.37
  11  17   0    1.33    0.48
 -11  17   0    0.23    0.38
 -11  17   0    0.01    0.38
  12 -17   0    2.12    0.50
 -12 -17   0    2.86    0.56
 -12  17   0    2.52    0.65
  12  17   0    2.52    0.55
  12  17   0    2.70    0.64
 -12  17   0    2.30    0.61
   0 -18   0    1.95    0.43
   0  18   0    2.31    0.52
   0  18   0    1.43    0.43
  -1 -18   0    0.99    0.37
   1 -18   0    0.77    0.35
  -1  18   0    2.13    0.49
   1  18   0    1.80    0.49
  -1  18   0    1.32    0.46
   1  18   0    1.00    0.43
   2 -18   0    0.42    0.33
  -2 -18   0    0.31    0.34
   2  18   0    0.35    0.35
   2  18   0    0.63    0.40
  -2  18   0    0.63    0.36
  -3 -18   0    0.06    0.30
   3 -18   0   -0.09    0.27
   3  18   0    0.27    0.33
   3  18   0   -0.05    0.33
  -3  18   0    0.13    0.34
  -3  18   0    0.02    0.28
  -4 -18   0    3.82    0.55
   4 -18   0    2.77    0.49
   4  18   0    3.11    0.58
   4  18   0    2.98    0.59
  -4  18   0    2.81    0.58
  -4  18   0    2.38    0.54
   5 -18   0    1.92    0.44
  -5 -18   0    2.22    0.46
   5  18   0    1.74    0.52
  -5  18   0    2.62    0.60
  -5  18   0    1.90    0.52
  -6 -18   0    4.18    0.58
   6 -18   0    3.04    0.51
   6  18   0    3.62    0.67
  -6  18   0    2.72    0.58
  -6  18   0    3.27    0.62
   7 -18   0    2.06    0.46
  -7 -18   0    2.09    0.48
  -7  18   0    2.71    0.59
   7  18   0    3.09    0.63
  -7  18   0    2.88    0.59
   8 -18   0   -0.10    0.30
  -8 -18   0    0.42    0.36
   8  18   0    0.01    0.36
  -8  18   0   -0.17    0.36
  -8  18   0   -0.26    0.30
   9 -18   0    0.43    0.35
  -9 -18   0   -0.23    0.33
   9  18   0   -0.08    0.35
  -9  18   0    0.52    0.41
  -9  18   0   -0.26    0.35
 -10 -18   0    0.61    0.37
  10 -18   0    0.10    0.35
 -10  18   0    0.17    0.38
 -10  18   0    0.02    0.36
  10  18   0   -0.44    0.33
 -11 -18   0    0.07    0.40
  11 -18   0   -0.09    0.40
   0 -19   0    0.06    0.32
   0  19   0    0.20    0.36
   0  19   0    0.25    0.36
  -1 -19   0    0.04    0.32
   1 -19   0    0.17    0.33
   1  19   0   -0.34    0.32
  -1  19   0   -0.24    0.31
   1  19   0    0.59    0.38
   2 -19   0    0.40    0.34
  -2 -19   0    0.26    0.34
  -2  19   0   -0.32    0.30
   2  19   0    0.75    0.42
   2  19   0    0.39    0.38
   3 -19   0   -0.08    0.31
  -3 -19   0    0.21    0.34
  -3  19   0    0.07    0.31
   3  19   0   -0.08    0.34
   3  19   0    0.31    0.37
  -4 -19   0    1.61    0.42
   4 -19   0    1.76    0.45
   4  19   0    3.10    0.64
  -4  19   0    1.42    0.47
  -4  19   0    1.54    0.52
   4  19   0    2.29    0.55
  -5 -19   0    3.61    0.54
   5 -19   0    2.03    0.46
  -5  19   0    3.28    0.64
   5  19   0    2.91    0.62
  -5  19   0    2.33    0.58
  -6 -19   0    0.39    0.36
   6 -19   0   -0.02    0.32
  -6  19   0    0.55    0.39
  -6  19   0    0.44    0.42
   6  19   0   -0.19    0.35
   7 -19   0    0.67    0.40
  -7 -19   0    0.63    0.39
  -7  19   0    0.85    0.44
   7  19   0    1.11    0.48
  -7  19   0    0.75    0.46
   8 -19   0    0.04    0.37
  -8 -19   0    0.23    0.38
   8  19   0   -0.41    0.33
  -8  19   0    0.17    0.40
  -8  19   0   -0.35    0.33
   9 -19   0    0.72    0.41
   0 -20   0    2.07    0.47
   0  20   0    2.67    0.61
   1 -20   0    0.37    0.36
  -1 -20   0    0.40    0.37
  -1  20   0    0.29    0.39
   1  20   0   -0.07    0.33
   1  20   0   -0.29    0.34
   2 -20   0    0.14    0.34
  -2 -20   0    0.32    0.36
   2  20   0    0.32    0.38
  -2  20   0    0.76    0.43
   2  20   0   -0.09    0.36
   3 -20   0    1.26    0.41
  -3 -20   0    0.89    0.54
  -3  20   0    1.17    0.48
   3  20   0    1.74    0.52
   3  20   0    0.95    0.45
   4 -20   0    0.23    0.35
   4  20   0   -0.13    0.37
  -4  20   0    0.09    0.38
   5 -20   0    0.53    0.36
   5  20   0    0.43    0.43
  -5  20   0    0.92    0.43
   6 -20   0    0.57    0.41
  -6  20   0    0.66    0.49
   6  20   0    0.69    0.45
   7 -20   0    0.80    0.55
   0  21   0    0.48    0.51
   1  21   0    3.42    0.78
   2  21   0    0.18    0.40
   2  21   0   -0.12    0.37
   3  21   0    0.90    0.57
   3  21   0    1.02    0.76
  21   0  -1    4.74    0.66
  21   0  -1    4.67    0.71
 -21   0   1    4.23    0.67
 -20   0   1   -0.29    0.30
  20   0  -1    0.31    0.33
  20   0  -1   -0.13    0.33
 -19   0   1    0.44    0.36
  19   0  -1   -0.35    0.27
  19   0  -1    0.24    0.32
 -18   0   1   -0.29    0.26
  18   0  -1   -0.04    0.27
  18   0  -1    0.02    0.27
  17   0  -1    0.45    0.30
  17   0  -1   -0.02    0.27
 -17   0   1   -0.01    0.29
  16   0  -1    0.36    0.27
 -16   0   1    0.34    0.28
  16   0  -1   -0.42    0.22
  15   0  -1   23.62    0.99
  15   0  -1   22.46    0.98
 -15   0   1   25.75    1.02
  14   0  -1   -0.01    0.21
  14   0  -1    0.16    0.23
 -14   0   1    0.16    0.23
 -13   0   1    3.15    0.40
  13   0  -1    3.72    0.42
 -13   0   1    3.82    0.35
  13   0  -1    3.60    0.40
  12   0  -1   -0.18    0.16
 -12   0   1    0.11    0.16
  12   0  -1    0.04    0.18
 -12   0   1    0.06    0.21
 -11   0   1    6.67    0.44
 -11   0   1    7.36    0.39
  11   0  -1    6.11    0.43
  11   0  -1    7.06    0.34
  11   0  -1    6.23    0.45
  10   0  -1   -0.10    0.17
  10   0  -1    0.10    0.18
  10   0  -1   -0.02    0.13
 -10   0   1    0.03    0.17
 -10   0   1    0.28    0.18
   9   0  -1  142.29    2.82
  -9   0   1  141.87    2.83
   9   0  -1  141.56    2.65
   9   0  -1  146.27    2.85
  -9   0   1  141.18    2.72
   8   0  -1    0.17    0.15
  -8   0   1   -0.30    0.14
   8   0  -1    0.29    0.16
  -8   0   1   -0.07    0.14
   8   0  -1   -0.15    0.10
  -7   0   1  299.07    5.09
   7   0  -1  296.74    5.34
   7   0  -1  303.86    5.21
  -7   0   1  295.77    5.27
   7   0  -1  293.45    5.34
  -7   0   1  299.71    5.34
  -6   0   1    0.02    0.06
   6   0  -1    0.03    0.11
   6   0  -1   -0.01    0.09
  -6   0   1   -0.05    0.09
   6   0  -1    0.07    0.09
  -6   0   1   -0.02    0.11
  -5   0   1  176.91    3.08
   5   0  -1  177.45    3.24
   5   0  -1  183.59    3.25
  -5   0   1  180.41    3.20
  -5   0   1  176.62    3.23
   5   0  -1  179.18    3.15
   4   0  -1   -0.61    0.09
   4   0  -1   -0.48    0.09
  -4   0   1   -0.56    0.09
   4   0  -1   -0.41    0.09
  -4   0   1   -0.50    0.06
  -4   0   1   -0.56    0.10
  -3   0   1  160.45    2.76
  -3   0   1  155.53    2.82
   3   0  -1  161.87    2.85
   3   0  -1  162.86    2.80
   3   0  -1  165.05    2.85
  -3   0   1  161.87    2.84
  -2   0   1   -0.45    0.07
   2   0  -1   -0.37    0.07
   2   0  -1   -0.45    0.06
  -2   0   1   -0.43    0.05
  -2   0   1   -0.41    0.07
   2   0  -1   -0.49    0.06
  -1   0   1  986.87   16.92
  -1   0   1 1000.00   16.98
   0   0  -1   -0.01    0.01
   0   0  -1    0.00    0.01
   0   0  -1    0.00    0.01
  -1   0  -1    6.17    0.15
  -1   0  -1    6.99    0.16
  -1   0  -1    7.07    0.16
  -1   0  -1    6.24    0.16
  -2   0  -1   -0.04    0.05
  -2   0  -1   -0.05    0.06
  -2   0  -1   -0.04    0.06
  -3   0  -1  528.06    9.30
   3   0   1  540.10    9.24
  -3   0  -1  546.60    9.41
   3   0   1  557.50    9.22
  -3   0  -1  532.71    9.26
   4   0   1   -0.07    0.07
  -4   0  -1    0.10    0.08
  -4   0  -1    0.03    0.08
   4   0   1    0.25    0.10
  -4   0  -1    0.13    0.06
   5   0   1    5.01    0.22
  -5   0  -1    5.28    0.24
  -5   0  -1    5.37    0.26
   5   0   1    5.35    0.26
  -5   0  -1    5.30    0.18
  -6   0  -1   -0.12    0.10
   6   0   1    0.04    0.09
  -6   0  -1    0.08    0.11
   6   0   1   -0.01    0.10
  -6   0  -1   -0.03    0.06
   7   0   1   30.63    0.81
  -7   0  -1   30.51    0.63
  -7   0  -1   30.14    0.81
   7   0   1   31.42    0.84
   7   0   1   31.33    0.71
  -7   0  -1   31.76    0.77
  -8   0  -1    0.30    0.16
  -8   0  -1   -0.05    0.12
   8   0   1   -0.07    0.10
   8   0   1   -0.15    0.13
  -8   0  -1    0.09    0.08
   8   0   1    0.02    0.15
   9   0   1    3.23    0.31
   9   0   1    3.59    0.24
  -9   0  -1    3.30    0.16
   9   0   1    2.96    0.31
  -9   0  -1    3.23    0.27
  -9   0  -1    3.08    0.30
  10   0   1   -0.04    0.14
 -10   0  -1   -0.15    0.16
 -10   0  -1    0.01    0.16
  10   0   1    0.02    0.19
  10   0   1    0.09    0.20
  11   0   1   -0.05    0.14
 -11   0  -1   -0.17    0.17
  11   0   1    0.09    0.18
 -11   0  -1    0.07    0.15
  11   0   1   -0.28    0.15
  12   0   1    0.20    0.20
 -12   0  -1    0.31    0.24
  12   0   1   -0.13    0.17
 -12   0  -1    0.13    0.19
 -13   0  -1    1.34    0.27
  13   0   1    1.52    0.32
 -13   0  -1    2.27    0.36
  13   0   1    1.25    0.30
  14   0   1    0.05    0.22
  14   0   1   -0.40    0.19
 -14   0  -1    0.05    0.24
  15   0   1    8.75    0.63
 -15   0  -1    8.63    0.63
  15   0   1    7.82    0.61
 -16   0  -1    0.26    0.28
  16   0   1    0.17    0.25
  16   0   1    0.50    0.30
  17   0   1    0.13    0.28
 -17   0  -1    0.32    0.31
  17   0   1    0.51    0.31
  18   0   1   -0.21    0.26
 -18   0  -1   -0.02    0.29
  18   0   1   -0.10    0.25
 -19   0  -1    0.93    0.42
  19   0   1    1.65    0.47
  19   0   1    0.62    0.36
  20   0   1   -0.02    0.32
 -20   0  -1   -0.20    0.31
  20   0   1   -0.34    0.28
 -21  -1   1    0.17    0.35
  21  -1  -1    0.12    0.36
  21  -1  -1    0.31    0.39
  21   1  -1    0.48    0.38
 -21   1   1    0.31    0.38
  21   1  -1    0.71    0.43
 -20  -1   1    0.64    0.43
  20  -1  -1    0.70    0.41
  20  -1  -1    1.24    0.44
 -20   1   1    0.59    0.40
  20   1  -1    0.98    0.42
  20   1  -1    1.39    0.48
  19  -1  -1    1.43    0.43
 -19  -1   1    0.58    0.38
  19  -1  -1    1.26    0.43
 -19   1   1    1.13    0.43
  19   1  -1    0.71    0.38
  19   1  -1    0.72    0.36
  18  -1  -1    4.08    0.56
 -18  -1   1    3.48    0.54
  18  -1  -1    4.30    0.57
  18   1  -1    4.99    0.57
 -18   1   1    4.78    0.59
  18   1  -1    3.81    0.54
 -17  -1   1    4.13    0.54
  17  -1  -1    4.16    0.51
  17  -1  -1    4.39    0.54
  17   1  -1    3.25    0.51
 -17   1   1    4.39    0.55
  17   1  -1    5.04    0.57
  16  -1  -1    0.57    0.30
 -16  -1   1    0.66    0.31
  16  -1  -1    0.36    0.28
  16   1  -1    0.25    0.27
  16   1  -1    0.53    0.29
 -16   1   1   -0.07    0.24
 -15  -1   1    2.07    0.41
  15  -1  -1    1.38    0.34
  15  -1  -1    1.79    0.37
  15   1  -1    2.36    0.41
 -15   1   1    2.16    0.42
  15   1  -1    2.34    0.43
  14  -1  -1    2.92    0.40
 -14  -1   1    2.17    0.39
  14  -1  -1    1.95    0.36
  14   1  -1    2.33    0.40
 -14   1   1    3.14    0.41
  14   1  -1    3.18    0.42
 -14   1   1    2.26    0.33
 -13  -1   1    7.39    0.52
  13  -1  -1    6.61    0.48
  13  -1  -1    7.10    0.52
 -13   1   1    6.96    0.47
  13   1  -1    6.64    0.51
  13   1  -1    6.86    0.51
 -13   1   1    6.16    0.49
  12  -1  -1   21.64    0.82
 -12  -1   1   20.20    0.80
 -12  -1   1   20.85    0.67
  12  -1  -1   22.45    0.83
 -12   1   1   20.53    0.74
 -12   1   1   19.78    0.79
  12   1  -1   21.64    0.68
  12   1  -1   20.98    0.82
  12   1  -1   20.27    0.80
 -11  -1   1   12.87    0.60
  11  -1  -1   11.16    0.56
 -11  -1   1   12.38    0.48
  11  -1  -1   12.72    0.49
  11  -1  -1   11.28    0.58
 -11   1   1   11.20    0.53
  11   1  -1   12.32    0.59
  11   1  -1   12.59    0.60
 -11   1   1   12.07    0.58
  11   1  -1   12.69    0.50
 -10  -1   1   20.62    0.74
  10  -1  -1   18.96    0.71
  10  -1  -1   19.98    0.71
  10  -1  -1   20.48    0.55
 -10  -1   1   20.66    0.62
  10   1  -1   20.10    0.63
 -10   1   1   19.93    0.69
 -10   1   1   20.47    0.50
 -10   1   1   20.38    0.72
  10   1  -1   19.92    0.74
  10   1  -1   20.34    0.74
  -9  -1   1   26.97    0.71
   9  -1  -1   26.37    0.64
   9  -1  -1   27.20    0.82
   9  -1  -1   24.85    0.79
  -9  -1   1   27.85    0.83
  -9   1   1   26.98    0.61
  -9   1   1   25.97    0.77
   9   1  -1   26.59    0.82
   9   1  -1   27.67    0.73
  -9   1   1   26.55    0.80
   9   1  -1   27.00    0.83
   8  -1  -1    6.55    0.35
  -8  -1   1    6.24    0.36
  -8  -1   1    6.17    0.30
   8  -1  -1    6.38    0.36
   8  -1  -1    6.14    0.25
   8   1  -1    4.72    0.34
   8   1  -1    6.39    0.36
  -8   1   1    5.90    0.34
   8   1  -1    6.21    0.31
  -8   1   1    5.77    0.34
  -8   1   1    6.95    0.25
  -7  -1   1    6.50    0.33
   7  -1  -1    6.19    0.33
  -7  -1   1    6.27    0.27
   7  -1  -1    6.04    0.23
   7  -1  -1    5.74    0.31
   7   1  -1    6.37    0.33
  -7   1   1    5.88    0.24
  -7   1   1    5.73    0.32
  -7   1   1    6.08    0.32
   7   1  -1    6.76    0.30
   6  -1  -1    5.55    0.28
   6  -1  -1    5.78    0.21
  -6  -1   1    5.37    0.24
   6  -1  -1    4.73    0.27
  -6  -1   1    5.41    0.29
  -6   1   1    5.26    0.29
  -6   1   1    5.60    0.28
   6   1  -1    5.31    0.29
  -6   1   1    4.58    0.21
   6   1  -1    5.57    0.26
  -5  -1   1  469.13    8.12
  -5  -1   1  482.62    8.23
   5  -1  -1  471.65    8.19
   5  -1  -1  486.16    8.46
   5  -1  -1  475.26    8.41
   5   1  -1  471.86    8.23
  -5   1   1  474.24    8.21
  -5   1   1  479.27    8.22
  -5   1   1  470.05    8.12
   5   1  -1  475.86    8.18
   4  -1  -1   61.42    1.22
   4  -1  -1   61.69    1.12
  -4  -1   1   62.83    1.22
   4  -1  -1   61.67    1.21
  -4  -1   1   60.66    1.14
  -4   1   1   61.11    1.20
  -4   1   1   60.38    1.15
  -4   1   1   60.84    1.22
   4   1  -1   61.78    1.20
   4   1  -1   61.68    1.22
  -3  -1   1  541.35    9.35
  -3  -1   1  564.09    9.34
   3  -1  -1  545.78    9.79
   3  -1  -1  550.31    9.57
   3  -1  -1  553.77    9.43
  -3   1   1  539.85    9.53
   3   1  -1  555.24    9.69
   3   1  -1  547.08    9.47
  -3   1   1  547.57    9.42
  -3   1   1  526.32    9.43
   2  -1  -1    6.30    0.18
   2  -1  -1    5.45    0.18
   2  -1  -1    5.77    0.15
  -2  -1   1    5.56    0.14
  -2  -1   1    5.55    0.18
  -2  -1   1    5.96    0.17
  -2   1   1    6.08    0.20
  -2   1   1    5.83    0.17
   2   1  -1    5.28    0.18
   2   1  -1    5.43    0.19
  -2   1   1    5.52    0.18
   2   1  -1    5.70    0.13
   1  -1  -1   89.67    1.58
  -1  -1   1   91.53    1.60
   1  -1  -1   92.45    1.60
   1  -1  -1   89.80    1.60
  -1  -1   1   90.12    1.57
   1   1  -1   90.65    1.58
   1   1  -1   89.58    1.57
  -1   1   1   90.74    1.62
   1   1  -1   87.82    1.61
  -1   1   1   91.37    1.61
  -1   1   1   90.62    1.56
   0  -1   1   50.17    0.90
   0  -1  -1   46.84    0.89
   0  -1  -1   50.71    0.89
   0  -1  -1   48.61    0.89
   0  -1   1   55.13    0.88
   0   1  -1   49.90    0.89
   0   1  -1   53.93    0.89
   0   1   1   49.24    0.89
   0   1  -1   44.24    0.89
   0   1   1   44.79    0.90
   1  -1   1  127.57    2.22
  -1  -1  -1  127.92    2.23
  -1  -1  -1  129.42    2.22
  -1  -1  -1  129.05    2.23
  -1  -1  -1  125.09    2.19
   1  -1   1  124.62    2.22
  -1   1  -1  130.45    2.23
  -1   1  -1  128.69    2.25
  -1   1  -1  131.68    2.24
   2  -1   1  183.09    3.17
  -2  -1  -1  181.03    3.17
  -2  -1  -1  180.77    3.12
   2  -1   1  182.54    3.15
  -2  -1  -1  180.99    3.17
  -2  -1  -1  182.91    3.17
   2   1   1  179.00    3.19
  -2   1  -1  185.07    3.18
  -2   1  -1  183.85    3.20
  -2   1  -1  184.92    3.17
   3  -1   1   83.94    1.60
  -3  -1  -1   87.61    1.52
   3  -1   1   86.51    1.63
   3  -1   1   89.15    1.53
  -3  -1  -1   86.62    1.63
  -3  -1  -1   87.16    1.63
  -3  -1  -1   89.09    1.56
   3   1   1   87.46    1.64
  -3   1  -1   90.42    1.64
  -3   1  -1   89.21    1.60
  -3   1  -1   88.44    1.64
  -4  -1  -1  150.53    2.60
   4  -1   1  147.06    2.66
  -4  -1  -1  147.37    2.68
  -4  -1  -1  147.42    2.53
   4  -1   1  145.27    2.68
   4  -1   1  150.91    2.55
  -4  -1  -1  144.47    2.68
  -4   1  -1  148.83    2.69
  -4   1  -1  149.30    2.62
   4   1   1  146.48    2.67
  -4   1  -1  149.29    2.69
  -5  -1  -1  194.35    3.27
  -5  -1  -1  189.06    3.47
   5  -1   1  189.58    3.44
  -5  -1  -1  192.20    3.37
   5  -1   1  191.47    3.47
   5  -1   1  194.22    3.30
  -5   1  -1  191.23    3.47
   5   1   1  189.98    3.49
  -5   1  -1  196.30    3.37
  -5   1  -1  188.90    3.46
   5   1   1  189.27    3.43
  -6  -1  -1   27.00    0.51
   6  -1   1   27.41    0.72
   6  -1   1   27.88    0.57
  -6  -1  -1   27.06    0.64
  -6  -1  -1   26.37    0.72
   6  -1   1   27.67    0.70
   6   1   1   27.21    0.74
   6   1   1   27.73    0.68
  -6   1  -1   27.78    0.72
  -6   1  -1   27.12    0.61
  -6   1  -1   27.83    0.71
   7  -1   1    9.11    0.39
  -7  -1  -1    8.90    0.33
   7  -1   1    9.27    0.28
   7  -1   1    9.69    0.41
  -7  -1  -1    8.73    0.40
  -7   1  -1    9.26    0.39
  -7   1  -1    9.05    0.40
   7   1   1    9.84    0.37
  -7   1  -1    9.53    0.31
   7   1   1    8.89    0.41
  -8  -1  -1   25.20    0.65
   8  -1   1   25.60    0.74
  -8  -1  -1   24.67    0.76
   8  -1   1   24.55    0.76
   8  -1   1   24.50    0.56
   8   1   1   25.62    0.68
  -8   1  -1   25.24    0.59
  -8   1  -1   24.15    0.74
  -8   1  -1   24.30    0.72
   8   1   1   25.69    0.77
  -9  -1  -1    0.67    0.17
   9  -1   1    0.63    0.13
  -9  -1  -1    0.65    0.20
   9  -1   1    0.82    0.21
   9  -1   1    0.86    0.20
   9   1   1    0.88    0.24
   9   1   1    0.74    0.19
  -9   1  -1    0.27    0.18
  -9   1  -1    0.67    0.20
  -9   1  -1    0.78    0.14
  10  -1   1   10.00    0.53
  10  -1   1   10.15    0.51
 -10  -1  -1    9.58    0.50
  10  -1   1   10.12    0.34
 -10  -1  -1    9.92    0.43
 -10   1  -1   10.24    0.49
  10   1   1    9.79    0.43
  10   1   1   10.06    0.52
  10   1   1    9.46    0.52
 -10   1  -1   10.02    0.34
 -10   1  -1    9.01    0.49
  11  -1   1    3.24    0.34
 -11  -1  -1    4.56    0.33
 -11  -1  -1    3.37    0.36
  11  -1   1    3.25    0.35
  11   1   1    3.72    0.30
  11   1   1    4.55    0.40
  11   1   1    3.68    0.37
 -11   1  -1    4.06    0.37
 -11   1  -1    3.45    0.34
  12  -1   1    0.59    0.24
  12  -1   1    0.33    0.20
 -12  -1  -1    0.54    0.20
 -12  -1  -1    0.72    0.29
  12   1   1    0.57    0.23
  12   1   1    0.46    0.23
 -12   1  -1    0.54    0.24
 -12   1  -1    0.45    0.23
  13  -1   1    0.58    0.26
  13  -1   1    1.36    0.31
 -13  -1  -1    1.61    0.34
  13   1   1    1.14    0.30
  13   1   1    1.17    0.31
 -13   1  -1    1.29    0.32
 -13   1  -1    0.72    0.26
  14  -1   1    0.12    0.22
  14  -1   1    0.62    0.27
 -14  -1  -1    0.68    0.29
  14   1   1    0.65    0.29
 -14   1  -1    1.58    0.37
  14   1   1    0.45    0.27
 -14   1  -1   -0.06    0.18
  15  -1   1    2.21    0.42
  15  -1   1    1.35    0.35
 -15  -1  -1    1.55    0.37
  15   1   1    2.73    0.45
  15   1   1    1.30    0.34
 -15   1  -1    2.39    0.43
 -16  -1  -1   -0.07    0.26
  16  -1   1   -0.28    0.23
  16  -1   1   -0.28    0.23
  16   1   1   -0.03    0.24
 -16   1  -1    0.18    0.27
  16   1   1    0.05    0.28
  17  -1   1    0.81    0.33
 -17  -1  -1    1.09    0.37
  17  -1   1    0.38    0.31
  17   1   1    0.42    0.31
 -17   1  -1    0.05    0.29
  17   1   1    0.32    0.30
  18  -1   1    0.13    0.31
  18  -1   1    0.17    0.29
 -18  -1  -1    0.29    0.34
  18   1   1   -0.01    0.28
  18   1   1    0.68    0.37
 -18   1  -1    0.34    0.33
  19  -1   1   -0.24    0.32
 -19  -1  -1    0.13    0.35
  19  -1   1    0.05    0.33
  19   1   1   -0.20    0.28
 -19   1  -1   -0.31    0.28
  19   1   1    0.22    0.33
  20  -1   1    0.82    0.41
 -20  -1  -1    1.30    0.48
  20  -1   1    0.79    0.37
  20   1   1    0.50    0.38
 -20   1  -1    0.81    0.42
  20   1   1    0.88    0.39
  21  -1   1    4.95    0.93
  21  -2  -1    0.57    0.41
 -21  -2   1   -0.11    0.45
  21  -2  -1   -0.24    0.33
 -21   2   1   -0.07    0.35
  21   2  -1   -0.38    0.31
  21   2  -1    0.94    0.43
  20  -2  -1    3.04    0.62
  20  -2  -1    3.20    0.58
 -20  -2   1    2.25    0.53
  20   2  -1    4.02    0.60
  20   2  -1    2.54    0.52
 -20   2   1    2.51    0.55
 -19  -2   1    0.00    0.34
  19  -2  -1   -0.10    0.29
  19  -2  -1    0.12    0.29
  19   2  -1    0.44    0.32
  19   2  -1    0.09    0.29
 -19   2   1   -0.14    0.30
  18  -2  -1   -0.64    0.21
 -18  -2   1   -0.47    0.23
  18  -2  -1   -0.19    0.26
  18   2  -1   -0.16    0.28
  18   2  -1    0.06    0.26
 -18   2   1   -0.05    0.28
  17  -2  -1    0.85    0.35
  17  -2  -1    0.63    0.34
 -17  -2   1    0.91    0.37
 -17   2   1    0.65    0.34
  17   2  -1    0.67    0.33
  17   2  -1    1.20    0.36
  16  -2  -1    0.42    0.30
  16  -2  -1    0.42    0.29
 -16  -2   1    0.59    0.33
  16   2  -1    0.71    0.33
  16   2  -1    0.23    0.26
 -16   2   1    0.73    0.33
 -15  -2   1    0.49    0.27
  15  -2  -1    0.27    0.27
  15  -2  -1    0.65    0.31
  15   2  -1    0.53    0.28
  15   2  -1    0.68    0.28
 -15   2   1    0.06    0.23
 -15   2   1    0.81    0.31
  14  -2  -1   22.72    0.94
 -14  -2   1   22.92    0.94
  14  -2  -1   21.16    0.88
  14   2  -1   22.04    0.93
  14   2  -1   21.51    0.92
 -14   2   1   23.06    0.87
 -14   2   1   22.19    0.91
 -13  -2   1    1.79    0.34
  13  -2  -1    2.50    0.37
  13  -2  -1    1.99    0.37
  13   2  -1    2.61    0.37
  13   2  -1    2.09    0.32
 -13   2   1    2.16    0.38
 -13   2   1    2.13    0.36
  13   2  -1    1.69    0.34
  12  -2  -1    0.46    0.24
 -12  -2   1    0.19    0.21
  12  -2  -1    0.27    0.19
 -12   2   1    0.25    0.22
  12   2  -1    0.29    0.24
  12   2  -1    0.52    0.25
  12   2  -1    0.41    0.20
 -12   2   1    0.53    0.24
 -11  -2   1    3.02    0.25
 -11  -2   1    2.68    0.33
  11  -2  -1    3.03    0.34
  11  -2  -1    3.34    0.35
  11   2  -1    3.00    0.31
 -11   2   1    2.50    0.31
 -11   2   1    2.52    0.33
  11   2  -1    2.77    0.34
  11   2  -1    2.45    0.33
  10  -2  -1   11.80    0.56
 -10  -2   1   12.43    0.43
  10  -2  -1   12.16    0.35
 -10  -2   1   12.31    0.57
  10  -2  -1   12.46    0.55
 -10   2   1   12.40    0.42
  10   2  -1   11.32    0.56
  10   2  -1   12.14    0.57
  10   2  -1   11.77    0.51
 -10   2   1   12.53    0.55
 -10   2   1   11.73    0.55
   9  -2  -1    9.63    0.29
   9  -2  -1    9.79    0.48
  -9  -2   1    8.97    0.45
   9  -2  -1    9.78    0.46
  -9  -2   1   10.01    0.36
   9   2  -1    9.44    0.43
   9   2  -1    9.39    0.48
  -9   2   1    9.66    0.46
  -9   2   1    9.96    0.48
  -9   2   1    9.61    0.36
   8  -2  -1   54.32    1.24
   8  -2  -1   52.95    1.26
  -8  -2   1   53.35    1.27
  -8  -2   1   53.21    1.08
   8  -2  -1   52.51    1.01
   8   2  -1   51.95    1.20
  -8   2   1   51.61    1.24
   8   2  -1   52.69    1.27
  -8   2   1   53.38    1.11
  -8   2   1   51.80    1.22
   7  -2  -1   53.67    1.18
  -7  -2   1   53.46    1.03
   7  -2  -1   50.63    1.19
  -7  -2   1   52.07    1.20
   7  -2  -1   51.14    0.98
  -7   2   1   50.89    1.16
  -7   2   1   52.48    1.21
   7   2  -1   51.01    1.16
   7   2  -1   51.79    1.21
  -7   2   1   51.43    1.08
  -6  -2   1    1.43    0.19
  -6  -2   1    1.86    0.13
   6  -2  -1    1.31    0.17
   6  -2  -1    1.65    0.11
   6  -2  -1    1.62    0.18
   6   2  -1    1.81    0.20
  -6   2   1    1.65    0.20
   6   2  -1    1.87    0.21
  -6   2   1    1.89    0.18
  -6   2   1    1.54    0.18
  -5  -2   1    1.93    0.11
   5  -2  -1    2.25    0.19
   5  -2  -1    1.96    0.17
  -5  -2   1    2.23    0.19
   5  -2  -1    2.12    0.11
   5   2  -1    2.13    0.19
   5   2  -1    2.03    0.19
  -5   2   1    1.86    0.19
  -5   2   1    2.21    0.18
  -5   2   1    2.25    0.17
   4  -2  -1   53.05    0.99
  -4  -2   1   55.90    1.13
  -4  -2   1   55.52    0.99
   4  -2  -1   54.58    1.12
   4  -2  -1   53.83    1.10
  -4  -2   1   54.98    1.10
  -4   2   1   55.57    1.16
   4   2  -1   55.64    1.14
   4   2  -1   55.98    1.15
  -4   2   1   54.85    1.09
   4   2  -1   55.15    0.96
  -4   2   1   55.41    1.10
  -3  -2   1  141.78    2.45
   3  -2  -1  136.89    2.47
   3  -2  -1  136.63    2.45
  -3  -2   1  135.63    2.47
   3  -2  -1  138.03    2.36
  -3  -2   1  140.46    2.38
  -3   2   1  136.81    2.47
   3   2  -1  138.68    2.37
  -3   2   1  138.10    2.43
   3   2  -1  135.26    2.50
  -3   2   1  129.07    2.49
   2  -2  -1  144.11    2.55
  -2  -2   1  141.11    2.54
   2  -2  -1  144.00    2.53
  -2  -2   1  147.05    2.52
   2  -2  -1  145.96    2.48
   2   2  -1  141.01    2.45
  -2   2   1  142.75    2.56
  -2   2   1  146.62    2.50
   2   2  -1  140.64    2.58
   2   2  -1  142.58    2.50
  -2   2   1  144.86    2.58
   1  -2  -1   13.14    0.31
   1  -2  -1   13.65    0.32
  -1  -2   1   12.37    0.31
   1  -2  -1   12.80    0.30
  -1  -2   1   12.90    0.29
  -1  -2   1   13.46    0.29
  -1   2   1   12.98    0.34
   1   2  -1   10.98    0.33
  -1   2   1   12.72    0.33
   1   2  -1   11.59    0.31
   1   2  -1   12.21    0.28
   0  -2   1    7.36    0.19
   0  -2   1    7.32    0.21
   0  -2  -1    7.29    0.18
   0  -2   1    7.18    0.17
   0  -2  -1    7.21    0.21
   0  -2  -1    7.17    0.20
   0   2   1    7.02    0.22
   0   2  -1    7.09    0.21
   0   2   1    7.18    0.20
   0   2  -1    7.57    0.23
   0   2  -1    7.33    0.22
   1  -2   1  294.41    5.10
  -1  -2  -1  296.21    5.11
  -1  -2  -1  295.05    5.23
   1  -2   1  290.98    5.21
  -1  -2  -1  296.01    5.11
  -1   2  -1  308.63    5.15
  -1   2  -1  297.36    5.07
  -1   2  -1  301.36    5.14
   1   2   1  301.00    5.09
   1   2   1  299.11    5.11
  -2  -2  -1  191.11    3.32
  -2  -2  -1  188.62    3.32
   2  -2   1  188.43    3.31
   2  -2   1  186.59    3.27
  -2  -2  -1  190.16    3.31
  -2   2  -1  195.65    3.37
  -2   2  -1  189.46    3.34
   2   2   1  191.20    3.38
   2   2   1  188.59    3.28
  -2   2  -1  189.57    3.32
   2   2   1  186.56    3.22
   3  -2   1   39.42    0.78
  -3  -2  -1   38.93    0.82
  -3  -2  -1   38.90    0.70
  -3  -2  -1   39.07    0.82
   3  -2   1   40.03    0.82
  -3   2  -1   40.65    0.83
  -3   2  -1   40.56    0.83
   3   2   1   37.48    0.86
  -3   2  -1   38.36    0.85
   3   2   1   39.07    0.74
  -4  -2  -1    6.87    0.27
   4  -2   1    6.91    0.25
  -4  -2  -1    6.79    0.19
   4  -2   1    6.44    0.27
  -4  -2  -1    6.94    0.28
   4   2   1    6.69    0.30
  -4   2  -1    6.84    0.27
  -4   2  -1    6.39    0.29
  -4   2  -1    7.05    0.27
   4   2   1    6.89    0.19
   5  -2   1    4.51    0.23
   5  -2   1    4.51    0.25
  -5  -2  -1    4.47    0.17
  -5  -2  -1    4.67    0.26
  -5  -2  -1    4.41    0.24
   5   2   1    4.53    0.27
  -5   2  -1    5.11    0.26
  -5   2  -1    4.62    0.27
  -5   2  -1    4.60    0.23
  -6  -2  -1    0.56    0.10
   6  -2   1    0.63    0.14
   6  -2   1    0.39    0.14
  -6  -2  -1    0.46    0.13
   6   2   1    0.53    0.16
   6   2   1    0.58    0.16
  -6   2  -1    0.36    0.11
  -6   2  -1    0.12    0.13
  -6   2  -1    0.63    0.15
  -7  -2  -1    0.79    0.13
   7  -2   1    0.81    0.17
   7  -2   1    1.12    0.19
  -7  -2  -1    0.94    0.20
   7   2   1    1.12    0.21
  -7   2  -1    1.06    0.21
   7   2   1    1.01    0.20
  -7   2  -1    0.62    0.17
  -7   2  -1    0.92    0.16
   8  -2   1    2.91    0.28
   8  -2   1    3.19    0.28
  -8  -2  -1    3.41    0.21
  -8  -2  -1    3.21    0.29
  -8   2  -1    2.96    0.30
   8   2   1    3.29    0.28
  -8   2  -1    3.43    0.29
   8   2   1    3.40    0.31
  -8   2  -1    3.42    0.23
  -9  -2  -1   24.27    0.63
  -9  -2  -1   23.23    0.78
   9  -2   1   25.19    0.76
   9  -2   1   24.54    0.80
  -9   2  -1   25.43    0.80
  -9   2  -1   24.26    0.64
  -9   2  -1   25.15    0.79
   9   2   1   24.72    0.74
   9   2   1   24.81    0.82
 -10  -2  -1   69.60    1.68
  10  -2   1   70.37    1.67
  10  -2   1   68.93    1.62
 -10  -2  -1   71.45    1.45
 -10   2  -1   70.91    1.66
 -10   2  -1   70.08    1.64
  10   2   1   68.06    1.68
 -10   2  -1   69.80    1.43
  10   2   1   73.34    1.57
 -11  -2  -1    2.60    0.34
  11  -2   1    2.08    0.32
  11  -2   1    2.39    0.30
 -11  -2  -1    2.58    0.26
  11   2   1    2.37    0.29
  11   2   1    2.12    0.32
 -11   2  -1    2.14    0.31
 -11   2  -1    2.11    0.31
  11   2   1    2.77    0.35
  12  -2   1   39.55    1.22
  12  -2   1   40.32    1.18
 -12  -2  -1   38.41    1.21
  12   2   1   39.29    1.23
  12   2   1   42.05    1.24
 -12   2  -1   41.10    1.18
 -12   2  -1   41.27    1.22
  12   2   1   42.05    1.08
  13  -2   1    0.44    0.23
  13  -2   1    0.22    0.21
 -13  -2  -1    0.07    0.22
 -13   2  -1    0.24    0.22
  13   2   1   -0.05    0.21
  13   2   1    0.10    0.21
 -13   2  -1   -0.12    0.20
  14  -2   1    0.28    0.24
 -14  -2  -1    0.72    0.30
  14  -2   1    0.93    0.29
  14   2   1    0.53    0.24
 -14   2  -1    0.50    0.27
 -14   2  -1    0.52    0.28
  14   2   1    0.78    0.31
 -15  -2  -1    5.41    0.53
  15  -2   1    4.77    0.50
  15  -2   1    4.59    0.50
 -15   2  -1    4.57    0.52
  15   2   1    5.10    0.51
  15   2   1    5.53    0.52
  16  -2   1   -0.24    0.22
 -16  -2  -1    0.14    0.26
  16  -2   1    0.10    0.27
  16   2   1    0.41    0.29
  16   2   1    0.44    0.31
 -16   2  -1    0.33    0.28
 -17  -2  -1    1.47    0.41
  17  -2   1    0.15    0.28
  17  -2   1    0.90    0.34
  17   2   1    0.47    0.32
 -17   2  -1    0.89    0.36
  17   2   1    1.15    0.37
  18  -2   1    3.33    0.54
 -18  -2  -1    4.05    0.57
  18  -2   1    4.35    0.56
  18   2   1    3.07    0.56
 -18   2  -1    4.28    0.58
  18   2   1    5.01    0.59
  19  -2   1   -0.19    0.29
 -19  -2  -1    0.43    0.36
  19  -2   1   -0.38    0.28
  19   2   1    0.24    0.32
 -19   2  -1    0.42    0.35
  19   2   1    0.03    0.31
  20  -2   1    0.04    0.32
 -20  -2  -1    0.24    0.36
  20  -2   1   -0.14    0.30
  20   2   1    0.45    0.38
  20   2   1    0.00    0.33
 -20   2  -1    0.20    0.36
  21  -3  -1    2.34    0.54
  21   3  -1    2.44    0.90
 -21   3   1    2.68    0.61
  20  -3  -1    1.23    0.45
  20  -3  -1    0.91    0.42
 -20  -3   1    0.65    0.41
  20   3  -1    1.03    0.40
 -20   3   1    0.80    0.41
  20   3  -1    0.79    0.38
 -19  -3   1   -0.49    0.24
  19  -3  -1    0.19    0.32
  19  -3  -1    0.06    0.32
 -19   3   1    0.23    0.32
  19   3  -1   -0.21    0.28
  19   3  -1   -0.23    0.25
 -18  -3   1    3.65    0.60
  18  -3  -1    2.07    0.46
  18  -3  -1    1.50    0.43
 -18   3   1    2.15    0.47
  18   3  -1    2.30    0.49
  18   3  -1    2.59    0.52
  17  -3  -1    1.15    0.37
 -17  -3   1    1.04    0.37
  17  -3  -1    0.67    0.33
 -17   3   1    0.40    0.31
  17   3  -1    1.12    0.39
  17   3  -1    0.59    0.31
  16  -3  -1   -0.13    0.24
  16  -3  -1    0.08    0.26
 -16  -3   1   -0.19    0.25
  16   3  -1   -0.01    0.26
 -16   3   1    0.11    0.23
  16   3  -1   -0.05    0.24
 -16   3   1   -0.05    0.27
  15  -3  -1    1.20    0.35
 -15  -3   1    1.11    0.33
  15  -3  -1    1.69    0.40
 -15   3   1    1.10    0.33
  15   3  -1    0.85    0.31
  15   3  -1    1.64    0.38
 -15   3   1    1.54    0.35
 -14  -3   1    0.63    0.28
  14  -3  -1    0.32    0.24
  14  -3  -1    0.80    0.31
  14   3  -1    1.04    0.30
 -14   3   1    0.63    0.26
  14   3  -1    1.24    0.38
 -14   3   1    0.85    0.29
  14   3  -1    1.34    0.33
  13  -3  -1    0.14    0.24
 -13  -3   1    0.00    0.22
  13  -3  -1    0.16    0.22
  13   3  -1    0.25    0.21
 -13   3   1    0.39    0.25
  13   3  -1    0.32    0.24
  13   3  -1    0.03    0.21
 -13   3   1   -0.13    0.22
  12  -3  -1    5.18    0.44
 -12  -3   1    6.58    0.49
  12  -3  -1    5.91    0.48
  12   3  -1    5.97    0.45
 -12   3   1    5.74    0.44
  12   3  -1    6.76    0.45
 -12   3   1    6.29    0.48
  12   3  -1    5.84    0.47
 -11  -3   1   21.79    0.82
  11  -3  -1   23.18    0.80
  11  -3  -1   22.14    0.82
 -11   3   1   22.16    0.79
  11   3  -1   21.61    0.82
 -11   3   1   21.68    0.81
  11   3  -1   20.91    0.74
 -11   3   1   20.99    0.64
 -10  -3   1    2.23    0.19
 -10  -3   1    1.75    0.30
  10  -3  -1    2.11    0.32
  10  -3  -1    2.62    0.31
  10   3  -1    2.46    0.31
 -10   3   1    2.08    0.31
 -10   3   1    1.78    0.23
  10   3  -1    2.32    0.35
 -10   3   1    1.86    0.28
   9  -3  -1   19.08    0.66
  -9  -3   1   18.71    0.47
  -9  -3   1   18.21    0.68
   9  -3  -1   20.16    0.71
  -9   3   1   18.56    0.70
  -9   3   1   19.18    0.58
   9   3  -1   17.97    0.69
   9   3  -1   19.88    0.67
  -9   3   1   18.97    0.65
   8  -3  -1    3.25    0.30
  -8  -3   1    3.00    0.28
  -8  -3   1    3.20    0.16
   8  -3  -1    2.98    0.28
   8   3  -1    2.94    0.30
   8   3  -1    3.00    0.29
  -8   3   1    2.81    0.26
  -8   3   1    3.21    0.25
  -8   3   1    3.53    0.31
   7  -3  -1    3.72    0.26
   7  -3  -1    3.26    0.26
  -7  -3   1    2.82    0.14
  -7  -3   1    3.17    0.27
   7  -3  -1    3.20    0.12
   7   3  -1    3.09    0.28
  -7   3   1    3.56    0.25
   7   3  -1    2.97    0.27
  -7   3   1    3.34    0.29
  -7   3   1    3.45    0.25
  -6  -3   1   71.81    1.25
  -6  -3   1   70.29    1.46
  -6  -3   1   69.00    1.49
   6  -3  -1   71.88    1.46
   6  -3  -1   68.16    1.48
   6  -3  -1   71.17    1.25
  -6   3   1   70.78    1.53
  -6   3   1   69.02    1.43
   6   3  -1   69.81    1.51
   6   3  -1   69.43    1.50
  -6   3   1   71.12    1.44
  -5  -3   1   28.81    0.70
   5  -3  -1   28.91    0.55
   5  -3  -1   29.11    0.73
   5  -3  -1   28.41    0.70
  -5  -3   1   27.50    0.72
  -5   3   1   27.15    0.75
   5   3  -1   27.72    0.75
  -5   3   1   28.78    0.68
   5   3  -1   29.54    0.55
  -5   3   1   27.72    0.70
   4  -3  -1   17.67    0.48
  -4  -3   1   17.59    0.47
  -4  -3   1   17.44    0.50
   4  -3  -1   17.87    0.37
   4   3  -1   16.51    0.52
  -4   3   1   17.74    0.50
   4   3  -1   18.10    0.40
  -4   3   1   17.41    0.53
  -4   3   1   17.66    0.46
   3  -3  -1  185.07    3.34
   3  -3  -1  187.87    3.31
   3  -3  -1  186.82    3.22
  -3  -3   1  190.72    3.30
  -3  -3   1  187.47    3.34
   3   3  -1  183.52    3.17
   3   3  -1  187.35    3.39
  -3   3   1  191.23    3.36
  -3   3   1  187.82    3.28
  -3   3   1  180.19    3.38
   3   3  -1  186.85    3.26
   2  -3  -1   68.65    1.33
  -2  -3   1   71.33    1.30
  -2  -3   1   70.04    1.33
  -2  -3   1   69.05    1.30
   2  -3  -1   67.79    1.30
   2   3  -1   69.55    1.38
   2   3  -1   69.85    1.24
  -2   3   1   69.07    1.37
  -2   3   1   70.09    1.37
   2   3  -1   67.98    1.30
   1  -3  -1  165.19    2.83
   1  -3  -1  160.93    2.86
  -1  -3   1  161.57    2.88
  -1  -3   1  162.03    2.83
  -1  -3   1  163.49    2.85
   1  -3  -1  162.82    2.88
  -1   3   1  165.63    2.91
   1   3  -1  161.90    2.84
  -1   3   1  164.65    2.93
   1   3  -1  160.85    2.92
   1   3  -1  160.84    2.89
   0  -3   1  195.71    3.39
   0  -3   1  193.62    3.45
   0  -3  -1  195.32    3.40
   0  -3   1  197.29    3.42
   0  -3  -1  194.92    3.43
   0  -3  -1  196.18    3.45
   0   3  -1  199.05    3.45
   0   3   1  200.51    3.44
   0   3  -1  197.73    3.49
   0   3  -1  199.22    3.47
   0   3   1  198.22    3.49
   1  -3   1    1.97    0.16
  -1  -3  -1    2.29    0.15
  -1  -3  -1    2.38    0.14
   1  -3   1    2.35    0.12
   1  -3   1    2.46    0.16
  -1  -3  -1    2.04    0.15
   1   3   1    2.39    0.13
   1   3   1    2.30    0.17
  -1   3  -1    1.97    0.18
  -1   3  -1    2.27    0.15
   1   3   1    2.51    0.21
  -1   3  -1    2.52    0.18
   2  -3   1    9.95    0.31
  -2  -3  -1   10.30    0.30
  -2  -3  -1    9.64    0.30
   2  -3   1    9.57    0.27
  -2  -3  -1   10.45    0.32
  -2   3  -1   10.00    0.35
   2   3   1    9.96    0.23
   2   3   1    9.71    0.30
  -2   3  -1   10.29    0.26
   2   3   1   10.20    0.37
  -2   3  -1   10.87    0.35
   3  -3   1   18.26    0.49
   3  -3   1   18.77    0.45
  -3  -3  -1   18.81    0.48
  -3  -3  -1   19.12    0.49
  -3  -3  -1   18.60    0.49
   3   3   1   18.49    0.55
  -3   3  -1   19.63    0.49
   3   3   1   17.97    0.44
  -3   3  -1   18.63    0.53
  -3   3  -1   19.64    0.52
  -3   3  -1   18.72    0.37
   4  -3   1   67.79    1.29
  -4  -3  -1   63.98    1.33
   4  -3   1   65.33    1.33
  -4  -3  -1   65.83    1.33
  -4   3  -1   66.21    1.39
   4   3   1   65.89    1.22
   4   3   1   63.83    1.39
  -4   3  -1   67.65    1.35
  -4   3  -1   65.96    1.32
  -5  -3  -1    6.09    0.30
   5  -3   1    5.60    0.29
   5  -3   1    6.60    0.27
  -5  -3  -1    6.14    0.15
  -5  -3  -1    6.34    0.30
   5   3   1    6.02    0.19
  -5   3  -1    6.03    0.29
  -5   3  -1    6.13    0.33
  -5   3  -1    6.17    0.29
   5   3   1    5.71    0.32
   6  -3   1   31.80    0.82
  -6  -3  -1   31.79    0.61
  -6  -3  -1   31.83    0.83
   6  -3   1   31.61    0.77
  -6  -3  -1   30.49    0.80
  -6   3  -1   31.32    0.81
  -6   3  -1   30.76    0.77
   6   3   1   32.41    0.85
  -6   3  -1   32.26    0.86
  -7  -3  -1   25.17    0.73
  -7  -3  -1   24.04    0.72
   7  -3   1   24.31    0.68
   7  -3   1   23.60    0.72
  -7  -3  -1   24.16    0.51
  -7   3  -1   23.99    0.66
   7   3   1   24.50    0.73
  -7   3  -1   24.25    0.75
   7   3   1   23.65    0.76
  -7   3  -1   23.95    0.70
  -8  -3  -1   16.99    0.42
   8  -3   1   17.35    0.58
   8  -3   1   17.41    0.62
  -8  -3  -1   16.87    0.62
  -8   3  -1   16.23    0.62
  -8   3  -1   16.58    0.54
   8   3   1   17.46    0.66
   8   3   1   16.89    0.61
  -8   3  -1   17.31    0.61
  -9  -3  -1    1.32    0.16
  -9  -3  -1    1.38    0.28
   9  -3   1    0.94    0.25
   9  -3   1    1.67    0.27
   9   3   1    1.45    0.28
  -9   3  -1    1.46    0.28
  -9   3  -1    1.45    0.22
  -9   3  -1    1.10    0.23
   9   3   1    1.29    0.26
 -10  -3  -1    4.72    0.40
  10  -3   1    4.19    0.38
  10  -3   1    4.72    0.37
  10   3   1    4.62    0.41
 -10   3  -1    4.34    0.30
 -10   3  -1    4.35    0.38
 -10   3  -1    4.74    0.39
  10   3   1    3.29    0.36
 -11  -3  -1   14.87    0.68
  11  -3   1   14.74    0.67
  11  -3   1   14.48    0.63
  11   3   1   15.21    0.70
 -11   3  -1   15.03    0.52
  11   3   1   15.09    0.62
 -11   3  -1   14.31    0.65
 -11   3  -1   14.38    0.65
  12  -3   1    2.31    0.32
  12  -3   1    2.34    0.35
 -12  -3  -1    1.89    0.37
 -12   3  -1    2.40    0.36
  12   3   1    2.51    0.33
 -12   3  -1    2.15    0.36
  12   3   1    2.58    0.37
  13  -3   1    0.85    0.29
 -13  -3  -1    0.56    0.27
  13  -3   1    1.45    0.31
  13   3   1    0.88    0.29
  13   3   1    1.43    0.29
 -13   3  -1    1.21    0.32
  13   3   1    0.87    0.29
 -13   3  -1    1.64    0.36
  14  -3   1   11.76    0.70
 -14  -3  -1   11.77    0.70
  14  -3   1   12.09    0.66
  14   3   1   12.14    0.72
  14   3   1   12.03    0.71
 -14   3  -1   13.09    0.71
 -14   3  -1   12.04    0.67
  15  -3   1    1.37    0.37
  15  -3   1    1.68    0.39
 -15  -3  -1    1.11    0.35
 -15   3  -1    1.54    0.37
  15   3   1    1.51    0.38
 -15   3  -1    2.48    0.42
  15   3   1    1.15    0.35
 -16  -3  -1    0.25    0.31
  16  -3   1   -0.13    0.22
  16  -3   1   -0.23    0.24
  16   3   1   -0.40    0.23
 -16   3  -1   -0.30    0.24
  16   3   1   -0.13    0.26
  17  -3   1    4.90    0.56
 -17  -3  -1    4.85    0.58
  17  -3   1    5.34    0.59
  17   3   1    4.63    0.56
  17   3   1    4.62    0.58
 -17   3  -1    3.68    0.53
  18  -3   1    0.44    0.33
 -18  -3  -1    0.58    0.37
  18  -3   1    0.47    0.37
  18   3   1    0.17    0.31
  18   3   1    0.56    0.33
 -18   3  -1    1.51    0.42
  19  -3   1    2.17    0.50
  19  -3   1    2.92    0.61
 -19  -3  -1    1.68    0.48
  19   3   1    2.37    0.53
  19   3   1    2.25    0.49
 -19   3  -1    1.59    0.47
 -20  -3  -1    2.22    0.54
  20  -3   1    4.63    0.68
  20  -3   1    2.96    0.57
  20   3   1    2.80    0.56
 -20   3  -1    3.07    0.61
  20   3   1    2.90    0.57
  21  -4  -1    1.50    0.52
  20  -4  -1    0.24    0.35
 -20  -4   1    0.56    0.39
  20  -4  -1    1.17    0.45
 -20   4   1    0.12    0.34
  20   4  -1    0.43    0.36
  20   4  -1    0.15    0.36
 -19  -4   1   -0.04    0.35
  19  -4  -1    0.18    0.33
  19  -4  -1    0.20    0.32
  19   4  -1   -0.21    0.28
 -19   4   1   -0.19    0.28
  19   4  -1    0.42    0.35
  18  -4  -1    0.47    0.33
 -18  -4   1   -0.21    0.30
  18  -4  -1    0.09    0.30
 -18   4   1   -0.20    0.29
  18   4  -1    0.34    0.30
  18   4  -1   -0.23    0.26
 -17  -4   1    1.15    0.38
  17  -4  -1    1.05    0.37
  17  -4  -1    0.80    0.35
 -17   4   1    1.40    0.38
  17   4  -1    1.92    0.45
  17   4  -1    1.42    0.40
  16  -4  -1    0.19    0.28
  16  -4  -1   -0.11    0.26
 -16  -4   1   -0.56    0.19
 -16   4   1   -0.24    0.24
  16   4  -1    0.11    0.26
  16   4  -1   -0.08    0.25
 -16   4   1    0.26    0.29
  15  -4  -1   -0.28    0.21
  15  -4  -1   -0.27    0.21
 -15  -4   1   -0.37    0.22
 -15   4   1   -0.08    0.22
  15   4  -1    0.79    0.32
  15   4  -1   -0.47    0.19
 -15   4   1    0.18    0.27
  14  -4  -1   12.38    0.69
 -14  -4   1   13.86    0.75
  14  -4  -1   13.98    0.76
 -14   4   1   13.37    0.72
  14   4  -1   13.33    0.67
  14   4  -1   14.18    0.75
  14   4  -1   13.82    0.76
 -14   4   1   13.57    0.70
  13  -4  -1    5.12    0.46
 -13  -4   1    5.18    0.48
  13  -4  -1    5.67    0.50
  13   4  -1    5.66    0.50
  13   4  -1    5.46    0.45
 -13   4   1    5.14    0.48
  13   4  -1    5.10    0.49
 -13   4   1    5.79    0.47
  12  -4  -1    5.60    0.46
 -12  -4   1    5.64    0.48
  12  -4  -1    5.93    0.49
  12   4  -1    5.82    0.44
  12   4  -1    5.61    0.48
 -12   4   1    5.47    0.49
 -12   4   1    6.30    0.46
  11  -4  -1   56.84    1.46
  11  -4  -1   59.81    1.54
 -11  -4   1   57.48    1.51
 -11   4   1   58.10    1.53
  11   4  -1   57.92    1.46
 -11   4   1   57.41    1.46
 -11   4   1   56.58    1.33
  11   4  -1   58.02    1.53
  10  -4  -1    0.39    0.21
  10  -4  -1    0.93    0.24
 -10  -4   1    0.44    0.21
  10   4  -1    0.62    0.24
 -10   4   1    0.95    0.21
 -10   4   1    0.55    0.21
 -10   4   1    0.59    0.24
  10   4  -1    1.12    0.28
  -9  -4   1    2.92    0.32
   9  -4  -1    2.85    0.30
   9  -4  -1    2.59    0.30
  -9   4   1    3.15    0.36
  -9   4   1    2.97    0.29
  -9   4   1    3.17    0.30
   9   4  -1    2.80    0.34
   9   4  -1    2.91    0.34
  -8  -4   1    5.44    0.36
   8  -4  -1    5.11    0.34
   8  -4  -1    5.70    0.38
   8   4  -1    5.83    0.39
  -8   4   1    5.30    0.33
  -8   4   1    4.97    0.32
   8   4  -1    5.31    0.38
  -8   4   1    5.06    0.38
  -7  -4   1   58.97    1.37
  -7  -4   1   58.45    1.33
   7  -4  -1   59.60    1.33
   7  -4  -1   61.13    1.39
   7   4  -1   58.85    1.40
  -7   4   1   59.27    1.41
   7   4  -1   58.94    1.39
  -7   4   1   62.00    1.34
  -7   4   1   59.85    1.31
   6  -4  -1   64.41    1.36
  -6  -4   1   63.52    1.36
  -6  -4   1   62.56    1.39
   6  -4  -1   62.65    1.40
  -6   4   1   63.02    1.44
  -6   4   1   62.33    1.37
   6   4  -1   63.80    1.16
   6   4  -1   62.65    1.43
  -6   4   1   64.04    1.33
  -5  -4   1    0.21    0.11
   5  -4  -1    0.13    0.10
   5  -4  -1   -0.04    0.11
  -5  -4   1    0.19    0.12
  -5   4   1   -0.06    0.12
   5   4  -1    0.05    0.13
   5   4  -1    0.11    0.08
  -5   4   1    0.11    0.10
  -5   4   1    0.24    0.12
  -4  -4   1   37.36    0.83
   4  -4  -1   37.59    0.88
  -4  -4   1   36.24    0.86
   4  -4  -1   35.87    0.83
   4   4  -1   37.71    0.78
  -4   4   1   36.42    0.89
  -4   4   1   37.34    0.80
   4   4  -1   37.50    0.92
  -4   4   1   36.47    0.91
   3  -4  -1   55.21    1.16
   3  -4  -1   54.00    1.12
  -3  -4   1   54.99    1.15
  -3  -4   1   57.22    1.13
  -3   4   1   55.61    1.20
   3   4  -1   55.67    1.11
   3   4  -1   55.45    1.22
  -3   4   1   56.69    1.21
   3   4  -1   55.91    1.00
  -2  -4   1    0.18    0.08
   2  -4  -1    0.09    0.09
  -2  -4   1    0.24    0.10
   2  -4  -1    0.00    0.07
  -2  -4   1    0.12    0.08
   2   4  -1    0.23    0.10
   2   4  -1    0.10    0.07
  -2   4   1    0.11    0.11
   2   4  -1    0.19    0.12
  -2   4   1    0.03    0.10
  -1  -4   1    3.57    0.16
   1  -4  -1    3.38    0.17
  -1  -4   1    3.60    0.17
   1  -4  -1    3.54    0.17
  -1  -4   1    3.23    0.19
   1  -4  -1    3.44    0.19
   1   4  -1    3.22    0.22
  -1   4   1    3.02    0.20
  -1   4   1    3.28    0.22
   1   4  -1    3.67    0.17
   1   4  -1    3.54    0.21
   0  -4   1   10.11    0.32
   0  -4   1   10.10    0.28
   0  -4  -1   10.22    0.29
   0  -4   1   10.43    0.31
   0  -4  -1   10.87    0.33
   0  -4  -1   10.74    0.31
   0   4   1   10.76    0.33
   0   4  -1   10.72    0.37
   0   4   1   10.71    0.37
   0   4  -1    9.99    0.34
   0   4   1   10.60    0.38
   0   4  -1   10.56    0.33
  -1  -4  -1    6.75    0.26
  -1  -4  -1    6.89    0.24
   1  -4   1    6.66    0.21
   1  -4   1    7.02    0.26
  -1  -4  -1    6.66    0.25
   1  -4   1    6.70    0.25
   1   4   1    6.76    0.28
  -1   4  -1    6.69    0.29
   1   4   1    6.99    0.32
  -1   4  -1    6.44    0.28
   1   4   1    6.92    0.23
  -1   4  -1    6.53    0.25
  -2  -4  -1   23.49    0.56
   2  -4   1   23.48    0.57
   2  -4   1   23.72    0.52
  -2  -4  -1   23.77    0.58
  -2  -4  -1   23.60    0.58
  -2   4  -1   22.45    0.61
  -2   4  -1   24.21    0.54
   2   4   1   23.60    0.50
  -2   4  -1   24.70    0.64
   2   4   1   23.36    0.66
   2   4   1   23.49    0.58
  -3  -4  -1  516.00    8.76
   3  -4   1  513.38    8.77
  -3  -4  -1  500.89    8.77
  -3  -4  -1  507.89    8.77
   3  -4   1  477.32    8.69
   3   4   1  508.58    8.59
  -3   4  -1  513.48    8.85
   3   4   1  502.78    8.87
  -3   4  -1  518.44    8.83
   3   4   1  517.26    8.73
  -3   4  -1  518.57    8.65
  -4  -4  -1    0.08    0.10
  -4  -4  -1   -0.07    0.09
   4  -4   1    0.32    0.12
  -4  -4  -1    0.20    0.11
   4  -4   1    0.12    0.09
   4   4   1    0.17    0.09
  -4   4  -1    0.20    0.05
   4   4   1    0.00    0.13
  -4   4  -1    0.24    0.12
  -4   4  -1    0.67    0.16
  -4   4  -1    0.19    0.12
  -5  -4  -1   22.34    0.63
   5  -4   1   22.63    0.59
   5  -4   1   23.00    0.64
  -5  -4  -1   21.51    0.62
   5   4   1   22.41    0.52
  -5   4  -1   22.11    0.61
  -5   4  -1   22.42    0.69
  -5   4  -1   22.36    0.65
   5   4   1   21.79    0.69
  -6  -4  -1   12.51    0.47
  -6  -4  -1   11.86    0.45
   6  -4   1   11.12    0.41
   6  -4   1   12.40    0.47
  -6   4  -1   10.94    0.49
  -6   4  -1   12.05    0.46
   6   4   1   12.11    0.50
  -6   4  -1   11.75    0.44
   6   4   1   11.69    0.31
   7  -4   1    0.43    0.17
  -7  -4  -1    0.47    0.18
  -7  -4  -1    0.85    0.19
   7  -4   1    1.00    0.19
   7   4   1    0.69    0.22
  -7   4  -1    0.70    0.18
  -7   4  -1    0.65    0.18
  -7   4  -1    0.47    0.19
  -8  -4  -1   19.60    0.69
   8  -4   1   19.67    0.64
   8  -4   1   19.53    0.70
  -8  -4  -1   21.37    0.71
  -8   4  -1   19.74    0.67
  -8   4  -1   21.63    0.66
   8   4   1   19.99    0.74
   8   4   1   21.56    0.74
  -8   4  -1   19.26    0.72
   9  -4   1   14.96    0.58
   9  -4   1   15.66    0.64
  -9  -4  -1   14.30    0.62
   9   4   1   15.10    0.63
  -9   4  -1   14.85    0.65
  -9   4  -1   14.13    0.59
  -9   4  -1   14.35    0.54
   9   4   1   14.06    0.65
  10  -4   1   23.45    0.84
 -10  -4  -1   23.17    0.84
  10  -4   1   24.23    0.79
 -10   4  -1   24.95    0.74
 -10   4  -1   24.38    0.83
 -10   4  -1   23.35    0.85
  10   4   1   24.63    0.83
  10   4   1   22.40    0.85
  11  -4   1   10.40    0.53
 -11  -4  -1    9.78    0.56
  11  -4   1    8.61    0.53
  11   4   1   10.35    0.59
 -11   4  -1   10.58    0.56
 -11   4  -1    9.64    0.57
 -11   4  -1    8.95    0.44
  11   4   1   10.33    0.55
  12  -4   1    3.37    0.41
  12  -4   1    3.42    0.38
 -12  -4  -1    2.36    0.37
  12   4   1    2.70    0.38
  12   4   1    3.24    0.38
 -12   4  -1    2.91    0.36
 -12   4  -1    2.70    0.40
  13  -4   1   -0.07    0.21
  13  -4   1    0.36    0.22
 -13  -4  -1   -0.02    0.22
 -13   4  -1   -0.09    0.20
 -13   4  -1   -0.07    0.22
  13   4   1    0.09    0.24
  13   4   1    0.04    0.21
  14  -4   1    1.83    0.36
  14  -4   1    1.87    0.38
 -14  -4  -1    2.14    0.41
  14   4   1    2.08    0.40
 -14   4  -1    1.66    0.38
 -14   4  -1    2.33    0.38
  14   4   1    2.58    0.41
  15  -4   1    3.57    0.46
 -15  -4  -1    2.70    0.45
  15  -4   1    3.38    0.49
 -15   4  -1    3.30    0.47
  15   4   1    3.52    0.48
 -15   4  -1    3.31    0.47
  15   4   1    3.63    0.49
  16  -4   1   11.59    0.78
 -16  -4  -1   13.22    0.81
  16  -4   1   12.38    0.76
 -16   4  -1   13.70    0.78
  16   4   1   11.85    0.78
 -16   4  -1   11.96    0.77
  16   4   1   14.05    0.83
 -17  -4  -1    1.69    0.42
  17  -4   1    1.16    0.38
  17  -4   1    2.53    0.46
 -17   4  -1    2.26    0.48
  17   4   1    2.22    0.46
  17   4   1    2.53    0.49
  18  -4   1    1.38    0.45
 -18  -4  -1    1.93    0.45
  18  -4   1    1.16    0.40
  18   4   1    1.57    0.42
  18   4   1    0.87    0.39
 -18   4  -1    1.52    0.41
 -19  -4  -1   -0.63    0.27
  19  -4   1    0.04    0.30
  19  -4   1    0.01    0.31
 -19   4  -1   -0.12    0.35
  19   4   1   -0.07    0.29
  19   4   1   -0.26    0.30
 -20  -4  -1    3.25    0.62
  20  -4   1    3.28    0.62
  20  -4   1    3.16    0.57
 -20   4  -1    3.28    0.59
  20   4   1    3.70    0.61
  20   4   1    3.29    0.60
  20  -5  -1    1.51    0.48
 -20  -5   1    2.06    0.51
  20  -5  -1    1.48    0.47
 -20   5   1    1.50    0.46
  20   5  -1    1.11    0.43
  20   5  -1    0.76    0.40
 -19  -5   1   -0.06    0.31
  19  -5  -1    0.15    0.33
  19  -5  -1    0.24    0.35
  19   5  -1   -0.22    0.27
 -19   5   1   -0.06    0.33
  19   5  -1    0.33    0.32
  18  -5  -1    0.64    0.37
 -18  -5   1    1.20    0.44
  18  -5  -1    0.49    0.34
 -18   5   1   -0.07    0.29
  18   5  -1    1.21    0.42
  18   5  -1    0.93    0.38
  17  -5  -1   -0.11    0.29
 -17  -5   1    0.55    0.35
  17  -5  -1    0.28    0.31
  17   5  -1   -0.11    0.27
 -17   5   1    0.05    0.29
  17   5  -1    0.13    0.28
 -17   5   1   -0.10    0.27
 -16  -5   1    0.14    0.29
  16  -5  -1    0.09    0.28
  16  -5  -1   -0.23    0.26
  16   5  -1   -0.35    0.23
 -16   5   1    0.23    0.28
  16   5  -1    0.22    0.25
 -16   5   1    0.35    0.29
  15  -5  -1   -0.16    0.26
  15  -5  -1    0.01    0.25
 -15  -5   1   -0.15    0.22
 -15   5   1   -0.24    0.22
 -15   5   1    0.01    0.27
  15   5  -1   -0.35    0.22
  15   5  -1    0.04    0.23
  15   5  -1    0.11    0.26
  14  -5  -1    0.30    0.26
  14  -5  -1    0.14    0.24
 -14  -5   1    0.04    0.25
  14   5  -1   -0.35    0.18
  14   5  -1    0.22    0.24
 -14   5   1    0.12    0.25
 -14   5   1    0.19    0.25
  14   5  -1    0.33    0.26
  13  -5  -1    2.29    0.38
  13  -5  -1    1.88    0.39
 -13  -5   1    2.22    0.40
 -13   5   1    2.24    0.33
  13   5  -1    1.99    0.38
 -13   5   1    2.87    0.40
  13   5  -1    2.47    0.38
 -12  -5   1   19.15    0.82
  12  -5  -1   18.46    0.82
  12  -5  -1   17.71    0.76
 -12   5   1   18.77    0.82
 -12   5   1   16.20    0.64
 -12   5   1   19.35    0.77
  12   5  -1   18.78    0.78
  12   5  -1   20.31    0.84
  11  -5  -1   14.45    0.64
  11  -5  -1   13.49    0.66
 -11  -5   1   14.52    0.68
 -11   5   1   14.36    0.59
 -11   5   1   13.87    0.61
  11   5  -1   13.63    0.65
  11   5  -1   13.98    0.69
 -11   5   1   15.21    0.72
  10  -5  -1    1.76    0.30
  10  -5  -1    1.36    0.28
 -10  -5   1    1.95    0.31
 -10   5   1    1.60    0.26
  10   5  -1    1.97    0.32
  10   5  -1    2.34    0.36
 -10   5   1    1.61    0.27
 -10   5   1    2.00    0.34
  -9  -5   1   15.89    0.66
   9  -5  -1   14.78    0.62
   9  -5  -1   16.03    0.66
   9   5  -1   16.12    0.69
  -9   5   1   16.28    0.70
  -9   5   1   15.88    0.60
  -9   5   1   15.89    0.61
   9   5  -1   16.66    0.70
  -8  -5   1    0.67    0.22
   8  -5  -1    0.46    0.19
   8  -5  -1    0.80    0.22
  -8  -5   1    1.04    0.22
  -8   5   1    0.93    0.20
  -8   5   1    0.88    0.22
  -8   5   1    0.76    0.23
   8   5  -1    0.45    0.22
   8   5  -1    0.34    0.20
  -7  -5   1    1.48    0.23
   7  -5  -1    1.74    0.26
   7  -5  -1    1.45    0.23
  -7  -5   1    1.52    0.24
  -7   5   1    1.53    0.20
  -7   5   1    1.60    0.26
   7   5  -1    1.74    0.29
   7   5  -1    1.19    0.13
  -7   5   1    1.01    0.24
  -6  -5   1    1.46    0.20
  -6  -5   1    1.66    0.23
   6  -5  -1    1.89    0.25
   6  -5  -1    1.75    0.20
   6   5  -1    1.55    0.15
  -6   5   1    1.87    0.14
  -6   5   1    1.79    0.27
  -6   5   1    1.89    0.26
   6   5  -1    2.44    0.29
  -6   5   1    1.69    0.20
  -5  -5   1    4.05    0.28
   5  -5  -1    4.29    0.29
  -5  -5   1    4.60    0.27
   5  -5  -1    4.61    0.27
  -5   5   1    4.33    0.31
   5   5  -1    4.36    0.32
  -5   5   1    3.35    0.28
  -5   5   1    3.92    0.23
   5   5  -1    4.35    0.22
   4  -5  -1    0.11    0.11
   4  -5  -1    0.27    0.13
  -4  -5   1    0.19    0.11
  -4  -5   1    0.12    0.12
   4   5  -1    0.32    0.06
   4   5  -1    0.17    0.15
  -4   5   1    0.30    0.14
  -4   5   1    0.30    0.15
   4   5  -1    0.35    0.11
   3  -5  -1    4.75    0.26
  -3  -5   1    4.82    0.24
   3  -5  -1    4.70    0.24
  -3  -5   1    4.50    0.23
  -3  -5   1    4.54    0.25
   3   5  -1    5.09    0.32
  -3   5   1    4.92    0.24
   3   5  -1    4.64    0.18
   3   5  -1    4.69    0.25
  -3   5   1    4.24    0.29
  -3   5   1    4.69    0.30
  -2  -5   1    4.13    0.21
   2  -5  -1    4.41    0.21
  -2  -5   1    4.29    0.24
  -2  -5   1    4.27    0.21
   2  -5  -1    4.37    0.22
   2  -5  -1    4.26    0.24
   2   5  -1    4.03    0.27
   2   5  -1    4.51    0.19
  -2   5   1    4.24    0.27
   2   5  -1    4.20    0.25
  -2   5   1    4.16    0.26
  -2   5   1    4.56    0.25
  -1  -5   1   51.17    1.02
   1  -5  -1   52.01    1.05
   1  -5  -1   51.24    1.02
   1  -5  -1   51.05    1.08
  -1  -5   1   50.41    1.07
  -1  -5   1   52.14    1.05
  -1   5   1   52.34    1.11
   1   5  -1   51.32    1.05
  -1   5   1   50.45    1.15
  -1   5   1   51.89    1.13
   1   5  -1   50.69    1.14
   1   5  -1   52.72    1.13
   0  -5  -1   13.21    0.37
   0  -5   1   12.73    0.40
   0  -5  -1   13.14    0.40
   0  -5   1   13.41    0.39
   0  -5  -1   13.32    0.39
   0  -5   1   13.12    0.35
   0   5   1   13.64    0.45
   0   5  -1   13.09    0.44
   0   5  -1   13.44    0.41
   0   5  -1   13.10    0.45
   0   5   1   13.10    0.41
   0   5   1   13.08    0.46
  -1  -5  -1   18.19    0.50
   1  -5   1   18.20    0.44
   1  -5   1   17.75    0.48
   1  -5   1   17.90    0.49
  -1  -5  -1   18.01    0.46
  -1  -5  -1   17.73    0.48
   1   5   1   17.80    0.46
  -1   5  -1   18.06    0.50
  -1   5  -1   17.30    0.55
  -1   5  -1   18.05    0.53
   1   5   1   17.54    0.52
   1   5   1   18.21    0.57
  -2  -5  -1   16.93    0.49
   2  -5   1   18.01    0.50
   2  -5   1   18.10    0.44
  -2  -5  -1   18.16    0.48
  -2  -5  -1   16.22    0.48
   2  -5   1   17.44    0.49
   2   5   1   17.97    0.59
   2   5   1   17.13    0.51
  -2   5  -1   18.59    0.48
   2   5   1   17.33    0.43
  -2   5  -1   17.97    0.56
  -2   5  -1   17.63    0.54
   3  -5   1   37.33    0.86
  -3  -5  -1   35.74    0.83
  -3  -5  -1   36.31    0.85
  -3  -5  -1   35.12    0.84
   3  -5   1   36.64    0.78
  -3   5  -1   36.57    0.77
  -3   5  -1   36.27    0.91
   3   5   1   35.97    0.83
   3   5   1   35.65    0.70
  -3   5  -1   37.83    0.93
   3   5   1   34.48    0.94
   4  -5   1   29.13    0.70
  -4  -5  -1   29.62    0.76
   4  -5   1   29.34    0.77
  -4  -5  -1   28.90    0.75
  -4  -5  -1   31.27    0.76
   4   5   1   30.93    0.71
   4   5   1   29.87    0.85
  -4   5  -1   28.78    0.82
  -4   5  -1   30.42    0.62
  -4   5  -1   29.54    0.81
  -5  -5  -1    3.55    0.25
  -5  -5  -1    3.06    0.24
   5  -5   1    3.58    0.26
   5  -5   1    3.34    0.22
   5   5   1    3.93    0.33
  -5   5  -1    3.11    0.28
   5   5   1    3.27    0.21
  -5   5  -1    3.56    0.24
  -5   5  -1    3.10    0.29
  -5   5  -1    3.50    0.12
  -6  -5  -1    0.17    0.14
   6  -5   1    0.11    0.12
   6  -5   1    0.09    0.14
  -6  -5  -1    0.13    0.14
  -6   5  -1    0.19    0.13
   6   5   1    0.02    0.09
   6   5   1   -0.25    0.15
  -6   5  -1    0.17    0.18
  -6   5  -1    0.16    0.15
  -7  -5  -1   35.82    0.97
   7  -5   1   35.95    0.91
  -7  -5  -1   34.97    0.96
   7  -5   1   34.18    0.97
  -7   5  -1   36.87    0.97
  -7   5  -1   36.25    0.94
   7   5   1   36.48    0.74
   7   5   1   35.11    1.03
  -7   5  -1   35.09    1.03
   8  -5   1   31.54    0.94
  -8  -5  -1   31.72    0.93
   8  -5   1   31.73    0.87
  -8  -5  -1   29.82    0.92
  -8   5  -1   32.09    0.90
  -8   5  -1   31.62    0.90
   8   5   1   31.84    0.99
  -8   5  -1   30.58    0.98
   9  -5   1   49.03    1.23
  -9  -5  -1   51.25    1.32
  -9  -5  -1   50.66    1.30
   9  -5   1   48.74    1.31
   9   5   1   46.82    1.31
   9   5   1   48.75    1.35
  -9   5  -1   46.79    1.33
  -9   5  -1   50.46    1.24
  -9   5  -1   49.52    1.26
  10  -5   1    4.52    0.40
  10  -5   1    4.96    0.39
 -10  -5  -1    5.52    0.43
 -10   5  -1    4.94    0.44
  10   5   1    3.96    0.41
 -10   5  -1    5.53    0.38
  10   5   1    4.06    0.42
 -10   5  -1    4.53    0.38
  11  -5   1    0.69    0.23
 -11  -5  -1    0.70    0.25
  11  -5   1    0.75    0.26
 -11   5  -1    0.73    0.22
  11   5   1    0.61    0.25
  11   5   1    0.29    0.25
 -11   5  -1    0.51    0.25
 -11   5  -1    0.35    0.22
  12  -5   1    3.48    0.38
 -12  -5  -1    2.93    0.39
  12  -5   1    2.95    0.40
  12   5   1    3.42    0.40
  12   5   1    2.95    0.40
 -12   5  -1    2.32    0.35
 -12   5  -1    2.64    0.42
  13  -5   1    0.41    0.26
  13  -5   1    0.57    0.28
 -13  -5  -1    0.08    0.23
 -13   5  -1   -0.27    0.20
  13   5   1    0.16    0.24
 -13   5  -1    0.37    0.26
  13   5   1   -0.26    0.21
  14  -5   1   12.81    0.76
 -14  -5  -1   13.82    0.79
  14  -5   1   13.76    0.72
  14   5   1   15.02    0.80
 -14   5  -1   14.81    0.79
 -14   5  -1   15.20    0.77
  14   5   1   15.72    0.74
  15  -5   1    0.42    0.28
 -15  -5  -1    0.26    0.30
  15  -5   1   -0.06    0.27
  15   5   1   -0.07    0.27
 -15   5  -1    0.07    0.25
  15   5   1    0.11    0.27
 -15   5  -1    0.33    0.29
  16  -5   1    0.05    0.25
  16  -5   1    0.28    0.31
 -16  -5  -1   -0.13    0.27
  16   5   1    0.34    0.28
  16   5   1   -0.25    0.23
 -16   5  -1   -0.15    0.25
 -16   5  -1   -0.23    0.29
 -17  -5  -1    0.05    0.30
  17  -5   1   -0.06    0.30
  17  -5   1    0.31    0.32
  17   5   1    0.31    0.30
 -17   5  -1    0.49    0.47
  17   5   1    0.65    0.35
 -17   5  -1   -0.15    0.28
 -18  -5  -1    2.55    0.57
  18  -5   1    2.32    0.54
  18  -5   1    2.12    0.47
 -18   5  -1    2.47    0.52
  18   5   1    1.91    0.46
  18   5   1    1.93    0.47
  19  -5   1    2.78    0.54
  19  -5   1    2.61    0.55
 -19  -5  -1    3.77    0.59
 -19   5  -1    2.87    0.56
  19   5   1    2.79    0.56
  19   5   1    3.62    0.60
 -20  -5  -1    2.45    0.58
  20  -5   1    1.67    0.52
  20   5   1    0.32    0.40
  20   5   1    2.08    0.52
 -20   5  -1    1.93    0.53
 -20  -6   1    1.55    0.49
  20  -6  -1    1.90    0.52
  20  -6  -1    1.06    0.45
 -20   6   1    1.20    0.46
  20   6  -1    1.25    0.44
  20   6  -1    1.62    0.49
 -19  -6   1    0.01    0.34
  19  -6  -1   -0.10    0.31
  19  -6  -1    0.05    0.32
  19   6  -1   -0.47    0.29
 -19   6   1   -0.26    0.30
  19   6  -1   -0.10    0.31
 -18  -6   1    1.59    0.47
  18  -6  -1    1.77    0.49
  18  -6  -1    1.41    0.44
 -18   6   1    1.12    0.38
  18   6  -1    1.37    0.42
  18   6  -1    1.40    0.41
  17  -6  -1    0.84    0.37
 -17  -6   1    0.53    0.34
  17  -6  -1    0.48    0.34
 -17   6   1    0.20    0.33
  17   6  -1    0.66    0.34
  17   6  -1    0.49    0.34
 -17   6   1    0.58    0.34
 -16  -6   1    0.58    0.32
  16  -6  -1    0.40    0.33
  16  -6  -1    0.82    0.36
 -16   6   1    0.42    0.32
  16   6  -1    0.77    0.34
  16   6  -1    0.70    0.33
 -16   6   1    0.19    0.30
 -15  -6   1    5.70    0.57
  15  -6  -1    5.92    0.56
  15  -6  -1    5.86    0.59
  15   6  -1    5.51    0.56
  15   6  -1    5.06    0.53
 -15   6   1    4.57    0.51
  15   6  -1    4.78    0.53
 -15   6   1    5.45    0.58
 -14  -6   1    8.54    0.63
  14  -6  -1   10.07    0.69
  14  -6  -1   10.07    0.63
 -14   6   1    9.96    0.67
  14   6  -1    9.61    0.65
 -14   6   1    9.76    0.61
  14   6  -1    9.76    0.64
 -13  -6   1    4.66    0.48
  13  -6  -1    3.83    0.43
  13  -6  -1    3.80    0.48
  13   6  -1    4.49    0.46
 -13   6   1    4.19    0.47
 -13   6   1    4.63    0.44
  13   6  -1    4.01    0.48
  12  -6  -1   38.13    1.18
 -12  -6   1   36.06    1.21
  12  -6  -1   38.27    1.26
 -12   6   1   38.09    1.27
 -12   6   1   39.49    1.11
  12   6  -1   37.45    1.21
 -12   6   1   40.22    1.18
  12   6  -1   39.82    1.26
  11  -6  -1    6.18    0.50
  11  -6  -1    6.91    0.48
 -11  -6   1    6.38    0.49
  11   6  -1    6.00    0.49
 -11   6   1    7.12    0.45
  11   6  -1    7.02    0.51
 -11   6   1    6.53    0.44
 -11   6   1    7.72    0.55
  10  -6  -1    2.01    0.32
 -10  -6   1    2.04    0.32
  10  -6  -1    1.38    0.29
 -10   6   1    1.78    0.34
  10   6  -1    1.64    0.33
 -10   6   1    1.40    0.28
 -10   6   1    1.83    0.30
  10   6  -1    1.52    0.31
   9  -6  -1    0.61    0.24
  -9  -6   1    0.20    0.18
  -9  -6   1    0.20    0.20
   9  -6  -1   -0.07    0.17
  -9   6   1    0.26    0.23
   9   6  -1    0.34    0.22
   9   6  -1    0.23    0.22
  -9   6   1    0.24    0.17
  -9   6   1   -0.02    0.18
  -8  -6   1   23.41    0.76
   8  -6  -1   23.88    0.82
   8  -6  -1   22.69    0.74
  -8  -6   1   22.77    0.78
   8   6  -1   24.56    0.84
  -8   6   1   23.24    0.79
   8   6  -1   23.23    0.84
  -8   6   1   23.39    0.72
   8   6  -1   23.06    0.56
  -8   6   1   22.55    0.83
   7  -6  -1    9.09    0.47
  -7  -6   1    8.93    0.46
  -7  -6   1    8.48    0.42
   7  -6  -1    8.98    0.43
  -7   6   1    8.12    0.50
  -7   6   1    7.95    0.46
  -7   6   1    8.96    0.40
   7   6  -1    8.25    0.32
   7   6  -1    9.72    0.54
  -7   6   1    8.91    0.26
  -6  -6   1    2.65    0.27
  -6  -6   1    2.94    0.25
   6  -6  -1    3.05    0.30
   6  -6  -1    2.77    0.25
   6   6  -1    2.97    0.33
  -6   6   1    2.78    0.31
  -6   6   1    2.98    0.24
  -6   6   1    2.95    0.19
   6   6  -1    2.54    0.21
  -6   6   1    2.40    0.31
  -5  -6   1    9.44    0.42
   5  -6  -1    8.57    0.42
  -5  -6   1    9.16    0.39
   5  -6  -1    8.86    0.38
   5   6  -1    9.48    0.36
  -5   6   1    8.73    0.46
  -5   6   1    9.73    0.46
   5   6  -1    8.82    0.47
  -5   6   1    9.87    0.34
   4  -6  -1   12.29    0.47
  -4  -6   1   13.39    0.48
  -4  -6   1   13.03    0.45
   4  -6  -1   13.23    0.44
   4   6  -1   13.24    0.32
   4   6  -1   13.71    0.55
  -4   6   1   12.88    0.52
  -4   6   1   13.16    0.53
   4   6  -1   13.23    0.45
  -4   6   1   13.59    0.43
   3  -6  -1    1.54    0.20
  -3  -6   1    1.44    0.18
  -3  -6   1    1.32    0.16
  -3  -6   1    1.27    0.19
   3  -6  -1    1.43    0.18
   3  -6  -1    1.30    0.17
  -3   6   1    1.69    0.19
   3   6  -1    1.19    0.13
  -3   6   1    1.32    0.22
   3   6  -1    1.57    0.19
   3   6  -1    1.49    0.25
  -3   6   1    1.36    0.22
  -2  -6   1   12.13    0.41
  -2  -6   1   13.11    0.40
   2  -6  -1   12.76    0.44
   2  -6  -1   12.89    0.41
   2  -6  -1   13.15    0.40
  -2  -6   1   12.86    0.43
   2   6  -1   12.67    0.38
   2   6  -1   13.28    0.46
   2   6  -1   11.18    0.48
  -2   6   1   13.22    0.46
  -2   6   1   12.22    0.49
  -2   6   1   13.22    0.48
  -1  -6   1   12.57    0.40
   1  -6  -1   12.33    0.42
   1  -6  -1   12.04    0.39
   1  -6  -1   12.14    0.37
  -1  -6   1   12.75    0.38
  -1  -6   1   11.74    0.41
  -1   6   1   12.17    0.46
  -1   6   1   12.47    0.48
  -1   6   1   12.42    0.44
   1   6  -1   11.10    0.44
   1   6  -1   12.60    0.40
   1   6  -1   12.17    0.47
   0  -6  -1   74.46    1.52
   0  -6  -1   76.53    1.50
   0  -6   1   76.24    1.52
   0  -6   1   76.76    1.50
   0  -6   1   76.09    1.45
   0  -6  -1   75.44    1.47
   0   6  -1   74.75    1.58
   0   6  -1   74.39    1.60
   0   6  -1   77.40    1.54
   0   6   1   75.06    1.60
   0   6   1   76.42    1.53
   0   6   1   74.71    1.61
  -1  -6  -1   23.68    0.59
  -1  -6  -1   24.00    0.63
   1  -6   1   23.57    0.56
  -1  -6  -1   23.32    0.61
   1  -6   1   24.02    0.63
   1  -6   1   23.36    0.62
   1   6   1   24.04    0.60
   1   6   1   22.83    0.71
   1   6   1   23.96    0.69
  -1   6  -1   24.17    0.67
  -1   6  -1   23.73    0.70
  -1   6  -1   23.31    0.64
   2  -6   1   34.02    0.74
   2  -6   1   33.21    0.81
  -2  -6  -1   33.11    0.80
  -2  -6  -1   33.93    0.78
  -2  -6  -1   33.46    0.81
   2  -6   1   32.64    0.81
   2   6   1   31.89    0.91
  -2   6  -1   32.28    0.79
   2   6   1   34.10    0.74
  -2   6  -1   34.15    0.88
   2   6   1   33.33    0.85
  -2   6  -1   34.33    0.90
   3  -6   1    2.20    0.21
   3  -6   1    2.65    0.22
  -3  -6  -1    2.42    0.21
  -3  -6  -1    2.56    0.22
  -3  -6  -1    2.49    0.20
   3  -6   1    2.56    0.18
   3   6   1    2.23    0.27
  -3   6  -1    2.15    0.24
  -3   6  -1    2.47    0.26
   3   6   1    2.09    0.21
  -3   6  -1    2.20    0.19
   3   6   1    2.71    0.15
   4  -6   1   23.43    0.60
   4  -6   1   24.38    0.69
  -4  -6  -1   23.76    0.67
  -4  -6  -1   23.07    0.66
  -4  -6  -1   24.07    0.68
  -4   6  -1   23.90    0.56
  -4   6  -1   24.14    0.75
   4   6   1   23.70    0.78
  -4   6  -1   23.34    0.74
   4   6   1   23.36    0.47
   4   6   1   23.17    0.64
   5  -6   1   92.31    1.90
  -5  -6  -1   90.30    1.87
  -5  -6  -1   90.36    1.88
  -5  -6  -1   90.72    1.88
   5  -6   1   86.92    1.78
   5   6   1   92.37    1.79
  -5   6  -1   91.41    1.65
  -5   6  -1   90.54    1.98
   5   6   1   90.90    2.01
  -5   6  -1   91.45    1.95
  -6  -6  -1    3.19    0.28
   6  -6   1    2.68    0.25
   6  -6   1    2.70    0.30
  -6  -6  -1    2.54    0.25
   6   6   1    2.92    0.23
  -6   6  -1    2.07    0.31
   6   6   1    2.29    0.34
  -6   6  -1    2.51    0.30
  -6   6  -1    2.34    0.26
   7  -6   1   51.09    1.29
  -7  -6  -1   50.73    1.27
  -7  -6  -1   52.05    1.27
   7  -6   1   51.14    1.19
  -7   6  -1   51.81    1.23
   7   6   1   49.12    1.35
  -7   6  -1   52.36    1.37
   7   6   1   51.75    1.06
  -7   6  -1   51.56    1.30
   8  -6   1    2.25    0.28
  -8  -6  -1    2.41    0.29
  -8  -6  -1    1.96    0.30
   8  -6   1    2.45    0.34
  -8   6  -1    2.74    0.37
  -8   6  -1    3.04    0.31
   8   6   1    2.27    0.37
  -8   6  -1    2.76    0.33
   9  -6   1   20.61    0.71
  -9  -6  -1   21.74    0.78
  -9  -6  -1   21.65    0.79
   9  -6   1   20.29    0.79
   9   6   1   21.06    0.83
  -9   6  -1   21.69    0.85
  -9   6  -1   22.36    0.77
  -9   6  -1   20.96    0.74
   9   6   1   19.95    0.81
  10  -6   1    0.93    0.25
 -10  -6  -1    1.02    0.26
  10  -6   1    0.75    0.26
  10   6   1    0.76    0.25
 -10   6  -1    1.04    0.25
  10   6   1    1.04    0.28
 -10   6  -1    1.20    0.28
 -10   6  -1    0.49    0.25
  11  -6   1    0.89    0.29
  11  -6   1    0.87    0.26
 -11  -6  -1    0.85    0.27
 -11   6  -1    1.19    0.28
  11   6   1    0.77    0.28
 -11   6  -1    0.74    0.23
 -11   6  -1    0.65    0.30
  11   6   1    1.24    0.31
  12  -6   1    0.20    0.22
 -12  -6  -1    0.05    0.21
  12  -6   1    0.56    0.25
 -12   6  -1    0.10    0.20
  12   6   1    0.51    0.28
 -12   6  -1    0.03    0.26
 -12   6  -1    0.30    0.23
  12   6   1    0.20    0.25
  13  -6   1    0.29    0.26
 -13  -6  -1    0.21    0.26
  13  -6   1    0.05    0.22
 -13   6  -1    0.30    0.26
 -13   6  -1   -0.07    0.23
  13   6   1    0.28    0.27
  13   6   1    0.00    0.22
  14  -6   1    2.03    0.41
 -14  -6  -1    2.13    0.43
  14  -6   1    1.78    0.42
 -14   6  -1    2.53    0.45
  14   6   1    2.41    0.42
 -14   6  -1    1.42    0.38
  14   6   1    2.21    0.44
  15  -6   1    1.14    0.37
 -15  -6  -1    0.74    0.34
  15  -6   1    1.30    0.37
 -15   6  -1    0.97    0.34
 -15   6  -1    1.87    0.45
  15   6   1    1.35    0.39
  16  -6   1    1.15    0.39
 -16  -6  -1    0.95    0.37
  16  -6   1    0.83    0.33
 -16   6  -1    1.03    0.39
  16   6   1    0.25    0.31
  16   6   1    1.06    0.37
 -16   6  -1    0.70    0.35
 -17  -6  -1   -0.13    0.29
  17  -6   1   -0.19    0.29
  17  -6   1    0.07    0.29
 -17   6  -1   -0.39    0.27
  17   6   1   -0.12    0.28
 -17   6  -1   -0.30    0.29
  17   6   1    0.34    0.31
 -18  -6  -1   -0.57    0.27
  18  -6   1   -0.06    0.28
  18  -6   1    0.21    0.34
  18   6   1   -0.62    0.23
  18   6   1    0.21    0.32
 -18   6  -1    0.42    0.35
 -19  -6  -1    0.27    0.36
  19  -6   1    0.13    0.36
  19   6   1    0.25    0.35
  19   6   1   -0.08    0.34
 -19   6  -1   -0.03    0.35
 -20   6  -1    0.24    0.41
 -20   7   1    0.09    0.37
  20   7  -1    0.08    0.35
 -19  -7   1    0.08    0.34
  19  -7  -1   -0.21    0.35
  19  -7  -1    0.33    0.38
  19   7  -1   -0.45    0.29
 -19   7   1    0.32    0.38
  19   7  -1   -0.28    0.27
  18  -7  -1    0.02    0.35
 -18  -7   1    0.45    0.36
  18  -7  -1   -0.24    0.31
  18   7  -1   -0.23    0.28
 -18   7   1    0.48    0.36
 -18   7   1   -0.29    0.31
  18   7  -1   -0.18    0.29
  17  -7  -1    0.74    0.40
  17  -7  -1    0.73    0.38
 -17  -7   1    0.37    0.33
 -17   7   1    0.41    0.36
  17   7  -1    0.19    0.31
  17   7  -1    0.63    0.35
 -17   7   1    0.31    0.34
  16  -7  -1    0.54    0.34
 -16  -7   1   -0.45    0.24
  16  -7  -1   -0.48    0.24
 -16   7   1    0.05    0.26
  16   7  -1   -0.17    0.25
  16   7  -1    0.09    0.26
 -16   7   1    0.26    0.32
  16   7  -1    0.00    0.29
  15  -7  -1   -0.16    0.25
  15  -7  -1    0.01    0.27
 -15  -7   1    0.15    0.29
  15   7  -1    0.28    0.30
 -15   7   1    0.04    0.30
 -15   7   1    0.36    0.27
  15   7  -1    0.42    0.30
  14  -7  -1    4.41    0.53
  14  -7  -1    3.91    0.48
 -14  -7   1    3.97    0.50
 -14   7   1    4.96    0.57
  14   7  -1    4.11    0.51
 -14   7   1    4.66    0.48
  14   7  -1    5.03    0.53
 -13  -7   1    0.67    0.30
  13  -7  -1    0.19    0.27
  13  -7  -1    0.44    0.25
  13   7  -1   -0.02    0.24
 -13   7   1   -0.01    0.27
 -13   7   1    0.71    0.26
  13   7  -1    0.17    0.26
  12  -7  -1   13.32    0.73
 -12  -7   1   12.74    0.70
  12  -7  -1   12.93    0.67
  12   7  -1   13.19    0.72
 -12   7   1   13.61    0.65
 -12   7   1   13.17    0.76
  12   7  -1   12.34    0.71
 -12   7   1   12.72    0.63
  11  -7  -1    1.21    0.32
 -11  -7   1    1.01    0.31
  11  -7  -1    1.41    0.30
 -11   7   1    1.57    0.36
 -11   7   1    1.92    0.34
  11   7  -1    1.93    0.37
 -11   7   1    1.70    0.33
  11   7  -1    1.92    0.37
 -10  -7   1    5.94    0.46
 -10  -7   1    5.14    0.42
  10  -7  -1    5.36    0.47
  10  -7  -1    5.77    0.42
  10   7  -1    5.03    0.45
 -10   7   1    4.35    0.46
 -10   7   1    5.47    0.44
 -10   7   1    5.87    0.40
  10   7  -1    5.77    0.49
   9  -7  -1    0.35    0.22
  -9  -7   1    0.43    0.23
   9  -7  -1    0.48    0.22
  -9  -7   1    0.63    0.22
  -9   7   1    0.65    0.21
   9   7  -1    0.39    0.24
  -9   7   1    0.42    0.25
   9   7  -1    0.43    0.24
  -9   7   1    0.97    0.25
  -8  -7   1   18.60    0.69
  -8  -7   1   19.02    0.72
   8  -7  -1   18.92    0.68
   8  -7  -1   19.03    0.75
   8   7  -1   18.29    0.79
   8   7  -1   20.14    0.57
  -8   7   1   19.20    0.73
  -8   7   1   18.68    0.79
  -8   7   1   19.71    0.65
  -7  -7   1   18.84    0.69
  -7  -7   1   18.39    0.65
   7  -7  -1   18.11    0.63
   7  -7  -1   19.18    0.72
   7   7  -1   18.59    0.77
  -7   7   1   18.95    0.46
  -7   7   1   18.02    0.72
  -7   7   1   18.48    0.76
   7   7  -1   18.34    0.54
   6  -7  -1   34.72    0.99
  -6  -7   1   36.06    0.97
  -6  -7   1   33.59    0.92
   6  -7  -1   32.58    0.89
  -6   7   1   34.28    0.78
  -6   7   1   34.32    1.04
   6   7  -1   35.41    0.85
   6   7  -1   34.56    1.06
  -6   7   1   34.76    1.02
   5  -7  -1   10.14    0.42
  -5  -7   1   10.92    0.44
   5  -7  -1   10.16    0.48
  -5  -7   1    9.74    0.45
   5   7  -1   10.23    0.43
  -5   7   1    9.98    0.52
  -5   7   1    9.89    0.51
  -5   7   1    9.89    0.38
   5   7  -1    9.62    0.53
  -4  -7   1    3.51    0.27
   4  -7  -1    3.54    0.26
   4  -7  -1    3.36    0.25
  -4  -7   1    3.03    0.26
  -4  -7   1    3.56    0.26
   4  -7  -1    3.19    0.28
  -4   7   1    3.41    0.34
  -4   7   1    3.32    0.26
   4   7  -1    2.73    0.33
   4   7  -1    3.33    0.28
   4   7  -1    3.43    0.18
  -4   7   1    3.44    0.32
  -3  -7   1   35.90    0.90
  -3  -7   1   35.04    0.86
  -3  -7   1   36.28    0.86
   3  -7  -1   35.94    0.85
   3  -7  -1   34.24    0.84
   3  -7  -1   34.08    0.90
   3   7  -1   35.58    0.77
  -3   7   1   34.32    0.96
  -3   7   1   35.48    0.99
  -3   7   1   34.73    0.88
   3   7  -1   35.36    1.00
   3   7  -1   33.98    0.90
   2  -7  -1  111.79    2.13
  -2  -7   1  111.56    2.19
   2  -7  -1  112.65    2.15
  -2  -7   1  111.58    2.14
  -2  -7   1  111.54    2.17
   2  -7  -1  110.42    2.21
   2   7  -1  114.19    2.26
   2   7  -1  115.41    2.13
  -2   7   1  111.11    2.31
  -2   7   1  113.04    2.24
  -2   7   1  113.57    2.27
   2   7  -1  110.89    2.31
  -1  -7   1    0.15    0.11
   1  -7  -1    0.20    0.12
   1  -7  -1    0.54    0.14
  -1  -7   1    0.53    0.15
   1  -7  -1    0.63    0.16
  -1  -7   1    0.56    0.14
   1   7  -1    0.62    0.18
   1   7  -1    0.46    0.14
  -1   7   1    0.73    0.19
  -1   7   1    0.33    0.15
  -1   7   1    0.27    0.15
   1   7  -1    0.40    0.16
   0  -7   1   -0.05    0.11
   0  -7  -1   -0.02    0.11
   0  -7   1    0.14    0.10
   0  -7   1   -0.02    0.10
   0  -7  -1    0.21    0.12
   0  -7  -1    0.01    0.10
   0   7  -1    0.22    0.15
   0   7  -1   -0.18    0.12
   0   7  -1    0.06    0.12
   0   7   1   -0.04    0.13
   0   7   1    0.02    0.14
   0   7   1    0.24    0.13
   1  -7   1    6.23    0.32
   1  -7   1    6.80    0.28
  -1  -7  -1    6.47    0.31
  -1  -7  -1    5.85    0.29
   1  -7   1    6.46    0.31
  -1  -7  -1    6.96    0.33
  -1   7  -1    6.91    0.39
  -1   7  -1    6.92    0.35
  -1   7  -1    6.70    0.35
   1   7   1    6.24    0.39
   1   7   1    6.82    0.31
   1   7   1    6.93    0.38
   2  -7   1    3.34    0.25
   2  -7   1    3.35    0.21
  -2  -7  -1    2.97    0.24
  -2  -7  -1    3.62    0.24
   2  -7   1    3.30    0.25
  -2  -7  -1    3.18    0.25
  -2   7  -1    3.36    0.26
  -2   7  -1    2.58    0.27
   2   7   1    2.76    0.27
   2   7   1    3.34    0.22
   2   7   1    3.00    0.31
  -2   7  -1    2.87    0.30
  -3  -7  -1    1.01    0.18
  -3  -7  -1    0.87    0.18
  -3  -7  -1    0.94    0.18
   3  -7   1    0.56    0.17
   3  -7   1    1.01    0.16
   3  -7   1    0.80    0.19
   3   7   1    0.89    0.14
  -3   7  -1    0.86    0.22
  -3   7  -1    0.91    0.18
   3   7   1    0.99    0.24
   3   7   1    0.69    0.17
  -3   7  -1    0.57    0.19
  -4  -7  -1    1.56    0.22
  -4  -7  -1    1.48    0.22
   4  -7   1    1.48    0.19
  -4  -7  -1    1.90    0.23
   4  -7   1    1.79    0.25
  -4   7  -1    2.01    0.19
   4   7   1    1.44    0.13
  -4   7  -1    1.86    0.28
   4   7   1    1.81    0.30
  -4   7  -1    1.52    0.27
   4   7   1    1.88    0.24
   5  -7   1   75.54    1.67
  -5  -7  -1   74.25    1.64
  -5  -7  -1   73.00    1.62
   5  -7   1   74.81    1.54
  -5  -7  -1   73.33    1.63
   5   7   1   75.93    1.79
   5   7   1   77.78    1.59
  -5   7  -1   77.03    1.45
  -5   7  -1   74.67    1.73
  -5   7  -1   76.46    1.77
   6  -7   1   44.17    1.17
   6  -7   1   45.45    1.06
  -6  -7  -1   45.17    1.15
  -6  -7  -1   45.04    1.14
   6   7   1   45.73    1.04
   6   7   1   46.26    1.29
  -6   7  -1   45.69    1.23
  -6   7  -1   44.11    1.24
  -6   7  -1   45.56    0.88
   7  -7   1    2.06    0.31
  -7  -7  -1    2.06    0.29
  -7  -7  -1    1.77    0.28
   7  -7   1    1.86    0.26
  -7   7  -1    2.29    0.34
   7   7   1    1.80    0.24
  -7   7  -1    2.01    0.33
   7   7   1    1.95    0.37
   8  -7   1    1.92    0.28
   8  -7   1    2.52    0.35
  -8  -7  -1    2.58    0.31
  -8  -7  -1    2.14    0.30
  -8   7  -1    2.73    0.31
  -8   7  -1    2.36    0.34
   8   7   1    1.97    0.36
  -8   7  -1    1.80    0.35
  -9  -7  -1    1.29    0.28
   9  -7   1    1.60    0.28
   9  -7   1    1.28    0.29
  -9  -7  -1    1.26    0.29
  -9   7  -1    1.91    0.32
  -9   7  -1    1.47    0.33
  -9   7  -1    1.87    0.30
   9   7   1    1.47    0.32
 -10  -7  -1    2.05    0.33
 -10  -7  -1    2.42    0.39
  10  -7   1    1.38    0.28
  10  -7   1    1.87    0.35
 -10   7  -1    1.27    0.29
 -10   7  -1    2.16    0.33
  10   7   1    1.29    0.32
  10   7   1    0.88    0.29
 -10   7  -1    1.46    0.35
 -11  -7  -1    0.18    0.21
  11  -7   1   -0.10    0.18
  11  -7   1    0.20    0.21
 -11   7  -1    0.22    0.21
 -11   7  -1   -0.15    0.21
  11   7   1    0.29    0.26
  11   7   1   -0.09    0.22
 -11   7  -1   -0.05    0.19
  12  -7   1    0.01    0.20
  12  -7   1    0.40    0.26
 -12  -7  -1    0.39    0.26
 -12   7  -1    0.27    0.24
 -12   7  -1    0.47    0.24
 -12   7  -1    0.07    0.26
  12   7   1    0.62    0.30
  12   7   1   -0.23    0.23
  13  -7   1    0.19    0.23
 -13  -7  -1    0.13    0.25
  13  -7   1    0.30    0.26
 -13   7  -1   -0.20    0.22
 -13   7  -1   -0.07    0.22
  13   7   1    0.36    0.27
  13   7   1   -0.34    0.20
 -14  -7  -1   16.33    0.86
  14  -7   1   17.39    0.82
  14  -7   1   17.48    0.91
 -14   7  -1   17.26    0.83
 -14   7  -1   17.52    0.91
  14   7   1   17.28    0.85
  14   7   1   18.03    0.91
  15  -7   1    1.85    0.43
 -15  -7  -1    1.45    0.41
  15  -7   1    0.70    0.33
 -15   7  -1    1.10    0.40
 -15   7  -1    2.04    0.43
  15   7   1    1.47    0.37
  15   7   1    1.39    0.41
 -16  -7  -1    0.08    0.31
  16  -7   1   -0.02    0.27
  16  -7   1   -0.04    0.27
  16   7   1    0.32    0.30
  16   7   1    0.59    0.35
 -16   7  -1   -0.27    0.27
 -16   7  -1    0.10    0.32
  17  -7   1    0.07    0.33
  17  -7   1    0.08    0.40
 -17  -7  -1    1.09    0.41
  17   7   1    0.23    0.31
 -17   7  -1    0.27    0.32
  17   7   1    0.44    0.35
 -17   7  -1    0.21    0.35
 -18  -7  -1   -0.03    0.32
  18  -7   1    0.47    0.37
  18   7   1    0.12    0.33
  18   7   1    0.39    0.35
 -18   7  -1    0.61    0.39
 -18   7  -1    0.21    0.38
  19  -7   1   -0.04    0.38
 -19  -7  -1    0.87    0.45
  19   7   1    0.22    0.32
 -19   7  -1    0.82    0.40
  19   7   1    0.62    0.42
  19  -8  -1    0.01    0.37
 -19  -8   1   -0.17    0.32
 -19   8   1    0.49    0.40
  19   8  -1   -0.25    0.30
  19   8  -1    0.22    0.35
  18  -8  -1    0.32    0.35
 -18  -8   1   -0.37    0.29
 -18   8   1    0.50    0.37
  18   8  -1   -0.31    0.27
  18   8  -1   -0.13    0.28
 -18   8   1   -0.41    0.31
 -17  -8   1   -0.09    0.32
  17  -8  -1    0.18    0.29
  17  -8  -1   -0.14    0.28
 -17   8   1    0.19    0.32
  17   8  -1    0.11    0.29
  17   8  -1    0.58    0.36
 -17   8   1   -0.23    0.30
  16  -8  -1    1.42    0.40
 -16  -8   1    2.60    0.48
  16  -8  -1    1.80    0.46
  16   8  -1    1.50    0.41
 -16   8   1    1.50    0.42
  16   8  -1    1.81    0.45
 -16   8   1    1.67    0.46
  16   8  -1    2.76    0.51
  15  -8  -1    0.21    0.29
 -15  -8   1    0.41    0.31
  15  -8  -1   -0.21    0.26
 -15   8   1    0.04    0.26
  15   8  -1    0.46    0.33
 -15   8   1   -0.12    0.28
  15   8  -1    0.39    0.31
  14  -8  -1    8.47    0.62
 -14  -8   1    8.55    0.65
  14  -8  -1    7.89    0.67
  14   8  -1    8.00    0.65
  14   8  -1    7.50    0.62
 -14   8   1    8.08    0.69
 -14   8   1    8.10    0.59
 -13  -8   1    1.45    0.37
  13  -8  -1    2.34    0.43
  13  -8  -1    1.88    0.39
 -13   8   1    2.14    0.36
  13   8  -1    1.69    0.39
  13   8  -1    1.66    0.39
 -13   8   1    1.53    0.34
 -13   8   1    1.78    0.44
  12  -8  -1   15.56    0.73
  12  -8  -1   14.62    0.78
 -12  -8   1   16.52    0.79
 -12   8   1   17.04    0.73
 -12   8   1   16.07    0.84
  12   8  -1   15.26    0.79
  12   8  -1   14.67    0.78
 -12   8   1   14.46    0.71
  11  -8  -1    3.34    0.38
 -11  -8   1    1.97    0.36
  11  -8  -1    2.08    0.40
 -11   8   1    2.17    0.32
 -11   8   1    2.51    0.39
 -11   8   1    2.33    0.43
  11   8  -1    2.68    0.41
  11   8  -1    2.53    0.43
  10  -8  -1    6.21    0.51
 -10  -8   1    6.44    0.46
 -10  -8   1    5.49    0.46
  10  -8  -1    5.77    0.43
  10   8  -1    4.61    0.48
 -10   8   1    6.48    0.49
  10   8  -1    6.04    0.50
 -10   8   1    6.30    0.54
 -10   8   1    5.51    0.41
   9  -8  -1    6.96    0.43
  -9  -8   1    6.61    0.46
   9  -8  -1    6.47    0.49
  -9  -8   1    5.95    0.45
  -9   8   1    6.86    0.54
   9   8  -1    6.36    0.53
   9   8  -1    6.57    0.50
  -9   8   1    6.72    0.50
   8  -8  -1    7.65    0.43
  -8  -8   1    6.74    0.45
   8  -8  -1    6.18    0.46
  -8  -8   1    6.86    0.43
   8   8  -1    6.31    0.50
  -8   8   1    6.11    0.50
  -8   8   1    6.30    0.48
   7  -8  -1    0.02    0.16
  -7  -8   1   -0.04    0.16
  -7  -8   1   -0.33    0.14
   7  -8  -1    0.38    0.21
   7   8  -1    0.28    0.25
  -7   8   1    0.00    0.21
  -7   8   1    0.04    0.23
   7   8  -1   -0.17    0.14
  -6  -8   1   39.89    1.05
   6  -8  -1   40.51    1.03
   6  -8  -1   38.38    1.09
  -6  -8   1   41.89    1.10
   6   8  -1   39.39    0.99
  -6   8   1   41.05    1.18
   6   8  -1   38.57    1.20
  -6   8   1   39.52    1.18
  -6   8   1   40.57    0.93
   5  -8  -1    0.78    0.22
  -5  -8   1    1.25    0.22
   5  -8  -1    1.23    0.23
   5  -8  -1    1.27    0.22
  -5  -8   1    1.42    0.26
  -5   8   1    1.37    0.22
  -5   8   1    1.49    0.29
   5   8  -1    0.99    0.12
   5   8  -1    1.42    0.30
   5   8  -1    1.23    0.22
  -5   8   1    1.18    0.29
   4  -8  -1    3.51    0.27
  -4  -8   1    4.02    0.31
  -4  -8   1    4.15    0.31
   4  -8  -1    3.88    0.29
   4  -8  -1    2.97    0.31
  -4  -8   1    3.85    0.29
  -4   8   1    3.68    0.29
  -4   8   1    3.96    0.37
  -4   8   1    4.23    0.37
   4   8  -1    3.53    0.21
   4   8  -1    3.17    0.31
   4   8  -1    3.58    0.38
  -3  -8   1    5.15    0.31
  -3  -8   1    4.53    0.30
   3  -8  -1    5.19    0.34
  -3  -8   1    5.30    0.33
   3  -8  -1    4.81    0.30
   3  -8  -1    4.66    0.29
   3   8  -1    4.93    0.41
   3   8  -1    4.95    0.35
   3   8  -1    5.09    0.26
  -3   8   1    5.22    0.34
  -3   8   1    4.86    0.39
  -3   8   1    4.52    0.36
   2  -8  -1   22.98    0.64
  -2  -8   1   22.15    0.68
  -2  -8   1   21.96    0.63
   2  -8  -1   21.53    0.68
  -2  -8   1   22.18    0.65
   2  -8  -1   22.47    0.63
   2   8  -1   22.27    0.73
  -2   8   1   22.88    0.74
  -2   8   1   22.50    0.77
  -2   8   1   22.91    0.72
   2   8  -1   23.54    0.63
   2   8  -1   22.61    0.78
   1  -8  -1   47.07    1.06
  -1  -8   1   47.41    1.05
  -1  -8   1   46.58    1.09
  -1  -8   1   48.38    1.12
   1  -8  -1   46.64    1.12
   1  -8  -1   48.08    1.08
  -1   8   1   46.66    1.22
   1   8  -1   47.45    1.09
   1   8  -1   47.99    1.22
  -1   8   1   48.03    1.16
  -1   8   1   45.87    1.18
   1   8  -1   47.22    1.20
   0  -8   1   38.63    0.88
   0  -8  -1   38.81    0.93
   0  -8  -1   38.32    0.91
   0  -8   1   37.66    0.93
   0  -8   1   37.33    0.95
   0  -8  -1   38.84    0.96
   0   8  -1   38.38    1.06
   0   8  -1   38.35    1.03
   0   8   1   37.93    1.06
   0   8   1   39.22    0.97
   0   8   1   36.63    1.04
   0   8  -1   38.26    0.97
  -1  -8  -1   11.31    0.46
   1  -8   1   11.08    0.45
   1  -8   1   10.52    0.38
   1  -8   1   11.23    0.44
  -1  -8  -1   11.23    0.42
  -1  -8  -1   11.45    0.44
  -1   8  -1   11.01    0.48
   1   8   1   11.37    0.51
   1   8   1   11.05    0.43
  -1   8  -1   11.85    0.49
  -1   8  -1   11.38    0.53
   1   8   1   10.93    0.54
   2  -8   1    0.46    0.14
   2  -8   1    1.11    0.22
  -2  -8  -1    0.80    0.17
   2  -8   1    0.24    0.15
  -2  -8  -1    0.65    0.17
  -2  -8  -1    0.65    0.18
   2   8   1    0.72    0.20
  -2   8  -1    1.04    0.21
  -2   8  -1    0.59    0.20
   2   8   1    0.81    0.17
  -2   8  -1    0.48    0.19
   2   8   1    0.72    0.24
  -3  -8  -1    0.42    0.17
   3  -8   1    0.63    0.18
   3  -8   1    0.68    0.20
  -3  -8  -1    0.73    0.18
   3  -8   1    0.39    0.14
  -3  -8  -1    0.41    0.17
   3   8   1    0.62    0.20
  -3   8  -1    0.84    0.19
   3   8   1    0.25    0.23
  -3   8  -1    0.23    0.19
  -3   8  -1    0.28    0.19
   3   8   1    0.26    0.13
   4  -8   1   15.43    0.49
   4  -8   1   15.83    0.59
   4  -8   1   16.10    0.59
  -4  -8  -1   14.75    0.56
  -4  -8  -1   15.17    0.57
  -4  -8  -1   15.13    0.55
   4   8   1   14.98    0.69
  -4   8  -1   15.29    0.65
  -4   8  -1   15.82    0.50
   4   8   1   15.93    0.58
   4   8   1   14.95    0.41
  -4   8  -1   16.05    0.66
   5  -8   1    1.78    0.23
  -5  -8  -1    1.94    0.27
   5  -8   1    1.88    0.29
  -5  -8  -1    1.66    0.26
  -5  -8  -1    2.12    0.27
  -5   8  -1    1.96    0.33
  -5   8  -1    2.03    0.21
  -5   8  -1    2.02    0.32
   5   8   1    2.06    0.36
   5   8   1    1.94    0.27
  -6  -8  -1    4.38    0.35
   6  -8   1    4.68    0.32
  -6  -8  -1    4.35    0.36
   6  -8   1    4.63    0.39
  -6   8  -1    4.69    0.23
  -6   8  -1    4.71    0.42
   6   8   1    4.36    0.46
  -6   8  -1    3.96    0.42
   6   8   1    3.98    0.32
   7  -8   1    0.16    0.19
   7  -8   1    0.19    0.17
  -7  -8  -1    0.16    0.17
  -7  -8  -1    0.38    0.20
  -7   8  -1    0.31    0.22
  -7   8  -1   -0.15    0.20
   7   8   1   -0.17    0.21
   7   8   1    0.29    0.16
  -8  -8  -1    6.84    0.45
  -8  -8  -1    8.47    0.48
   8  -8   1    8.06    0.42
   8  -8   1    8.00    0.50
   8   8   1    7.43    0.55
  -8   8  -1    7.23    0.51
  -8   8  -1    7.34    0.53
  -9  -8  -1    0.56    0.22
   9  -8   1    0.70    0.21
  -9  -8  -1    0.19    0.20
   9  -8   1    0.93    0.27
  -9   8  -1    0.88    0.27
  -9   8  -1    0.67    0.29
   9   8   1    0.71    0.27
 -10  -8  -1    8.47    0.54
  10  -8   1    8.60    0.49
 -10  -8  -1    8.81    0.55
  10  -8   1    7.62    0.55
 -10   8  -1    8.62    0.55
  10   8   1    9.33    0.63
  10   8   1    7.67    0.58
 -10   8  -1    8.45    0.60
  11  -8   1    7.85    0.50
 -11  -8  -1    8.14    0.56
 -11  -8  -1    7.60    0.54
  11  -8   1    7.75    0.57
  11   8   1    8.27    0.62
 -11   8  -1    7.06    0.59
 -11   8  -1    7.57    0.54
  11   8   1    6.76    0.56
  12  -8   1    4.21    0.42
 -12  -8  -1    2.57    0.40
  12  -8   1    3.44    0.46
  12   8   1    3.08    0.45
 -12   8  -1    3.29    0.52
 -12   8  -1    3.17    0.40
  12   8   1    2.88    0.46
 -12   8  -1    2.47    0.37
  13  -8   1    0.80    0.31
  13  -8   1    0.21    0.29
 -13  -8  -1    0.96    0.31
 -13   8  -1    0.18    0.24
  13   8   1    0.00    0.28
  13   8   1    0.40    0.29
 -13   8  -1   -0.26    0.24
  14  -8   1    1.40    0.40
  14  -8   1    2.81    0.46
 -14  -8  -1    2.79    0.49
 -14   8  -1    2.31    0.43
  14   8   1    2.19    0.44
  14   8   1    2.09    0.46
 -14   8  -1    1.94    0.46
  15  -8   1   -0.20    0.24
 -15  -8  -1   -0.21    0.25
  15  -8   1   -0.08    0.29
 -15   8  -1    0.08    0.27
 -15   8  -1    0.09    0.32
  15   8   1    0.22    0.30
  15   8   1    0.03    0.30
  16  -8   1    0.33    0.33
 -16  -8  -1    0.29    0.32
  16   8   1    0.10    0.29
 -16   8  -1    0.82    0.36
 -16   8  -1    0.35    0.38
  17  -8   1    0.98    0.40
 -17  -8  -1    0.70    0.39
 -17   8  -1    0.79    0.38
  17   8   1    0.71    0.35
  17   8   1    0.77    0.38
 -17   8  -1    0.17    0.37
 -18  -8  -1    0.10    0.33
  18  -8   1    0.46    0.37
  18   8   1    0.67    0.39
 -18   8  -1    0.20    0.38
  18   8   1    0.16    0.31
  19  -8   1    0.09    0.37
 -19  -8  -1   -0.08    0.34
  19   8   1    0.26    0.34
  19   8   1   -0.13    0.32
  19  -9  -1    0.46    0.41
 -19  -9   1    0.84    0.47
  19   9  -1    0.70    0.42
 -19   9   1    0.39    0.43
  19   9  -1   -0.04    0.32
 -18  -9   1    0.67    0.39
  18  -9  -1    0.21    0.34
  18   9  -1    0.32    0.36
  18   9  -1    1.24    0.44
 -18   9   1    0.55    0.40
  17  -9  -1    7.36    0.73
 -17  -9   1    7.64    0.73
  17   9  -1    7.83    0.73
 -17   9   1    7.63    0.77
  17   9  -1    7.54    0.72
  16  -9  -1    0.90    0.39
  16  -9  -1    0.15    0.31
 -16  -9   1    0.34    0.34
  16   9  -1    1.03    0.38
 -16   9   1    0.37    0.37
  16   9  -1    0.17    0.32
  15  -9  -1    0.18    0.30
  15  -9  -1    0.89    0.34
 -15  -9   1   -0.39    0.25
  15   9  -1    0.07    0.28
 -15   9   1   -0.03    0.29
  15   9  -1    0.22    0.31
 -14  -9   1    2.96    0.46
  14  -9  -1    2.56    0.48
  14  -9  -1    2.82    0.45
  14   9  -1    1.65    0.41
  14   9  -1    2.49    0.47
 -14   9   1    1.75    0.43
  13  -9  -1    1.71    0.42
  13  -9  -1    2.30    0.42
 -13  -9   1    1.68    0.38
 -13   9   1    2.30    0.49
 -13   9   1    1.25    0.35
  13   9  -1    1.65    0.41
  13   9  -1    1.65    0.41
  12  -9  -1    9.79    0.67
  12  -9  -1    9.38    0.58
 -12  -9   1    8.37    0.61
 -12   9   1    7.90    0.66
  12   9  -1    9.34    0.68
 -12   9   1    8.93    0.62
  12   9  -1    9.81    0.65
  11  -9  -1    3.98    0.47
 -11  -9   1    3.89    0.42
 -11  -9   1    3.93    0.45
  11  -9  -1    3.74    0.41
  11   9  -1    3.62    0.48
 -11   9   1    3.83    0.45
 -11   9   1    3.79    0.49
  11   9  -1    3.61    0.45
  10  -9  -1    0.70    0.25
 -10  -9   1    0.45    0.23
  10  -9  -1    0.10    0.22
 -10  -9   1    0.15    0.22
 -10   9   1    0.42    0.27
 -10   9   1    0.12    0.25
  10   9  -1    0.71    0.29
  10   9  -1    0.66    0.30
   9  -9  -1    2.35    0.40
  -9  -9   1    2.32    0.35
  -9  -9   1    2.27    0.34
   9  -9  -1    2.02    0.32
  -9   9   1    2.03    0.38
  -9   9   1    2.61    0.38
   9   9  -1    2.65    0.42
   8  -9  -1   14.63    0.60
  -8  -9   1   14.46    0.65
  -8  -9   1   14.43    0.63
   8  -9  -1   15.76    0.71
   8   9  -1   14.03    0.74
  -8   9   1   13.90    0.73
  -8   9   1   14.71    0.71
   7  -9  -1    9.36    0.53
  -7  -9   1    8.03    0.46
  -7  -9   1    9.07    0.50
   7  -9  -1    8.32    0.44
   7   9  -1    8.78    0.43
  -7   9   1    7.56    0.54
  -7   9   1    8.73    0.57
   7   9  -1    7.58    0.55
   6  -9  -1    2.05    0.27
  -6  -9   1    2.97    0.30
  -6  -9   1    2.23    0.32
   6  -9  -1    2.28    0.33
   6  -9  -1    2.90    0.31
  -6   9   1    2.17    0.36
   6   9  -1    2.19    0.37
  -6   9   1    2.50    0.25
  -6   9   1    2.19    0.36
   6   9  -1    2.20    0.29
   5  -9  -1    4.35    0.34
   5  -9  -1    4.97    0.39
   5  -9  -1    3.90    0.31
  -5  -9   1    4.18    0.34
  -5  -9   1    4.32    0.35
  -5   9   1    3.98    0.32
  -5   9   1    4.07    0.43
   5   9  -1    3.72    0.42
   5   9  -1    4.15    0.36
  -5   9   1    4.48    0.42
  -4  -9   1    0.68    0.21
   4  -9  -1    0.57    0.21
  -4  -9   1    0.73    0.20
  -4  -9   1    0.72    0.21
   4  -9  -1    0.83    0.22
   4  -9  -1    0.50    0.18
   4   9  -1    0.79    0.15
   4   9  -1    0.18    0.24
   4   9  -1    0.53    0.21
  -4   9   1    0.75    0.24
  -4   9   1    0.48    0.24
  -4   9   1    0.27    0.19
   3  -9  -1    6.73    0.41
  -3  -9   1    7.02    0.38
   3  -9  -1    7.50    0.38
   3  -9  -1    6.78    0.36
  -3  -9   1    6.72    0.37
  -3  -9   1    6.41    0.39
   3   9  -1    7.05    0.44
  -3   9   1    7.09    0.46
   3   9  -1    7.39    0.50
   3   9  -1    6.71    0.33
  -3   9   1    6.79    0.41
  -3   9   1    7.05    0.48
   2  -9  -1    9.08    0.40
  -2  -9   1    9.30    0.40
   2  -9  -1    9.12    0.41
  -2  -9   1    9.22    0.45
   2  -9  -1    8.33    0.44
  -2  -9   1    8.87    0.43
  -2   9   1    8.46    0.47
   2   9  -1    8.75    0.48
   2   9  -1    8.52    0.53
  -2   9   1    7.74    0.50
  -2   9   1    9.45    0.49
   2   9  -1    9.34    0.41
   1  -9  -1    0.78    0.19
  -1  -9   1    0.45    0.16
  -1  -9   1    0.28    0.18
   1  -9  -1    0.36    0.16
   1  -9  -1    0.19    0.17
  -1  -9   1    0.23    0.17
  -1   9   1    0.37    0.19
   1   9  -1    0.39    0.24
   1   9  -1    0.30    0.21
  -1   9   1    0.51    0.23
   1   9  -1    0.33    0.17
  -1   9   1    0.61    0.24
   0  -9  -1   82.73    1.76
   0  -9   1   79.07    1.71
   0  -9  -1   81.39    1.68
   0  -9   1   81.65    1.65
   0  -9   1   81.38    1.72
   0  -9  -1   81.15    1.70
   0   9   1   80.03    1.86
   0   9   1   81.28    1.87
   0   9  -1   81.68    1.83
   0   9  -1   79.10    1.74
   0   9   1   80.93    1.75
   0   9  -1   82.77    1.87
   1  -9   1    6.88    0.38
   1  -9   1    7.01    0.40
  -1  -9  -1    6.72    0.35
  -1  -9  -1    6.87    0.38
  -1  -9  -1    6.97    0.39
   1  -9   1    7.42    0.34
   1   9   1    7.02    0.37
   1   9   1    7.34    0.48
   1   9   1    6.71    0.44
  -1   9  -1    6.76    0.42
  -1   9  -1    6.54    0.45
  -1   9  -1    5.69    0.41
   2  -9   1   29.10    0.84
   2  -9   1   30.01    0.83
  -2  -9  -1   29.05    0.79
   2  -9   1   28.85    0.74
  -2  -9  -1   29.43    0.84
  -2  -9  -1   27.66    0.81
   2   9   1   28.20    0.76
  -2   9  -1   29.34    0.85
   2   9   1   28.97    0.98
  -2   9  -1   27.76    0.89
   2   9   1   29.68    0.91
  -2   9  -1   27.85    0.94
  -3  -9  -1    0.89    0.21
   3  -9   1    1.04    0.24
  -3  -9  -1    0.78    0.21
  -3  -9  -1    0.95    0.22
   3  -9   1    0.74    0.18
   3  -9   1    0.85    0.22
  -3   9  -1    0.91    0.28
   3   9   1    1.04    0.25
  -3   9  -1    0.99    0.22
  -3   9  -1    0.89    0.27
   3   9   1    0.52    0.26
   3   9   1    1.07    0.18
  -4  -9  -1    5.81    0.38
   4  -9   1    5.11    0.31
   4  -9   1    5.37    0.39
  -4  -9  -1    5.57    0.37
   4  -9   1    4.52    0.38
  -4  -9  -1    5.60    0.37
   4   9   1    5.41    0.39
  -4   9  -1    5.56    0.34
  -4   9  -1    5.51    0.45
  -4   9  -1    5.60    0.43
   4   9   1    5.17    0.25
   4   9   1    5.67    0.49
  -5  -9  -1   26.69    0.84
   5  -9   1   27.34    0.74
  -5  -9  -1   25.61    0.83
   5  -9   1   26.76    0.85
  -5  -9  -1   26.38    0.82
   5  -9   1   27.38    0.85
   5   9   1   26.44    0.82
   5   9   1   26.56    0.98
  -5   9  -1   25.09    0.92
  -5   9  -1   27.11    0.94
  -5   9  -1   27.21    0.71
  -6  -9  -1   21.94    0.76
   6  -9   1   24.10    0.80
   6  -9   1   22.17    0.80
  -6  -9  -1   22.66    0.79
   6  -9   1   24.35    0.70
   6   9   1   22.44    0.92
   6   9   1   23.07    0.73
  -6   9  -1   21.85    0.87
  -6   9  -1   23.53    0.89
  -7  -9  -1    4.37    0.37
  -7  -9  -1    5.09    0.40
   7  -9   1    5.00    0.34
   7  -9   1    5.06    0.42
   7   9   1    4.88    0.49
   7   9   1    4.50    0.34
  -7   9  -1    4.13    0.43
  -7   9  -1    4.54    0.45
   8  -9   1    0.01    0.16
   8  -9   1    0.02    0.19
  -8  -9  -1    0.11    0.19
  -8  -9  -1    0.03    0.19
  -8   9  -1   -0.08    0.21
  -8   9  -1    0.06    0.21
   8   9   1   -0.08    0.22
   9  -9   1    0.56    0.26
  -9  -9  -1    0.70    0.26
  -9  -9  -1    1.12    0.30
   9  -9   1    0.66    0.22
  -9   9  -1    0.77    0.27
   9   9   1    1.11    0.34
  -9   9  -1    1.10    0.34
  10  -9   1    6.02    0.43
  10  -9   1    5.19    0.49
 -10  -9  -1    5.21    0.47
 -10  -9  -1    5.63    0.47
 -10   9  -1    5.53    0.53
 -10   9  -1    4.31    0.46
  10   9   1    4.65    0.50
  11  -9   1    0.18    0.21
  11  -9   1    0.12    0.24
 -11  -9  -1    0.34    0.25
 -11  -9  -1    0.18    0.23
 -11   9  -1   -0.35    0.25
  11   9   1    0.59    0.30
  11   9   1   -0.21    0.22
 -11   9  -1    0.45    0.26
  12  -9   1    1.46    0.38
  12  -9   1    0.83    0.29
 -12  -9  -1    2.31    0.42
 -12   9  -1    0.90    0.36
  12   9   1    1.08    0.38
 -12   9  -1    1.30    0.36
  12   9   1    1.31    0.37
  13  -9   1    0.07    0.24
 -13  -9  -1   -0.04    0.27
  13  -9   1    0.72    0.35
  13   9   1    0.13    0.32
 -13   9  -1    0.03    0.28
  13   9   1    0.41    0.32
 -13   9  -1    0.35    0.26
  14  -9   1    0.56    0.33
 -14  -9  -1    0.20    0.28
 -14   9  -1   -0.09    0.29
  14   9   1    0.38    0.30
  14   9   1    0.00    0.28
 -15  -9  -1    0.34    0.32
  15  -9   1    1.08    0.41
  15   9   1    0.69    0.32
 -15   9  -1    1.26    0.44
  15   9   1    0.98    0.39
  16  -9   1   -0.21    0.30
 -16  -9  -1   -0.11    0.29
  16   9   1    0.45    0.34
  16   9   1   -0.13    0.31
 -16   9  -1   -0.03    0.34
  17  -9   1    0.83    0.41
 -17  -9  -1    0.30    0.32
  17   9   1    0.14    0.34
  17   9   1    0.00    0.30
 -17   9  -1    0.42    0.40
 -18  -9  -1    0.00    0.34
  18  -9   1    0.12    0.35
  18   9   1   -0.45    0.29
  18   9   1   -0.05    0.32
 -18   9  -1   -0.14    0.36
 -19   9  -1    0.59    0.62
 -19  10   1    0.57    0.53
  18 -10  -1    0.16    0.34
 -18 -10   1    0.24    0.37
  18  10  -1   -0.18    0.29
 -18  10   1   -0.01    0.37
  18  10  -1   -0.08    0.31
 -17 -10   1   -0.21    0.33
  17 -10  -1    0.00    0.31
 -17  10   1    0.07    0.37
  17  10  -1    0.42    0.33
  17  10  -1   -0.10    0.29
  17  10  -1   -0.23    0.32
 -16 -10   1    0.80    0.37
  16 -10  -1    1.46    0.45
 -16  10   1    1.24    0.46
  16  10  -1    0.25    0.38
  16  10  -1    1.64    0.46
  15 -10  -1    0.60    0.35
 -15 -10   1    0.50    0.33
  15  10  -1    1.32    0.39
  15  10  -1    0.17    0.33
 -15  10   1    0.59    0.38
  14 -10  -1    2.54    0.49
 -14 -10   1    2.37    0.46
  14 -10  -1    2.61    0.46
  14  10  -1    2.25    0.49
  14  10  -1    1.75    0.43
 -14  10   1    2.25    0.51
  13 -10  -1    1.10    0.36
  13 -10  -1    2.18    0.42
 -13 -10   1    1.81    0.43
 -13  10   1    1.26    0.36
  13  10  -1    1.60    0.42
  13  10  -1    0.72    0.33
 -13  10   1    0.91    0.37
  12 -10  -1    2.68    0.42
  12 -10  -1    2.47    0.45
 -12 -10   1    1.81    0.39
  12  10  -1    2.82    0.50
  12  10  -1    1.70    0.40
 -12  10   1    1.55    0.40
 -12  10   1    1.51    0.42
  11 -10  -1    2.95    0.44
 -11 -10   1    3.26    0.43
 -11 -10   1    2.88    0.41
  11 -10  -1    2.50    0.39
  11  10  -1    2.22    0.44
 -11  10   1    2.98    0.44
  11  10  -1    1.96    0.38
 -11  10   1    2.40    0.46
 -10 -10   1    0.33    0.25
  10 -10  -1    0.26    0.26
 -10 -10   1   -0.11    0.21
  10 -10  -1   -0.17    0.18
 -10  10   1    0.02    0.23
 -10  10   1    0.03    0.25
  10  10  -1   -0.01    0.25
  10  10  -1   -0.04    0.27
   9 -10  -1    1.67    0.29
   9 -10  -1    1.59    0.34
  -9 -10   1    1.61    0.31
  -9 -10   1    1.71    0.34
  -9  10   1    1.22    0.34
  -9  10   1    1.21    0.33
   9  10  -1    1.58    0.38
  -8 -10   1    3.86    0.37
  -8 -10   1    2.43    0.37
   8 -10  -1    3.69    0.35
   8 -10  -1    3.29    0.39
  -8  10   1    3.85    0.46
  -8  10   1    3.69    0.44
   8  10  -1    3.77    0.47
   7 -10  -1   14.85    0.60
   7 -10  -1   15.30    0.63
   7 -10  -1   15.61    0.70
  -7 -10   1   14.56    0.66
  -7 -10   1   14.17    0.64
   7  10  -1   15.37    0.60
  -7  10   1   14.80    0.74
  -7  10   1   13.90    0.72
   7  10  -1   14.08    0.75
  -6 -10   1   34.95    1.02
   6 -10  -1   33.93    1.06
  -6 -10   1   34.00    1.04
   6 -10  -1   35.61    0.96
   6 -10  -1   35.53    0.99
  -6  10   1   37.00    1.18
   6  10  -1   32.88    1.17
  -6  10   1   34.97    1.16
  -6  10   1   33.99    0.90
   6  10  -1   35.76    1.00
  -5 -10   1    2.24    0.29
   5 -10  -1    3.07    0.29
   5 -10  -1    2.08    0.31
  -5 -10   1    2.77    0.31
   5 -10  -1    2.49    0.29
   5  10  -1    3.13    0.42
   5  10  -1    2.36    0.33
  -5  10   1    2.63    0.37
  -5  10   1    2.23    0.37
  -5  10   1    2.97    0.30
  -4 -10   1    8.33    0.44
  -4 -10   1    8.46    0.45
   4 -10  -1    8.31    0.42
   4 -10  -1    7.38    0.40
  -4 -10   1    8.50    0.46
   4 -10  -1    8.32    0.47
  -4  10   1    7.83    0.53
   4  10  -1    8.72    0.57
   4  10  -1    7.81    0.34
  -4  10   1    8.68    0.46
   4  10  -1    8.45    0.49
  -4  10   1    8.58    0.53
   3 -10  -1    2.06    0.29
   3 -10  -1    1.74    0.25
  -3 -10   1    1.48    0.27
  -3 -10   1    1.83    0.28
   3 -10  -1    2.13    0.29
  -3 -10   1    2.07    0.28
  -3  10   1    1.84    0.34
  -3  10   1    1.87    0.33
  -3  10   1    1.80    0.30
   3  10  -1    1.84    0.30
   3  10  -1    2.00    0.24
   3  10  -1    2.04    0.37
  -2 -10   1    0.21    0.17
   2 -10  -1    0.25    0.19
  -2 -10   1    0.13    0.16
  -2 -10   1    0.28    0.19
   2 -10  -1   -0.09    0.17
   2 -10  -1    0.20    0.17
  -2  10   1    0.02    0.21
   2  10  -1    0.27    0.22
   2  10  -1   -0.31    0.14
  -2  10   1   -0.06    0.20
  -2  10   1    0.34    0.22
   2  10  -1    0.03    0.21
   1 -10  -1    2.19    0.27
   1 -10  -1    1.67    0.25
  -1 -10   1    1.81    0.27
   1 -10  -1    1.71    0.28
  -1 -10   1    1.88    0.28
  -1 -10   1    1.42    0.23
   1  10  -1    2.27    0.36
   1  10  -1    1.77    0.27
  -1  10   1    2.06    0.34
  -1  10   1    2.04    0.30
   1  10  -1    2.18    0.35
  -1  10   1    2.20    0.36
   0 -10   1   17.98    0.58
   0 -10   1   18.03    0.64
   0 -10   1   17.68    0.64
   0 -10  -1   17.63    0.59
   0 -10  -1   16.43    0.63
   0 -10  -1   18.02    0.61
   0  10   1   18.18    0.66
   0  10   1   16.90    0.74
   0  10  -1   16.97    0.65
   0  10   1   17.19    0.74
   0  10  -1   16.91    0.72
   0  10  -1   18.09    0.72
  -1 -10  -1    7.91    0.42
  -1 -10  -1    8.47    0.45
   1 -10   1    8.18    0.43
  -1 -10  -1    7.63    0.39
   1 -10   1    8.51    0.39
   1 -10   1    8.30    0.45
  -1  10  -1    8.61    0.47
   1  10   1    8.24    0.43
   1  10   1    8.41    0.54
  -1  10  -1    8.09    0.49
  -1  10  -1    7.81    0.52
   1  10   1    7.78    0.51
  -2 -10  -1    1.99    0.26
   2 -10   1    1.98    0.24
   2 -10   1    1.96    0.27
  -2 -10  -1    1.86    0.28
   2 -10   1    2.05    0.30
  -2 -10  -1    1.66    0.27
  -2  10  -1    1.63    0.33
   2  10   1    1.58    0.33
  -2  10  -1    2.18    0.32
   2  10   1    1.93    0.26
   2  10   1    1.78    0.32
  -2  10  -1    1.86    0.33
  -3 -10  -1    2.03    0.29
  -3 -10  -1    1.60    0.27
   3 -10   1    1.98    0.30
   3 -10   1    1.89    0.23
  -3 -10  -1    1.46    0.27
   3 -10   1    1.52    0.26
   3  10   1    1.83    0.31
  -3  10  -1    1.64    0.30
   3  10   1    1.36    0.22
   3  10   1    1.74    0.36
  -3  10  -1    1.85    0.33
  -3  10  -1    2.00    0.29
   4 -10   1    3.52    0.33
   4 -10   1    3.56    0.34
  -4 -10  -1    3.18    0.32
  -4 -10  -1    3.60    0.34
  -4 -10  -1    3.60    0.35
   4 -10   1    3.25    0.27
   4  10   1    3.96    0.44
   4  10   1    3.92    0.37
  -4  10  -1    4.15    0.41
  -4  10  -1    2.92    0.39
  -4  10  -1    3.00    0.29
  -5 -10  -1   24.73    0.84
   5 -10   1   25.56    0.73
   5 -10   1   25.22    0.86
  -5 -10  -1   25.13    0.82
  -5 -10  -1   25.86    0.85
   5 -10   1   26.35    0.85
   5  10   1   25.67    0.85
  -5  10  -1   25.11    0.94
  -5  10  -1   26.33    0.97
  -5  10  -1   26.57    0.74
   5  10   1   26.03    1.00
   6 -10   1    0.00    0.18
  -6 -10  -1   -0.05    0.15
   6 -10   1   -0.13    0.15
   6 -10   1    0.11    0.19
  -6 -10  -1    0.02    0.17
  -6  10  -1    0.12    0.23
   6  10   1   -0.28    0.23
   6  10   1   -0.20    0.15
  -6  10  -1   -0.23    0.20
  -7 -10  -1    3.09    0.35
   7 -10   1    2.98    0.37
  -7 -10  -1    2.65    0.34
   7 -10   1    2.77    0.29
   7 -10   1    3.19    0.37
   7  10   1    2.81    0.32
   7  10   1    3.13    0.45
  -7  10  -1    3.58    0.44
  -7  10  -1    2.91    0.42
  -8 -10  -1    0.41    0.22
   8 -10   1    0.73    0.21
  -8 -10  -1    0.72    0.24
   8 -10   1    0.53    0.26
  -8  10  -1    0.76    0.31
  -8  10  -1    0.97    0.32
   8  10   1    0.47    0.28
  -9 -10  -1    0.44    0.25
   9 -10   1   -0.22    0.20
  -9 -10  -1   -0.01    0.19
   9 -10   1    0.57    0.21
  -9  10  -1    0.01    0.22
  -9  10  -1   -0.13    0.25
   9  10   1    0.30    0.28
  10 -10   1    0.46    0.22
  10 -10   1    0.12    0.24
 -10 -10  -1    0.28    0.26
 -10 -10  -1    0.19    0.24
  10  10   1    0.29    0.29
 -10  10  -1    0.06    0.24
 -10  10  -1    0.31    0.26
  11 -10   1   19.86    0.94
  11 -10   1   21.88    0.84
 -11 -10  -1   22.74    0.95
 -11 -10  -1   21.19    0.92
  11  10   1   19.91    0.98
 -11  10  -1   22.93    0.96
 -11  10  -1   21.39    1.02
  11  10   1   21.14    0.98
 -12 -10  -1    3.81    0.48
 -12 -10  -1    3.43    0.48
  12 -10   1    3.52    0.49
  12  10   1    3.66    0.52
  12  10   1    4.11    0.52
 -12  10  -1    3.31    0.49
 -12  10  -1    2.65    0.51
 -13 -10  -1    0.30    0.32
  13 -10   1    1.04    0.35
 -13  10  -1    1.31    0.37
  13  10   1    1.18    0.40
  13  10   1    1.26    0.39
 -13  10  -1    0.80    0.39
 -14 -10  -1    0.03    0.25
  14 -10   1    0.36    0.33
  14  10   1   -0.08    0.27
  14  10   1    0.00    0.29
 -14  10  -1    0.39    0.33
  15 -10   1   -0.43    0.25
 -15 -10  -1   -0.02    0.28
 -15  10  -1   -0.02    0.34
  15  10   1    0.35    0.34
  15  10   1    0.38    0.34
 -16 -10  -1    1.57    0.44
  16 -10   1    1.53    0.44
  16  10   1    1.79    0.51
 -16  10  -1    2.03    0.55
  16  10   1    2.20    0.51
 -17 -10  -1    0.83    0.41
  17 -10   1   -0.22    0.32
 -17  10  -1    0.02    0.40
  17  10   1    0.01    0.33
  18 -10   1    0.03    0.34
 -18 -10  -1   -0.17    0.32
 -18  10  -1    0.24    0.43
  18  10   1    0.27    0.36
  18  10   1   -0.20    0.34
 -18 -11   1   -0.12    0.32
  18 -11  -1    0.36    0.42
  18  11  -1    0.67    0.40
  18  11  -1   -0.08    0.38
 -18  11   1    0.21    0.43
  17 -11  -1    4.17    0.64
 -17 -11   1    3.08    0.60
  17  11  -1    3.80    0.65
 -17  11   1    2.94    0.61
  17  11  -1    2.72    0.56
  16 -11  -1    0.47    0.36
 -16 -11   1    1.83    0.47
  16  11  -1    1.31    0.48
 -16  11   1    1.41    0.49
  16  11  -1    1.38    0.45
 -15 -11   1    1.43    0.44
  15 -11  -1    0.79    0.40
  15  11  -1    1.16    0.40
 -15  11   1    1.14    0.43
  15  11  -1    1.11    0.42
  14 -11  -1    0.45    0.35
 -14 -11   1    0.08    0.30
 -14  11   1   -0.34    0.29
  14  11  -1   -0.10    0.27
  14  11  -1    0.37    0.35
  13 -11  -1    3.48    0.53
 -13 -11   1    4.39    0.52
  13  11  -1    3.13    0.55
  13  11  -1    3.28    0.52
 -13  11   1    3.46    0.59
 -13  11   1    3.10    0.51
 -12 -11   1    3.37    0.46
  12 -11  -1    3.03    0.49
  12 -11  -1    3.33    0.44
 -12 -11   1    3.06    0.45
  12  11  -1    2.68    0.48
  12  11  -1    2.45    0.49
 -12  11   1    3.25    0.53
 -12  11   1    3.53    0.56
  11 -11  -1    0.33    0.25
 -11 -11   1    0.45    0.29
 -11 -11   1    0.50    0.28
  11 -11  -1    0.31    0.29
 -11  11   1    0.25    0.32
  11  11  -1    0.41    0.30
 -11  11   1    0.05    0.25
  11  11  -1   -0.02    0.28
 -10 -11   1    1.97    0.39
  10 -11  -1    1.58    0.30
  10 -11  -1    1.66    0.37
 -10 -11   1    0.97    0.31
 -10  11   1    1.48    0.37
  10  11  -1    2.15    0.45
 -10  11   1    0.89    0.37
  10  11  -1    1.61    0.37
  -9 -11   1    4.58    0.43
   9 -11  -1    3.86    0.45
   9 -11  -1    4.45    0.44
   9 -11  -1    4.63    0.41
  -9 -11   1    4.32    0.43
   9  11  -1    4.22    0.53
  -9  11   1    4.76    0.52
  -9  11   1    3.63    0.48
   8 -11  -1    0.09    0.21
  -8 -11   1    0.01    0.20
   8 -11  -1    0.27    0.22
   8 -11  -1    0.08    0.19
  -8 -11   1    0.12    0.20
  -8  11   1    0.05    0.23
  -8  11   1    0.11    0.25
   8  11  -1   -0.26    0.22
   7 -11  -1    4.42    0.36
   7 -11  -1    4.19    0.39
   7 -11  -1    4.68    0.44
  -7 -11   1    4.29    0.40
  -7 -11   1    4.28    0.41
  -7  11   1    4.20    0.48
  -7  11   1    4.68    0.50
   7  11  -1    5.44    0.53
   7  11  -1    3.76    0.38
  -6 -11   1    3.03    0.35
   6 -11  -1    2.84    0.34
   6 -11  -1    2.81    0.37
   6 -11  -1    3.67    0.34
  -6 -11   1    3.68    0.37
  -6  11   1    2.60    0.40
   6  11  -1    3.44    0.44
  -6  11   1    3.40    0.44
   6  11  -1    2.81    0.35
  -5 -11   1    3.86    0.36
   5 -11  -1    4.18    0.35
  -5 -11   1    4.37    0.39
   5 -11  -1    4.31    0.40
   5 -11  -1    5.34    0.39
  -5  11   1    4.61    0.45
   5  11  -1    5.43    0.44
  -5  11   1    4.62    0.37
  -5  11   1    3.98    0.45
   5  11  -1    5.31    0.50
  -4 -11   1    2.19    0.31
   4 -11  -1    1.83    0.26
  -4 -11   1    1.91    0.29
   4 -11  -1    1.99    0.30
   4 -11  -1    1.95    0.30
  -4 -11   1    1.79    0.30
  -4  11   1    2.03    0.37
   4  11  -1    1.91    0.37
  -4  11   1    1.50    0.34
   4  11  -1    1.35    0.30
  -4  11   1    2.30    0.34
  -3 -11   1   12.44    0.53
   3 -11  -1   11.93    0.57
  -3 -11   1   12.36    0.55
  -3 -11   1   11.93    0.56
   3 -11  -1   11.66    0.51
   3 -11  -1   12.48    0.51
   3  11  -1   10.60    0.63
   3  11  -1   12.52    0.63
   3  11  -1   12.38    0.49
  -3  11   1   11.57    0.66
  -3  11   1   12.37    0.59
  -3  11   1   13.63    0.65
  -2 -11   1   16.85    0.64
  -2 -11   1   15.32    0.58
  -2 -11   1   15.89    0.63
   2 -11  -1   16.57    0.59
   2 -11  -1   15.73    0.58
   2 -11  -1   16.32    0.65
  -2  11   1   15.41    0.68
  -2  11   1   16.57    0.70
   2  11  -1   16.07    0.59
   2  11  -1   15.76    0.72
  -2  11   1   16.22    0.75
   2  11  -1   16.73    0.75
   1 -11  -1    0.70    0.23
  -1 -11   1    0.29    0.18
   1 -11  -1    0.45    0.19
  -1 -11   1    0.48    0.20
  -1 -11   1    0.61    0.22
   1 -11  -1    0.41    0.20
   1  11  -1    0.03    0.23
   1  11  -1    0.49    0.21
  -1  11   1    0.48    0.23
  -1  11   1    0.58    0.24
  -1  11   1    0.22    0.21
   1  11  -1    0.73    0.26
   0 -11  -1    2.43    0.31
   0 -11  -1    2.34    0.29
   0 -11  -1    2.77    0.29
   0 -11   1    2.12    0.27
   0 -11   1    2.36    0.30
   0 -11   1    2.68    0.29
   0  11   1    2.22    0.36
   0  11   1    1.80    0.30
   0  11  -1    2.12    0.36
   0  11  -1    2.55    0.38
   0  11   1    3.08    0.38
   0  11  -1    1.87    0.31
  -1 -11  -1   14.46    0.56
  -1 -11  -1   15.20    0.59
   1 -11   1   15.48    0.62
   1 -11   1   14.30    0.59
  -1 -11  -1   14.81    0.62
   1 -11   1   15.07    0.54
  -1  11  -1   14.30    0.70
  -1  11  -1   15.00    0.66
   1  11   1   15.61    0.60
   1  11   1   14.46    0.69
   1  11   1   13.32    0.69
  -1  11  -1   14.60    0.64
   2 -11   1    0.56    0.21
  -2 -11  -1    0.73    0.23
  -2 -11  -1    1.02    0.23
   2 -11   1    0.63    0.23
  -2 -11  -1    0.71    0.23
   2 -11   1    0.67    0.18
  -2  11  -1    1.10    0.26
   2  11   1    0.64    0.21
   2  11   1    0.54    0.25
  -2  11  -1    0.41    0.24
  -2  11  -1    0.48    0.25
   2  11   1    1.33    0.33
  -3 -11  -1    0.26    0.19
   3 -11   1   -0.15    0.16
  -3 -11  -1    0.22    0.18
   3 -11   1    0.23    0.17
   3 -11   1   -0.07    0.18
  -3 -11  -1    0.00    0.15
  -3  11  -1   -0.09    0.16
   3  11   1   -0.21    0.14
  -3  11  -1    0.30    0.24
  -3  11  -1    0.03    0.20
   3  11   1    0.06    0.24
   3  11   1    0.20    0.21
   4 -11   1    0.37    0.17
  -4 -11  -1    0.43    0.21
   4 -11   1    0.24    0.19
  -4 -11  -1    0.14    0.20
  -4 -11  -1    0.09    0.18
   4 -11   1    0.58    0.24
  -4  11  -1    0.25    0.18
   4  11   1    0.13    0.24
  -4  11  -1    0.30    0.25
  -4  11  -1    0.14    0.21
   4  11   1   -0.08    0.19
   5 -11   1   17.83    0.70
  -5 -11  -1   19.23    0.73
  -5 -11  -1   17.60    0.72
  -5 -11  -1   17.99    0.69
   5 -11   1   18.36    0.61
   5 -11   1   19.07    0.74
   5  11   1   18.85    0.88
  -5  11  -1   18.14    0.82
  -5  11  -1   17.55    0.82
   5  11   1   18.87    0.74
  -5  11  -1   14.14    0.57
  -6 -11  -1    2.26    0.33
   6 -11   1    2.10    0.27
  -6 -11  -1    2.00    0.32
   6 -11   1    1.68    0.32
   6 -11   1    2.14    0.34
   6  11   1    2.00    0.32
   6  11   1    2.22    0.44
  -6  11  -1    2.03    0.40
  -6  11  -1    2.42    0.43
  -7 -11  -1    2.09    0.33
   7 -11   1    2.30    0.37
  -7 -11  -1    2.00    0.32
   7 -11   1    2.03    0.28
   7 -11   1    2.02    0.36
   7  11   1    1.48    0.40
  -7  11  -1    2.04    0.41
   7  11   1    1.98    0.33
  -7  11  -1    2.44    0.44
  -8 -11  -1    3.23    0.39
   8 -11   1    3.58    0.41
  -8 -11  -1    2.95    0.36
   8 -11   1    3.66    0.34
   8 -11   1    3.88    0.43
  -8  11  -1    3.38    0.43
   8  11   1    2.87    0.47
  -8  11  -1    3.27    0.45
  -9 -11  -1   13.34    0.69
  -9 -11  -1   13.98    0.71
   9 -11   1   13.73    0.73
   9 -11   1   13.83    0.71
  -9  11  -1   13.59    0.76
  -9  11  -1   12.45    0.76
   9  11   1   11.70    0.77
  10 -11   1   -0.12    0.23
 -10 -11  -1    0.10    0.21
 -10 -11  -1   -0.08    0.21
 -10  11  -1    0.45    0.32
 -10  11  -1   -0.23    0.21
  10  11   1    0.18    0.30
  11 -11   1    3.58    0.49
 -11 -11  -1    4.31    0.49
 -11 -11  -1    3.67    0.47
 -11  11  -1    3.82    0.51
  11  11   1    4.65    0.53
 -11  11  -1    4.12    0.57
  11  11   1    3.84    0.54
 -12 -11  -1    1.27    0.36
 -12 -11  -1    0.57    0.31
  12 -11   1    0.95    0.38
  12  11   1    0.37    0.31
 -12  11  -1    0.90    0.36
 -12  11  -1    0.81    0.39
  12  11   1    0.69    0.36
  13 -11   1    0.30    0.33
 -13 -11  -1   -0.39    0.24
  13  11   1   -0.33    0.30
 -13  11  -1    0.06    0.31
  13  11   1    0.05    0.29
 -13  11  -1    0.01    0.28
 -14 -11  -1    5.21    0.60
  14 -11   1    4.95    0.63
 -14  11  -1    6.17    0.72
  14  11   1    5.47    0.66
  14  11   1    5.58    0.60
  15 -11   1    0.00    0.29
 -15 -11  -1   -0.46    0.26
 -15  11  -1    0.05    0.32
  15  11   1    0.05    0.29
  15  11   1   -0.10    0.30
 -16 -11  -1    0.11    0.34
  16 -11   1    0.27    0.33
  16  11   1    0.69    0.39
 -16  11  -1   -0.01    0.35
  16  11   1   -0.36    0.32
  17 -11   1    2.13    0.55
 -17 -11  -1    2.53    0.57
  17  11   1    2.25    0.53
 -17  11  -1    1.90    0.59
 -17 -12   1    0.35    0.39
  17 -12  -1    0.99    0.47
  17  12  -1    1.04    0.43
  17  12  -1    0.66    0.44
 -17  12   1    0.19    0.40
  16 -12  -1   -0.21    0.32
 -16 -12   1   -0.30    0.27
 -16  12   1   -0.02    0.35
  16  12  -1   -0.16    0.35
  16  12  -1   -0.03    0.31
 -15 -12   1   -0.06    0.32
  15 -12  -1   -0.13    0.31
  15  12  -1    0.41    0.33
 -15  12   1    0.81    0.42
  15  12  -1    0.30    0.36
 -14 -12   1    0.93    0.39
  14 -12  -1    0.65    0.38
  14  12  -1    0.41    0.35
 -14  12   1    0.41    0.39
  14  12  -1    1.36    0.42
 -13 -12   1    3.90    0.52
  13 -12  -1    5.01    0.59
 -13  12   1    4.72    0.59
  13  12  -1    4.10    0.57
  13  12  -1    5.24    0.58
 -13  12   1    4.31    0.63
 -12 -12   1    0.35    0.30
  12 -12  -1    0.97    0.36
 -12 -12   1    0.19    0.28
  12  12  -1    0.90    0.38
  12  12  -1    0.29    0.31
 -12  12   1    0.42    0.30
 -12  12   1    0.11    0.31
 -11 -12   1    0.54    0.30
  11 -12  -1    0.74    0.35
 -11 -12   1    0.56    0.29
  11  12  -1    0.36    0.33
 -11  12   1    0.23    0.30
 -11  12   1    0.63    0.39
  11  12  -1    0.78    0.34
 -10 -12   1    0.78    0.31
  10 -12  -1    0.62    0.31
 -10 -12   1    0.67    0.28
  10 -12  -1    0.82    0.37
  10 -12  -1    0.82    0.32
  10  12  -1    1.16    0.40
 -10  12   1    0.77    0.36
 -10  12   1    0.62    0.31
  10  12  -1    0.87    0.34
   9 -12  -1    0.23    0.23
  -9 -12   1    0.33    0.25
   9 -12  -1    0.14    0.26
   9 -12  -1    0.06    0.23
  -9 -12   1   -0.19    0.22
  -9  12   1    0.27    0.29
   9  12  -1   -0.10    0.25
  -9  12   1    0.00    0.25
   8 -12  -1    1.77    0.32
   8 -12  -1    1.58    0.33
  -8 -12   1    1.49    0.34
  -8 -12   1    1.56    0.32
   8 -12  -1    1.50    0.36
  -8  12   1    0.75    0.34
   8  12  -1    2.11    0.45
  -8  12   1    1.40    0.38
   7 -12  -1    0.73    0.24
   7 -12  -1    0.89    0.28
  -7 -12   1    1.08    0.29
   7 -12  -1    1.52    0.33
  -7 -12   1    1.54    0.31
  -7  12   1    1.64    0.40
   7  12  -1    0.95    0.27
  -7  12   1    0.78    0.32
   7  12  -1    1.58    0.40
   6 -12  -1    5.26    0.39
  -6 -12   1    4.59    0.41
  -6 -12   1    5.71    0.46
   6 -12  -1    5.22    0.41
   6 -12  -1    6.32    0.50
   6  12  -1    4.93    0.54
  -6  12   1    5.08    0.52
  -6  12   1    5.21    0.51
   6  12  -1    5.84    0.47
  -5 -12   1    1.28    0.28
   5 -12  -1    1.00    0.27
   5 -12  -1    1.39    0.27
   5 -12  -1    0.96    0.27
  -5 -12   1    1.25    0.28
   5  12  -1    1.16    0.30
  -5  12   1    0.61    0.25
  -5  12   1    1.18    0.34
  -5  12   1    1.31    0.35
   5  12  -1    1.33    0.35
  -4 -12   1    2.67    0.35
   4 -12  -1    2.07    0.29
   4 -12  -1    2.47    0.34
   4 -12  -1    2.95    0.33
  -4 -12   1    2.46    0.33
  -4 -12   1    2.03    0.31
   4  12  -1    2.78    0.41
   4  12  -1    2.35    0.41
  -4  12   1    2.08    0.39
  -4  12   1    2.23    0.35
  -4  12   1    2.60    0.41
  -3 -12   1   18.82    0.73
  -3 -12   1   19.25    0.73
   3 -12  -1   19.71    0.76
  -3 -12   1   20.01    0.71
   3 -12  -1   19.03    0.67
   3 -12  -1   19.18    0.69
  -3  12   1   17.86    0.75
   3  12  -1   18.67    0.80
   3  12  -1   18.89    0.66
   3  12  -1   19.00    0.86
  -3  12   1   18.14    0.80
  -3  12   1   18.83    0.87
  -2 -12   1    1.73    0.29
   2 -12  -1    1.11    0.26
  -2 -12   1    1.63    0.29
   2 -12  -1    1.63    0.27
  -2 -12   1    1.71    0.28
   2 -12  -1    1.57    0.28
   2  12  -1    1.19    0.31
   2  12  -1    1.43    0.34
   2  12  -1    1.57    0.28
  -2  12   1    1.64    0.31
  -2  12   1    1.33    0.32
  -2  12   1    1.80    0.38
  -1 -12   1    1.16    0.27
   1 -12  -1    1.11    0.24
   1 -12  -1    1.59    0.27
  -1 -12   1    1.16    0.24
   1 -12  -1    0.88    0.25
  -1 -12   1    0.52    0.22
   1  12  -1    1.00    0.30
   1  12  -1    0.68    0.24
  -1  12   1    1.30    0.31
  -1  12   1    0.38    0.26
   1  12  -1    1.09    0.31
  -1  12   1    1.22    0.31
   0 -12   1    0.50    0.23
   0 -12  -1    1.29    0.26
   0 -12  -1    0.96    0.23
   0 -12  -1    1.06    0.25
   0 -12   1    0.91    0.26
   0 -12   1    1.24    0.25
   0  12   1    1.46    0.33
   0  12  -1    1.09    0.30
   0  12   1    1.02    0.27
   0  12  -1    1.03    0.26
   0  12  -1    1.18    0.31
   0  12   1    0.69    0.28
   1 -12   1    2.00    0.31
  -1 -12  -1    2.32    0.31
  -1 -12  -1    1.91    0.29
  -1 -12  -1    1.42    0.27
   1 -12   1    1.80    0.27
   1 -12   1    1.48    0.28
   1  12   1    1.96    0.31
  -1  12  -1    2.14    0.35
  -1  12  -1    1.50    0.34
   1  12   1    2.05    0.38
  -1  12  -1    2.12    0.32
   1  12   1    1.86    0.37
   2 -12   1    4.07    0.38
   2 -12   1    4.62    0.39
  -2 -12  -1    4.34    0.35
  -2 -12  -1    4.41    0.38
  -2 -12  -1    4.27    0.38
   2 -12   1    4.30    0.33
  -2  12  -1    4.06    0.47
  -2  12  -1    4.85    0.42
  -2  12  -1    4.39    0.43
   2  12   1    4.90    0.49
   2  12   1    3.90    0.35
   2  12   1    4.37    0.44
  -3 -12  -1   15.00    0.66
   3 -12   1   15.64    0.66
   3 -12   1   14.97    0.65
  -3 -12  -1   14.26    0.60
   3 -12   1   16.21    0.57
  -3 -12  -1   15.40    0.65
  -3  12  -1   15.29    0.72
   3  12   1   15.21    0.81
  -3  12  -1   14.49    0.77
   3  12   1   15.16    0.72
  -3  12  -1   14.71    0.65
  -4 -12  -1    1.64    0.32
  -4 -12  -1    1.47    0.30
  -4 -12  -1    1.95    0.31
   4 -12   1    1.31    0.26
   4 -12   1    1.81    0.32
   4 -12   1    1.87    0.33
  -4  12  -1    2.07    0.39
   4  12   1    1.30    0.37
   4  12   1    2.16    0.38
  -4  12  -1    1.73    0.31
  -4  12  -1    1.15    0.34
   5 -12   1    4.27    0.34
  -5 -12  -1    4.77    0.42
   5 -12   1    4.15    0.42
   5 -12   1    3.38    0.38
  -5 -12  -1    3.68    0.40
  -5 -12  -1    4.32    0.39
  -5  12  -1    3.83    0.46
   5  12   1    4.47    0.43
  -5  12  -1    5.24    0.51
   5  12   1    3.92    0.50
   6 -12   1   -0.04    0.18
   6 -12   1    0.41    0.30
  -6 -12  -1    0.03    0.19
  -6 -12  -1    0.38    0.23
   6 -12   1   -0.10    0.21
  -6  12  -1   -0.13    0.20
   6  12   1    0.09    0.23
  -6  12  -1    0.06    0.25
   6  12   1   -0.20    0.22
  -7 -12  -1    9.63    0.57
   7 -12   1    9.46    0.60
   7 -12   1   10.27    0.61
  -7 -12  -1   10.50    0.60
  -7  12  -1    9.56    0.67
   7  12   1   10.74    0.71
  -7  12  -1   10.52    0.69
   7  12   1   10.51    0.73
   8 -12   1    5.80    0.50
  -8 -12  -1    4.63    0.46
   8 -12   1    4.03    0.47
  -8 -12  -1    4.97    0.44
  -8  12  -1    5.43    0.56
   8  12   1    4.31    0.57
  -8  12  -1    4.63    0.53
   9 -12   1    0.11    0.25
  -9 -12  -1    0.05    0.21
  -9 -12  -1    0.34    0.25
   9 -12   1    0.05    0.24
  -9  12  -1   -0.07    0.27
   9  12   1    0.07    0.27
  -9  12  -1    0.12    0.25
  10 -12   1    0.61    0.31
 -10 -12  -1    0.74    0.30
 -10 -12  -1    0.25    0.25
  10 -12   1    0.17    0.28
 -10  12  -1    0.64    0.35
 -10  12  -1    0.34    0.29
  10  12   1    0.83    0.39
  11 -12   1    0.23    0.31
 -11 -12  -1    0.14    0.26
  11 -12   1    0.77    0.35
 -11 -12  -1    0.39    0.31
 -11  12  -1   -0.29    0.29
  11  12   1    0.43    0.34
 -11  12  -1    0.55    0.32
  11  12   1    0.39    0.32
  12 -12   1    1.14    0.41
 -12 -12  -1    0.10    0.29
 -12 -12  -1    0.88    0.33
  12 -12   1    0.72    0.33
 -12  12  -1    0.27    0.35
  12  12   1    0.56    0.39
  12  12   1    0.53    0.36
 -12  12  -1    0.31    0.33
 -13 -12  -1   -0.39    0.23
  13 -12   1   -0.17    0.30
 -13  12  -1    0.51    0.37
  13  12   1    0.49    0.36
  13  12   1   -0.07    0.29
 -13  12  -1    0.09    0.31
 -14 -12  -1   -0.11    0.29
  14 -12   1   -0.02    0.31
 -14  12  -1   -0.04    0.32
  14  12   1   -0.41    0.28
  14  12   1    0.75    0.37
 -15 -12  -1    1.55    0.47
  15 -12   1    1.49    0.46
 -15  12  -1    2.20    0.57
  15  12   1    1.36    0.45
  15  12   1    2.36    0.56
  16 -12   1    2.84    0.57
 -16 -12  -1    2.12    0.52
  16  12   1    1.83    0.53
  16  12   1    1.41    0.48
 -16  12  -1    1.65    0.53
 -17 -12  -1    0.92    0.43
  17 -12   1    0.97    0.48
 -17  12  -1    0.78    0.50
  17  12   1    0.78    0.70
  17  12   1    0.71    0.53
  17  13  -1    0.79    0.54
 -16 -13   1    0.60    0.39
  16 -13  -1   -0.29    0.34
  16  13  -1   -0.07    0.36
  16  13  -1   -0.17    0.37
 -16  13   1    0.46    0.40
 -15 -13   1    1.21    0.44
  15 -13  -1    1.00    0.42
  15  13  -1    1.90    0.50
  15  13  -1    1.17    0.42
 -15  13   1    1.44    0.48
  14 -13  -1   -0.17    0.29
 -14 -13   1    0.77    0.37
  14  13  -1    0.11    0.32
 -14  13   1    0.18    0.52
  14  13  -1   -0.05    0.30
 -14  13   1    0.62    0.41
  13 -13  -1    0.72    0.37
 -13 -13   1    0.74    0.34
  13  13  -1    1.56    0.46
 -13  13   1    0.93    0.40
 -13  13   1    0.72    0.37
  13  13  -1    0.50    0.34
 -12 -13   1    0.20    0.30
 -12 -13   1    0.26    0.31
  12 -13  -1    0.22    0.30
  12  13  -1   -0.43    0.26
 -12  13   1   -0.53    0.24
  12  13  -1    0.00    0.29
 -12  13   1    0.53    0.35
 -11 -13   1   -0.04    0.28
  11 -13  -1    0.08    0.28
 -11 -13   1    0.12    0.27
 -11  13   1   -0.21    0.29
  11  13  -1   -0.17    0.24
 -11  13   1    0.04    0.28
  11  13  -1    0.03    0.32
 -10 -13   1    2.76    0.47
  10 -13  -1    3.19    0.49
 -10 -13   1    2.57    0.42
 -10  13   1    3.80    0.57
 -10  13   1    3.11    0.53
  10  13  -1    3.60    0.56
  10  13  -1    3.04    0.47
  -9 -13   1    5.07    0.52
   9 -13  -1    4.87    0.53
  -9 -13   1    3.44    0.46
   9  13  -1    4.50    0.57
  -9  13   1    4.32    0.56
  -9  13   1    4.97    0.59
   8 -13  -1    2.45    0.42
  -8 -13   1    2.43    0.38
  -8 -13   1    2.64    0.44
  -8  13   1    2.59    0.49
   8  13  -1    2.43    0.50
  -8  13   1    2.21    0.45
  -7 -13   1    0.09    0.22
   7 -13  -1    0.07    0.21
   7 -13  -1    0.25    0.23
  -7 -13   1    0.14    0.22
   7  13  -1   -0.07    0.26
   7  13  -1   -0.62    0.31
  -7  13   1    0.24    0.26
  -7  13   1    0.11    0.28
  -6 -13   1    0.36    0.25
  -6 -13   1    0.52    0.25
   6 -13  -1    0.05    0.23
   6 -13  -1    0.52    0.23
   6 -13  -1    0.18    0.26
   6  13  -1   -0.04    0.22
  -6  13   1   -0.05    0.25
  -6  13   1   -0.25    0.23
   6  13  -1    0.09    0.27
   5 -13  -1    6.42    0.43
   5 -13  -1    9.16    0.59
  -5 -13   1   10.65    0.58
   5 -13  -1    9.70    0.51
  -5 -13   1   10.40    0.57
  -5  13   1    8.74    0.64
   5  13  -1    8.83    0.59
  -5  13   1    8.80    0.65
   5  13  -1    9.21    0.67
  -4 -13   1    9.37    0.55
   4 -13  -1    9.11    0.49
   4 -13  -1    8.32    0.47
  -4 -13   1    9.21    0.52
   4 -13  -1    9.37    0.57
  -4 -13   1    9.06    0.54
   4  13  -1    9.61    0.68
  -4  13   1    9.04    0.55
  -4  13   1    9.80    0.67
  -4  13   1    9.50    0.63
   4  13  -1    7.58    0.56
  -3 -13   1    0.67    0.26
   3 -13  -1    0.62    0.23
  -3 -13   1    0.52    0.23
  -3 -13   1   -0.12    0.19
   3 -13  -1    0.66    0.26
   3 -13  -1    0.37    0.21
  -3  13   1    0.71    0.27
  -3  13   1    0.89    0.30
  -3  13   1    0.55    0.28
   3  13  -1    0.64    0.28
   3  13  -1    0.44    0.28
   2 -13  -1    0.72    0.24
  -2 -13   1    0.88    0.25
  -2 -13   1    0.26    0.22
   2 -13  -1    0.64    0.23
   2 -13  -1    0.69    0.23
  -2 -13   1    0.43    0.23
  -2  13   1    0.86    0.30
   2  13  -1    0.44    0.26
   2  13  -1    0.72    0.25
   2  13  -1    0.83    0.31
  -2  13   1    0.51    0.26
  -2  13   1    0.70    0.30
   1 -13  -1   15.40    0.63
   1 -13  -1   13.99    0.66
  -1 -13   1   16.36    0.63
  -1 -13   1   14.12    0.65
  -1 -13   1   14.55    0.65
   1 -13  -1   14.79    0.60
   1  13  -1   15.72    0.78
  -1  13   1   14.64    0.79
  -1  13   1   14.72    0.75
   1  13  -1   15.02    0.77
   1  13  -1   14.74    0.65
  -1  13   1   14.62    0.70
   0 -13   1    2.95    0.35
   0 -13  -1    3.48    0.39
   0 -13   1    3.41    0.36
   0 -13   1    3.26    0.34
   0 -13  -1    3.22    0.33
   0 -13  -1    3.63    0.36
   0  13  -1    3.07    0.43
   0  13  -1    3.30    0.42
   0  13   1    2.81    0.43
   0  13  -1    3.07    0.38
   0  13   1    3.83    0.41
   0  13   1    3.62    0.47
   1 -13   1    9.51    0.48
  -1 -13  -1    9.66    0.49
   1 -13   1    8.15    0.50
   1 -13   1    8.82    0.52
  -1 -13  -1    8.68    0.51
  -1 -13  -1   10.14    0.55
  -1  13  -1    8.20    0.61
  -1  13  -1    8.34    0.56
  -1  13  -1   10.14    0.59
   1  13   1    8.87    0.52
   1  13   1    9.71    0.66
   1  13   1    8.62    0.60
  -2 -13  -1    1.40    0.30
  -2 -13  -1    1.23    0.28
   2 -13   1    1.58    0.31
  -2 -13  -1    1.68    0.31
   2 -13   1    1.16    0.27
   2 -13   1    1.29    0.27
   2  13   1    1.82    0.39
  -2  13  -1    1.59    0.36
  -2  13  -1    2.20    0.37
   2  13   1    1.36    0.37
  -2  13  -1    1.82    0.34
   2  13   1    1.94    0.39
   3 -13   1    2.51    0.35
  -3 -13  -1    2.58    0.35
   3 -13   1    2.71    0.36
  -3 -13  -1    2.12    0.33
  -3 -13  -1    2.54    0.35
   3 -13   1    1.78    0.29
   3  13   1    3.02    0.43
  -3  13  -1    2.16    0.35
  -3  13  -1    3.18    0.46
  -3  13  -1    2.91    0.41
   3  13   1    2.78    0.47
  -4 -13  -1    0.62    0.24
   4 -13   1    0.13    0.23
  -4 -13  -1    0.57    0.24
   4 -13   1    0.25    0.22
  -4 -13  -1    0.42    0.25
  -4  13  -1    0.00    0.24
  -4  13  -1    0.48    0.28
  -4  13  -1    0.08    0.19
   4  13   1    0.51    0.27
   4  13   1    0.14    0.27
  -5 -13  -1    0.48    0.25
   5 -13   1    0.75    0.27
  -5 -13  -1    0.22    0.21
   5 -13   1    0.38    0.25
  -5 -13  -1    0.19    0.23
  -5  13  -1   -0.19    0.22
   5  13   1    0.24    0.24
   5  13   1    0.63    0.33
  -5  13  -1    0.17    0.28
  -6 -13  -1    1.73    0.34
  -6 -13  -1    1.88    0.34
   6 -13   1    2.13    0.39
   6 -13   1    2.02    0.37
   6  13   1    1.57    0.41
  -6  13  -1    1.37    0.38
  -6  13  -1    2.61    0.46
   6  13   1    1.84    0.35
   7 -13   1   11.76    0.66
  -7 -13  -1   10.84    0.64
  -7 -13  -1   11.88    0.63
   7 -13   1   11.81    0.65
  -7  13  -1   10.84    0.74
   7  13   1   11.09    0.79
  -7  13  -1   11.31    0.75
   8 -13   1    2.98    0.43
   8 -13   1    2.51    0.42
  -8 -13  -1    3.16    0.43
  -8 -13  -1    3.26    0.42
  -8  13  -1    2.75    0.50
   8  13   1    2.18    0.49
  -8  13  -1    2.91    0.49
   9 -13   1    3.93    0.49
  -9 -13  -1    3.96    0.46
   9 -13   1    3.58    0.49
  -9 -13  -1    4.33    0.48
   9  13   1    3.61    0.58
  -9  13  -1    2.79    0.52
  -9  13  -1    3.01    0.56
 -10 -13  -1    1.58    0.37
  10 -13   1    2.34    0.46
  10 -13   1    1.03    0.36
 -10 -13  -1    1.97    0.40
 -10  13  -1    1.81    0.45
  10  13   1    1.58    0.43
 -10  13  -1    1.75    0.47
  11 -13   1   -0.13    0.28
 -11 -13  -1    0.16    0.30
 -11 -13  -1    0.19    0.25
  11  13   1   -0.15    0.31
  11  13   1    0.07    0.28
 -11  13  -1    0.02    0.30
 -11  13  -1    0.00    0.29
 -12 -13  -1    0.93    0.34
  12 -13   1    0.57    0.36
 -12 -13  -1    1.20    0.39
 -12  13  -1    0.68    0.36
  12  13   1    0.68    0.39
 -12  13  -1    0.37    0.35
  12  13   1    0.90    0.37
  13 -13   1    1.60    0.46
 -13 -13  -1    2.35    0.49
 -13  13  -1    2.86    0.57
 -13  13  -1    1.78    0.46
  13  13   1    1.49    0.44
  13  13   1    2.33    0.56
 -14 -13  -1    0.61    0.37
  14 -13   1    0.90    0.42
  14  13   1    0.80    0.42
  14  13   1    0.26    0.34
 -14  13  -1    0.64    0.41
 -15 -13  -1    1.37    0.48
  15 -13   1    1.62    0.46
  15  13   1    1.23    0.48
 -15  13  -1    2.87    0.61
  15  13   1    0.81    0.39
 -16 -13  -1    1.77    0.52
  16 -13   1    1.74    0.50
  16  13   1    1.02    0.42
  16  13   1    3.06    0.62
 -16  13  -1    1.73    0.58
 -16 -14   1   -0.22    0.34
  16  14  -1   -0.47    0.39
  16  14  -1   -0.60    0.65
  15 -14  -1    4.18    0.63
 -15 -14   1    3.14    0.59
  15  14  -1    3.28    0.58
 -15  14   1    4.06    0.69
  15  14  -1    4.17    0.67
  14 -14  -1    0.17    0.34
 -14 -14   1    0.79    0.40
 -14  14   1    0.12    0.38
 -14  14   1   -0.45    0.35
  14  14  -1    0.84    0.39
  14  14  -1    0.49    0.38
  13 -14  -1    0.50    0.38
 -13 -14   1   -0.26    0.28
 -13  14   1    0.43    0.39
  13  14  -1    0.21    0.31
 -13  14   1    0.73    0.40
  13  14  -1    0.26    0.34
 -12 -14   1   -0.36    0.27
  12 -14  -1    0.12    0.30
 -12 -14   1   -0.04    0.26
  12  14  -1   -0.36    0.29
  12  14  -1    0.55    0.32
 -12  14   1    0.27    0.33
 -12  14   1   -0.14    0.31
 -11 -14   1    0.22    0.29
 -11 -14   1   -0.05    0.26
  11 -14  -1    0.02    0.30
  11  14  -1    0.02    0.29
 -11  14   1   -0.10    0.28
 -11  14   1   -0.61    0.26
  11  14  -1   -0.23    0.27
 -10 -14   1    0.05    0.26
 -10 -14   1   -0.09    0.25
  10 -14  -1    0.09    0.27
  10  14  -1   -0.09    0.30
  10  14  -1    0.35    0.30
 -10  14   1   -0.23    0.29
 -10  14   1   -0.64    0.23
   9 -14  -1    0.39    0.29
  -9 -14   1    0.18    0.26
  -9 -14   1   -0.05    0.26
  -9  14   1    0.34    0.34
   9  14  -1    0.46    0.34
  -9  14   1    0.50    0.34
   8 -14  -1   -0.38    0.22
  -8 -14   1   -0.04    0.23
  -8 -14   1   -0.02    0.25
  -8  14   1   -0.09    0.30
   8  14  -1   -0.25    0.30
  -8  14   1    0.01    0.28
  -7 -14   1    5.12    0.50
   7 -14  -1    4.23    0.49
  -7 -14   1    4.36    0.47
  -7  14   1    5.04    0.57
   7  14  -1    4.92    0.59
  -7  14   1    4.70    0.59
  -6 -14   1    6.90    0.54
   6 -14  -1    6.69    0.55
  -6 -14   1    6.29    0.50
  -6  14   1    6.76    0.63
   6  14  -1    7.45    0.58
  -6  14   1    7.51    0.69
   6  14  -1    4.83    0.58
   5 -14  -1    0.51    0.28
  -5 -14   1    0.48    0.26
   5 -14  -1    0.86    0.36
  -5 -14   1    1.06    0.32
   5  14  -1    0.81    0.32
   5  14  -1    0.13    0.31
  -5  14   1    1.23    0.38
  -5  14   1    0.54    0.32
  -4 -14   1    0.38    0.24
   4 -14  -1    0.65    0.25
  -4 -14   1    0.81    0.26
   4 -14  -1    1.11    0.29
  -4  14   1    0.70    0.32
   4  14  -1    0.03    0.30
   4  14  -1    0.49    0.30
  -4  14   1    0.29    0.22
  -4  14   1    0.76    0.32
  -3 -14   1    0.83    0.27
  -3 -14   1    0.31    0.23
   3 -14  -1    0.62    0.27
   3 -14  -1    0.45    0.24
  -3 -14   1    0.27    0.21
  -3  14   1    0.29    0.26
  -3  14   1    0.75    0.27
   3  14  -1    0.37    0.30
   3  14  -1    0.12    0.25
  -3  14   1    0.62    0.31
  -2 -14   1    0.32    0.25
  -2 -14   1    0.44    0.23
   2 -14  -1    0.41    0.23
  -2 -14   1    0.52    0.23
   2 -14  -1    0.63    0.26
   2  14  -1    0.19    0.26
  -2  14   1    0.45    0.29
   2  14  -1    0.11    0.27
  -2  14   1    0.10    0.25
  -2  14   1   -0.01    0.24
  -1 -14   1    5.68    0.46
   1 -14  -1    7.34    0.47
  -1 -14   1    7.37    0.46
   1 -14  -1    7.03    0.52
  -1 -14   1    6.23    0.46
  -1  14   1    6.04    0.56
  -1  14   1    7.44    0.54
   1  14  -1    6.76    0.51
   1  14  -1    7.82    0.62
   1  14  -1    6.43    0.56
  -1  14   1    5.62    0.55
   0 -14  -1    1.84    0.27
   0 -14   1    1.98    0.34
   0 -14   1    1.70    0.32
   0 -14  -1    2.10    0.35
   0 -14  -1    1.65    0.32
   0 -14   1    1.93    0.31
   0  14   1    2.62    0.41
   0  14   1    2.62    0.46
   0  14  -1    1.92    0.40
   0  14  -1    1.85    0.35
   0  14  -1    2.07    0.39
   0  14   1    1.45    0.36
   1 -14   1   18.63    0.75
  -1 -14  -1   16.09    0.67
   1 -14   1   16.92    0.74
  -1 -14  -1   17.46    0.74
  -1 -14  -1   16.37    0.76
   1 -14   1   19.71    0.85
   1  14   1   18.21    0.75
  -1  14  -1   17.53    0.80
  -1  14  -1   15.99    0.78
   1  14   1   18.79    0.90
  -1  14  -1   16.40    0.87
   1  14   1   16.33    0.85
  -2 -14  -1    3.72    0.40
   2 -14   1    4.10    0.42
  -2 -14  -1    3.38    0.37
   2 -14   1    3.29    0.39
  -2 -14  -1    3.27    0.39
   2  14   1    3.78    0.52
   2  14   1    3.45    0.48
  -2  14  -1    3.82    0.43
  -2  14  -1    4.05    0.49
  -2  14  -1    3.28    0.43
  -3 -14  -1   14.28    0.70
   3 -14   1   13.28    0.65
  -3 -14  -1   13.71    0.63
   3 -14   1   15.24    0.70
  -3 -14  -1   14.30    0.70
   3  14   1   14.64    0.85
   3  14   1   13.35    0.76
  -3  14  -1   15.21    0.71
  -3  14  -1   13.62    0.82
  -3  14  -1   13.87    0.75
  -4 -14  -1    5.68    0.48
   4 -14   1    4.45    0.44
   4 -14   1    5.08    0.45
  -4 -14  -1    5.01    0.43
  -4 -14  -1    4.74    0.45
   4  14   1    5.85    0.59
   4  14   1    4.64    0.51
  -4  14  -1    5.57    0.53
  -4  14  -1    5.26    0.56
  -5 -14  -1    0.49    0.24
  -5 -14  -1    0.61    0.29
   5 -14   1    0.94    0.31
   5 -14   1    0.27    0.24
   5  14   1   -0.07    0.29
  -5  14  -1    0.08    0.27
  -5  14  -1    0.65    0.35
   5  14   1    0.98    0.33
  -6 -14  -1    2.51    0.37
   6 -14   1    2.65    0.42
   6 -14   1    2.22    0.40
  -6 -14  -1    1.84    0.37
  -6  14  -1    2.96    0.53
   6  14   1    2.64    0.44
  -6  14  -1    2.05    0.45
   6  14   1    2.46    0.50
   7 -14   1    0.14    0.28
  -7 -14  -1    0.09    0.24
   7 -14   1    0.44    0.34
  -7 -14  -1    0.61    0.29
  -7  14  -1   -0.04    0.30
  -7  14  -1    0.73    0.35
   7  14   1    0.79    0.39
  -8 -14  -1    1.00    0.34
   8 -14   1    0.80    0.33
  -8 -14  -1    0.52    0.29
  -8  14  -1    1.30    0.40
   8  14   1    1.24    0.43
  -8  14  -1    0.73    0.39
   9 -14   1    1.22    0.37
  -9 -14  -1    0.58    0.31
  -9 -14  -1    0.93    0.32
  -9  14  -1    0.67    0.38
   9  14   1    1.23    0.44
  -9  14  -1    0.97    0.39
 -10 -14  -1    0.06    0.27
 -10 -14  -1    0.34    0.28
  10 -14   1   -0.33    0.24
  10  14   1    0.34    0.33
 -10  14  -1    0.83    0.41
 -10  14  -1    0.31    0.35
 -11 -14  -1    0.11    0.28
  11 -14   1    0.22    0.34
 -11 -14  -1    0.25    0.30
 -11  14  -1    0.53    0.38
 -11  14  -1    0.64    0.37
  11  14   1   -0.01    0.33
  11  14   1    0.42    0.33
 -12 -14  -1    0.55    0.35
 -12 -14  -1    0.43    0.32
  12 -14   1    0.25    0.34
 -12  14  -1    0.25    0.37
 -12  14  -1    0.29    0.37
  12  14   1    0.14    0.35
  12  14   1    0.06    0.33
 -13 -14  -1    0.69    0.35
  13 -14   1    1.24    0.42
  13  14   1    1.08    0.44
 -13  14  -1    1.32    0.50
  13  14   1    1.36    0.45
 -13  14  -1    1.24    0.48
 -14 -14  -1   -0.05    0.32
  14 -14   1    0.32    0.35
  14  14   1    0.52    0.36
  14  14   1    0.13    0.37
 -14  14  -1   -0.04    0.39
 -15 -14  -1    1.30    0.51
  15 -14   1    1.43    0.49
  15  14   1    0.80    0.42
 -15  14  -1    2.25    0.60
  15  14   1    0.65    0.44
 -15 -15   1    1.47    0.50
  15  15  -1    2.93    0.60
  14 -15  -1    0.32    0.38
 -14 -15   1    0.04    0.33
  14  15  -1   -0.27    0.33
 -14  15   1   -0.17    0.35
 -14  15   1   -0.16    0.41
  14  15  -1    0.45    0.36
  13 -15  -1    1.16    0.44
 -13 -15   1    1.05    0.40
 -13  15   1    0.56    0.41
  13  15  -1    0.31    0.40
 -13  15   1    0.04    0.36
  13  15  -1    1.22    0.43
 -12 -15   1    0.52    0.34
 -12 -15   1    0.43    0.35
  12 -15  -1    0.29    0.34
 -12  15   1    0.25    0.34
 -12  15   1    0.30    0.38
  12  15  -1    0.89    0.44
  12  15  -1    0.28    0.33
  11 -15  -1    0.35    0.33
 -11 -15   1    0.18    0.32
 -11 -15   1    0.49    0.36
  11  15  -1   -0.39    0.28
 -11  15   1   -0.11    0.32
 -11  15   1    0.42    0.37
  11  15  -1    0.64    0.36
 -10 -15   1    0.31    0.31
  10 -15  -1    0.12    0.28
 -10 -15   1    0.47    0.33
 -10  15   1    0.01    0.32
  10  15  -1    0.26    0.30
 -10  15   1    0.14    0.34
  10  15  -1    0.50    0.39
   9 -15  -1    4.60    0.54
  -9 -15   1    4.79    0.54
  -9 -15   1    5.99    0.59
  -9  15   1    4.48    0.61
   9  15  -1    5.72    0.59
  -9  15   1    4.41    0.67
   9  15  -1    4.57    0.63
  -8 -15   1    0.74    0.32
  -8 -15   1    1.18    0.36
   8 -15  -1    0.62    0.33
  -8  15   1    1.26    0.43
  -8  15   1    1.54    0.46
   8  15  -1    0.53    0.36
   7 -15  -1    0.36    0.28
  -7 -15   1    0.20    0.27
  -7 -15   1    0.65    0.32
   7  15  -1    0.12    0.30
  -7  15   1   -0.04    0.31
  -7  15   1    0.13    0.34
  -6 -15   1    0.50    0.28
   6 -15  -1    0.88    0.32
  -6 -15   1    0.74    0.32
  -6  15   1    0.42    0.33
   6  15  -1    0.14    0.31
  -6  15   1    0.75    0.36
   6  15  -1    1.25    0.37
  -5 -15   1   11.89    0.69
  -5 -15   1   10.57    0.64
   5 -15  -1   10.74    0.67
   5  15  -1   10.81    0.71
  -5  15   1   11.10    0.75
   5  15  -1   10.85    0.78
  -5  15   1   10.78    0.78
  -4 -15   1    1.10    0.32
   4 -15  -1    0.85    0.34
  -4 -15   1    0.93    0.30
   4  15  -1    0.40    0.31
   4  15  -1    1.83    0.45
  -4  15   1    0.57    0.35
  -4  15   1    0.85    0.35
  -3 -15   1    5.19    0.47
  -3 -15   1    5.96    0.52
  -3 -15   1    5.60    0.49
   3 -15  -1    5.44    0.52
  -3  15   1    5.91    0.60
  -3  15   1    6.20    0.58
   3  15  -1    5.46    0.60
  -3  15   1    6.22    0.54
   3  15  -1    5.68    0.58
  -2 -15   1    1.00    0.30
  -2 -15   1    0.86    0.29
  -2 -15   1    1.14    0.31
   2 -15  -1    0.93    0.29
   2 -15  -1    0.65    0.29
  -2  15   1    0.85    0.32
   2  15  -1    0.69    0.33
  -2  15   1    0.69    0.36
  -2  15   1    0.91    0.34
   2  15  -1    0.84    0.34
   1 -15  -1    2.59    0.36
  -1 -15   1    2.80    0.38
   1 -15  -1    3.00    0.40
  -1 -15   1    3.26    0.42
  -1  15   1    3.47    0.57
   1  15  -1    3.12    0.47
  -1  15   1    2.06    0.44
  -1  15   1    2.85    0.43
   1  15  -1    2.94    0.49
   0 -15   1    0.60    0.27
   0 -15  -1    0.24    0.24
   0 -15  -1   -0.15    0.23
   0 -15   1    0.81    0.28
   0  15   1    0.43    0.29
   0  15  -1    0.56    0.32
   0  15   1    0.53    0.32
   0  15  -1    0.84    0.35
   0  15   1    0.80    0.33
   0  15  -1    0.28    0.29
   1 -15   1    4.85    0.44
  -1 -15  -1    5.52    0.48
   1 -15   1    4.99    0.46
  -1 -15  -1    6.19    0.51
  -1  15  -1    5.88    0.54
  -1  15  -1    5.83    0.58
   1  15   1    5.47    0.56
  -1  15  -1    5.19    0.52
   1  15   1    5.11    0.56
  -2 -15  -1    0.16    0.25
   2 -15   1    0.30    0.23
   2 -15   1    0.82    0.29
  -2 -15  -1    0.39    0.27
  -2  15  -1    0.27    0.27
   2  15   1    0.32    0.31
  -2  15  -1    0.94    0.34
   2  15   1    0.43    0.31
  -2  15  -1   -0.13    0.26
  -3 -15  -1    4.17    0.48
  -3 -15  -1    3.47    0.43
   3 -15   1    3.10    0.42
   3  15   1    4.04    0.52
   3  15   1    3.54    0.55
  -3  15  -1    3.66    0.52
  -3  15  -1    4.72    0.55
  -4 -15  -1   13.46    0.70
  -4 -15  -1   11.88    0.69
   4 -15   1   12.40    0.69
  -4  15  -1   12.11    0.81
   4  15   1   12.02    0.77
  -4  15  -1   12.48    0.77
   4  15   1   11.58    0.81
  -5 -15  -1    0.76    0.31
  -5 -15  -1    0.10    0.26
   5 -15   1    0.63    0.28
   5  15   1    0.33    0.35
  -5  15  -1   -0.01    0.30
   5  15   1    0.04    0.29
  -5  15  -1    0.14    0.32
  -6 -15  -1    1.88    0.37
  -6 -15  -1    1.91    0.40
   6 -15   1    1.06    0.35
  -6  15  -1    0.96    0.40
  -6  15  -1    1.63    0.44
   6  15   1    1.39    0.43
   6  15   1    1.45    0.50
   7 -15   1    9.31    0.65
  -7 -15  -1   10.71    0.70
  -7 -15  -1    8.32    0.59
   7  15   1    9.89    0.81
  -7  15  -1    9.42    0.75
  -7  15  -1    8.83    0.75
  -8 -15  -1   -0.08    0.28
  -8 -15  -1   -0.06    0.24
   8 -15   1   -0.19    0.26
  -8  15  -1   -0.13    0.29
   8  15   1   -0.37    0.27
  -8  15  -1   -0.35    0.24
  -9 -15  -1    0.25    0.28
  -9 -15  -1    0.16    0.31
   9 -15   1    0.01    0.28
  -9  15  -1    0.24    0.35
  -9  15  -1    0.50    0.37
   9  15   1   -0.13    0.31
  10 -15   1    0.27    0.31
 -10 -15  -1    0.78    0.34
 -10 -15  -1    0.09    0.30
  10  15   1    0.12    0.29
 -10  15  -1    0.24    0.33
  10  15   1    0.00    0.35
 -10  15  -1    0.21    0.35
 -11 -15  -1    0.81    0.37
 -11 -15  -1    0.32    0.32
  11 -15   1    0.50    0.37
  11  15   1   -0.22    0.30
 -11  15  -1   -0.11    0.33
  11  15   1    0.75    0.37
 -11  15  -1    0.74    0.44
 -12 -15  -1    0.52    0.34
  12 -15   1    1.18    0.40
 -12 -15  -1    0.57    0.37
 -12  15  -1    1.10    0.46
  12  15   1    0.71    0.45
 -12  15  -1    0.71    0.40
  12  15   1    0.42    0.37
  13 -15   1    0.72    0.40
 -13 -15  -1    0.68    0.41
 -13  15  -1   -0.02    0.35
 -13  15  -1    1.36    0.52
  13  15   1    1.38    0.47
  13  15   1    1.40    0.51
  14 -15   1    2.64    0.59
 -14 -15  -1    2.27    0.71
  14  15   1    2.98    0.60
  14  15   1    2.29    0.58
 -14  15  -1    1.82    0.57
 -14 -16   1    0.15    0.49
 -14  16   1   -0.19    0.50
  14  16  -1    0.61    0.40
 -13 -16   1    3.42    0.62
  13 -16  -1    2.11    0.51
  13  16  -1    3.31    0.64
 -13  16   1    2.50    0.60
  13  16  -1    4.09    0.61
 -13  16   1    4.16    0.70
  12 -16  -1    0.33    0.36
 -12 -16   1    0.45    0.37
 -12 -16   1    0.52    0.35
  12  16  -1    0.21    0.36
  12  16  -1    0.45    0.38
 -12  16   1    0.10    0.35
 -12  16   1    0.82    0.43
 -11 -16   1   -0.30    0.31
  11 -16  -1    0.28    0.36
 -11 -16   1   -0.01    0.31
  11  16  -1    0.47    0.37
  11  16  -1    0.33    0.36
 -11  16   1    0.17    0.40
 -11  16   1   -0.02    0.35
 -10 -16   1   -0.03    0.32
 -10 -16   1    0.11    0.30
  10 -16  -1    0.38    0.35
 -10  16   1    0.25    0.35
  10  16  -1    0.78    0.35
  10  16  -1    0.11    0.34
 -10  16   1    0.70    0.43
  -9 -16   1    2.47    0.49
  -9 -16   1    1.55    0.40
   9 -16  -1    1.85    0.44
   9  16  -1    1.73    0.50
  -9  16   1    2.40    0.57
  -9  16   1    1.76    0.50
   9  16  -1    1.78    0.46
  -8 -16   1    1.14    0.38
   8 -16  -1    0.98    0.37
  -8 -16   1    0.87    0.34
  -8  16   1    1.01    0.43
   8  16  -1    0.50    0.41
  -8  16   1   -0.17    0.29
  -7 -16   1   -0.02    0.28
   7 -16  -1   -0.10    0.27
  -7 -16   1    0.00    0.26
  -7  16   1    0.53    0.40
   7  16  -1   -0.05    0.34
  -7  16   1    0.88    0.40
  -6 -16   1    0.03    0.28
  -6 -16   1    0.23    0.26
   6 -16  -1    0.01    0.28
   6  16  -1   -0.13    0.32
  -6  16   1    0.30    0.36
  -6  16   1    0.59    0.35
  -5 -16   1    3.51    0.48
  -5 -16   1    2.65    0.44
   5 -16  -1    2.89    0.46
   5  16  -1    2.94    0.54
   5  16  -1    3.66    0.55
  -5  16   1    2.42    0.51
  -5  16   1    2.74    0.52
  -4 -16   1    0.41    0.30
  -4 -16   1    0.13    0.28
   4 -16  -1   -0.27    0.23
  -4  16   1   -0.11    0.30
  -4  16   1   -0.29    0.30
   4  16  -1    0.06    0.30
   4  16  -1    0.24    0.35
  -3 -16   1    8.08    0.60
   3 -16  -1    8.20    0.60
   3  16  -1    8.51    0.69
  -3  16   1    7.67    0.65
   3  16  -1    6.98    0.66
  -3  16   1    7.89    0.69
   2 -16  -1   -0.11    0.26
  -2 -16   1    0.11    0.24
   2  16  -1    0.09    0.29
  -2  16   1   -0.25    0.25
  -2  16   1    0.06    0.32
   2  16  -1   -0.14    0.27
  -2  16   1   -0.09    0.27
   1 -16  -1   12.17    0.70
  -1 -16   1   11.11    0.67
  -1  16   1   11.03    0.81
   1  16  -1   12.83    0.80
  -1  16   1   12.04    0.73
  -1  16   1   10.42    0.73
   1  16  -1   11.02    0.79
   0 -16   1    0.65    0.30
   0 -16  -1    0.64    0.29
   0  16   1    0.31    0.32
   0  16  -1    0.57    0.33
   0  16  -1    0.49    0.35
   0  16   1    0.54    0.36
   1 -16   1    0.36    0.28
  -1 -16  -1    0.66    0.30
  -1 -16  -1    0.59    0.30
  -1  16  -1    0.50    0.33
   1  16   1    0.32    0.31
  -1  16  -1    0.35    0.31
   1  16   1    0.07    0.30
  -1  16  -1    0.59    0.35
  -2 -16  -1    3.03    0.44
   2 -16   1    2.67    0.44
  -2 -16  -1    2.87    0.46
  -2  16  -1    2.98    0.49
  -2  16  -1    1.89    0.48
  -2  16  -1    2.88    0.47
   2  16   1    3.17    0.53
   2  16   1    3.26    0.56
   3 -16   1    3.01    0.43
  -3 -16  -1    3.54    0.46
  -3 -16  -1    3.24    0.45
   3  16   1    2.35    0.51
   3  16   1    3.40    0.53
  -3  16  -1    3.46    0.55
  -3  16  -1    3.20    0.52
   4 -16   1   -0.11    0.24
  -4 -16  -1    0.18    0.27
   4  16   1   -0.19    0.30
  -4  16  -1   -0.12    0.31
  -4  16  -1    0.03    0.31
   4  16   1    0.23    0.35
   5 -16   1   11.17    0.71
  -5 -16  -1    9.86    0.69
   5  16   1   12.71    0.81
   5  16   1   11.53    0.87
  -5  16  -1   10.21    0.81
  -5  16  -1   10.87    0.77
   6 -16   1    3.68    0.50
  -6 -16  -1    2.12    0.42
  -6  16  -1    3.87    0.60
  -6  16  -1    3.61    0.58
   6  16   1    2.81    0.55
  -7 -16  -1   12.99    0.78
   7 -16   1   12.23    0.79
   7  16   1   13.37    0.94
  -7  16  -1   14.31    0.91
  -7  16  -1   12.02    0.88
  -8 -16  -1   -0.24    0.28
   8 -16   1    0.35    0.32
  -8  16  -1   -0.09    0.31
   8  16   1    0.41    0.40
  -8  16  -1   -0.27    0.30
  -9 -16  -1   -0.21    0.29
   9 -16   1    0.09    0.32
   9  16   1   -0.18    0.31
  -9  16  -1   -0.04    0.34
  -9  16  -1   -0.53    0.29
 -10 -16  -1    0.09    0.32
  10 -16   1    0.11    0.29
 -10  16  -1   -0.19    0.34
 -10  16  -1    0.42    0.38
  10  16   1    0.20    0.34
  10  16   1   -0.14    0.33
  11 -16   1    0.29    0.36
 -11 -16  -1   -0.11    0.31
 -11  16  -1   -0.15    0.33
  11  16   1    0.06    0.38
 -11  16  -1    0.05    0.40
  11  16   1    0.15    0.33
  12 -16   1    0.47    0.37
 -12 -16  -1    0.10    0.33
 -12  16  -1    0.16    0.40
  12  16   1    0.41    0.40
 -12  16  -1    0.22    0.42
  12  16   1   -0.40    0.28
  13 -16   1    0.06    0.34
  13  16   1    0.04    0.33
 -13  16  -1    0.10    0.40
 -13  16  -1    0.77    0.47
  13  16   1    0.50    0.45
  13  17  -1    0.93    0.57
  12 -17  -1    0.66    0.42
 -12 -17   1    0.89    0.42
 -12  17   1    0.81    0.50
 -12  17   1    0.81    0.46
  12  17  -1    0.15    0.37
  12  17  -1    1.23    0.63
 -11 -17   1    0.79    0.43
  11 -17  -1   -0.16    0.36
  11  17  -1    1.06    0.65
  11  17  -1    0.69    0.43
 -11  17   1    0.83    0.45
 -11  17   1    0.72    0.41
  10 -17  -1    0.44    0.39
 -10 -17   1    0.72    0.38
 -10  17   1    0.23    0.38
  10  17  -1   -0.12    0.33
 -10  17   1   -0.02    0.33
  -9 -17   1    1.71    0.45
   9 -17  -1    1.86    0.47
  -9  17   1    1.40    0.51
  -9  17   1    2.85    0.60
   9  17  -1    1.14    0.46
  -8 -17   1    0.67    0.37
   8 -17  -1    0.11    0.31
  -8  17   1   -0.29    0.33
   8  17  -1    0.35    0.38
  -8  17   1   -0.02    0.33
  -7 -17   1   12.50    0.77
   7 -17  -1   11.71    0.77
   7  17  -1   11.97    0.90
  -7  17   1   12.61    0.90
  -7  17   1   11.74    0.91
   6 -17  -1    2.51    0.49
  -6 -17   1    3.34    0.49
   6  17  -1    2.28    0.53
  -6  17   1    2.90    0.56
  -6  17   1    2.86    0.57
   5 -17  -1    1.35    0.37
  -5 -17   1    1.94    0.42
   5  17  -1    1.02    0.44
   5  17  -1    1.51    0.43
  -5  17   1    2.07    0.49
  -5  17   1    1.77    0.46
  -4 -17   1    0.86    0.35
   4 -17  -1    0.38    0.31
   4  17  -1    0.20    0.34
   4  17  -1    0.48    0.38
  -4  17   1    0.54    0.35
  -4  17   1    0.82    0.39
   3 -17  -1    7.17    0.60
  -3 -17   1    7.21    0.58
  -3  17   1    6.95    0.65
   3  17  -1    7.73    0.70
   3  17  -1    7.77    0.71
  -3  17   1    8.13    0.75
  -2 -17   1    0.95    0.34
   2 -17  -1    0.83    0.33
   2  17  -1    1.61    0.46
  -2  17   1    1.49    0.42
  -2  17   1    1.62    0.46
   2  17  -1    1.85    0.47
  -2  17   1    1.58    0.42
  -1 -17   1    0.38    0.30
   1 -17  -1    0.03    0.24
  -1  17   1   -0.23    0.27
  -1  17   1    0.06    0.33
   1  17  -1    0.02    0.29
   1  17  -1    0.12    0.31
   0 -17  -1    0.20    0.28
   0 -17   1    0.19    0.26
   0  17  -1    0.76    0.38
   0  17  -1    0.89    0.37
   0  17   1    0.80    0.37
   0  17   1    0.61    0.37
  -1 -17  -1    3.14    0.48
   1 -17   1    4.01    0.49
   1  17   1    4.04    0.62
  -1  17  -1    3.28    0.61
   1  17   1    3.67    0.57
  -1  17  -1    3.45    0.54
   2 -17   1    0.26    0.27
  -2 -17  -1    0.39    0.31
  -2  17  -1    0.19    0.34
   2  17   1   -0.25    0.29
   2  17   1   -0.07    0.32
  -2  17  -1    0.50    0.35
   3 -17   1    0.40    0.29
  -3 -17  -1    0.55    0.33
  -3  17  -1    1.04    0.39
   3  17   1    0.58    0.37
  -3  17  -1    0.34    0.36
   3  17   1    0.27    0.32
   4 -17   1    2.99    0.48
  -4 -17  -1    2.11    0.43
   4  17   1    2.16    0.51
  -4  17  -1    2.28    0.50
  -4  17  -1    2.60    0.54
   4  17   1    3.05    0.53
   5 -17   1    0.24    0.31
  -5 -17  -1    1.11    0.35
  -5  17  -1    0.59    0.38
   5  17   1    0.96    0.40
   5  17   1    0.64    0.41
  -5  17  -1    0.35    0.33
   6 -17   1    0.58    0.35
  -6 -17  -1    0.38    0.32
  -6  17  -1    0.65    0.38
  -6  17  -1    0.51    0.37
   6  17   1    0.29    0.37
  -7 -17  -1    8.11    0.70
   7 -17   1    9.47    0.71
  -7  17  -1    8.67    0.77
  -7  17  -1    7.11    0.74
   7  17   1    8.36    0.82
  -8 -17  -1    6.97    0.64
   8 -17   1    7.75    0.66
  -8  17  -1    8.81    0.81
  -8  17  -1    7.84    0.78
   8  17   1    5.68    0.73
   9 -17   1    0.13    0.31
  -9 -17  -1    0.26    0.35
  -9  17  -1    0.12    0.36
   9  17   1    0.07    0.36
  -9  17  -1    0.03    0.34
  10 -17   1    0.56    0.38
 -10 -17  -1    0.44    0.36
 -10  17  -1   -0.13    0.34
  10  17   1    0.73    0.42
  10  17   1    1.50    0.47
 -10  17  -1    0.38    0.45
 -11 -17  -1    0.20    0.35
  11 -17   1    0.13    0.36
  11  17   1    0.04    0.35
 -11  17  -1    0.27    0.39
 -11  17  -1    0.51    0.43
  11  17   1   -0.30    0.35
 -12 -17  -1    1.12    0.42
  12 -17   1    0.27    0.38
  12  17   1    0.07    0.38
 -12  17  -1    0.57    0.47
  11 -18  -1    0.18    0.39
 -11  18   1    0.54    0.47
 -10 -18   1    1.36    0.71
  10 -18  -1    2.50    0.52
 -10  18   1    2.82    0.64
 -10  18   1    2.35    0.59
  10  18  -1    1.67    0.53
  -9 -18   1    0.41    0.37
   9 -18  -1    0.11    0.35
  -9  18   1    0.24    0.41
  -9  18   1    0.22    0.35
   9  18  -1    0.43    0.41
   8 -18  -1    4.27    0.59
  -8 -18   1    4.26    0.59
  -8  18   1    3.32    0.61
   8  18  -1    4.39    0.69
  -8  18   1    4.16    0.71
   7 -18  -1    0.25    0.33
  -7 -18   1    1.16    0.40
  -7  18   1    0.59    0.40
   7  18  -1    0.48    0.38
  -7  18   1    0.55    0.41
  -6 -18   1    0.62    0.38
   6 -18  -1    0.24    0.33
   6  18  -1    0.38    0.40
  -6  18   1    0.24    0.35
  -6  18   1    0.28    0.38
   5 -18  -1    0.42    0.32
  -5 -18   1    0.51    0.33
  -5  18   1    0.24    0.39
  -5  18   1    0.31    0.35
   5  18  -1   -0.01    0.35
  -4 -18   1    3.05    0.50
   4 -18  -1    1.35    0.40
   4  18  -1    2.69    0.53
  -4  18   1    1.95    0.50
  -4  18   1    2.35    0.55
   4  18  -1    1.53    0.48
  -3 -18   1    1.50    0.42
   3 -18  -1    1.23    0.39
   3  18  -1    2.12    0.50
  -3  18   1    1.78    0.50
   3  18  -1    2.03    0.49
  -3  18   1    2.67    0.53
  -2 -18   1    0.79    0.36
   2 -18  -1   -0.06    0.27
   2  18  -1    0.48    0.37
  -2  18   1   -0.06    0.32
   2  18  -1    0.29    0.37
   1 -18  -1    2.07    0.45
  -1 -18   1    2.58    0.47
   1  18  -1    1.67    0.47
  -1  18   1    3.34    0.55
   1  18  -1    2.13    0.48
  -1  18   1    1.91    0.51
   0 -18  -1    1.53    0.41
   0 -18   1    0.94    0.36
   0  18   1    1.07    0.44
   0  18  -1    1.80    0.48
   0  18   1    1.24    0.43
   0  18  -1    0.39    0.37
   1 -18   1    0.31    0.31
  -1 -18  -1    1.17    0.37
   1  18   1    0.34    0.36
   1  18   1    0.81    0.38
  -1  18  -1    0.91    0.38
   2 -18   1    1.27    0.38
  -2 -18  -1    1.46    0.42
   2  18   1    1.94    0.52
   2  18   1    1.53    0.48
  -2  18  -1    0.92    0.41
  -3 -18  -1    2.06    0.45
   3 -18   1    2.68    0.49
  -3  18  -1    2.08    0.52
   3  18   1    1.67    0.49
   3  18   1    2.51    0.55
  -3  18  -1    1.30    0.45
  -4 -18  -1    4.16    0.54
   4 -18   1    4.99    0.57
   4  18   1    3.94    0.62
  -4  18  -1    4.39    0.65
   4  18   1    4.44    0.66
  -4  18  -1    3.32    0.60
  -5 -18  -1    0.15    0.33
   5 -18   1    1.18    0.40
  -5  18  -1    0.81    0.44
   5  18   1    0.71    0.42
  -5  18  -1    0.85    0.41
  -6 -18  -1    0.38    0.35
   6 -18   1    0.35    0.34
   6  18   1    0.60    0.44
  -6  18  -1    0.51    0.43
  -6  18  -1    0.29    0.36
   7 -18   1    0.17    0.33
  -7 -18  -1    0.03    0.32
   7  18   1   -0.02    0.37
  -7  18  -1    0.01    0.33
  -7  18  -1   -0.35    0.36
   8 -18   1    1.87    0.45
  -8 -18  -1    1.03    0.40
   8  18   1    2.18    0.59
  -8  18  -1    2.38    0.57
  -8  18  -1    1.84    0.54
   9 -18   1    0.31    0.34
  -9 -18  -1    0.03    0.36
  -9  18  -1    0.66    0.45
   9  18   1    0.13    0.41
  -9  18  -1   -0.11    0.37
 -10 -18  -1   -0.14    0.34
  10 -18   1    0.54    0.40
 -10  18  -1    0.19    0.39
  10  18   1    0.23    0.41
 -10  18  -1   -0.10    0.37
  11 -18   1    0.59    0.46
   9 -19  -1    0.22    0.39
  -9  19   1    0.19    0.50
  -9  19   1    0.88    0.65
   8 -19  -1    0.71    0.40
  -8  19   1    0.75    0.45
  -8  19   1    0.67    0.46
   8  19  -1    0.74    0.46
   7 -19  -1    0.64    0.41
   7  19  -1    0.78    0.41
  -7  19   1    0.74    0.45
  -7  19   1   -0.37    0.29
   6 -19  -1    0.60    0.35
  -6  19   1    0.03    0.35
   6  19  -1    0.23    0.39
  -6  19   1    0.17    0.41
  -5 -19   1    0.47    0.48
   5 -19  -1    0.53    0.35
  -5  19   1   -0.24    0.37
   5  19  -1   -0.19    0.34
  -5  19   1    0.01    0.36
   4 -19  -1    0.20    0.33
  -4 -19   1    0.39    0.34
  -4  19   1    0.02    0.48
  -4  19   1   -0.52    0.29
   4  19  -1    0.05    0.37
   4  19  -1   -0.31    0.32
  -3 -19   1   -0.25    0.29
   3 -19  -1    0.04    0.31
   3  19  -1    0.55    0.39
  -3  19   1   -0.35    0.30
   3  19  -1    0.22    0.36
  -2 -19   1   -0.20    0.29
   2 -19  -1   -0.34    0.29
   2  19  -1    0.18    0.35
  -2  19   1   -0.13    0.30
   2  19  -1   -0.12    0.32
  -1 -19   1    1.13    0.41
   1 -19  -1    0.51    0.37
  -1  19   1    0.60    0.40
   1  19  -1   -0.22    0.33
   1  19  -1    0.13    0.35
   0 -19  -1    0.08    0.32
   0 -19   1    0.23    0.33
   0  19   1   -0.13    0.33
   0  19  -1   -0.29    0.32
   0  19   1   -0.07    0.31
   1 -19   1    0.10    0.30
  -1 -19  -1   -0.18    0.27
   1  19   1   -0.07    0.35
   1  19   1    0.31    0.36
  -1  19  -1   -0.11    0.32
   2 -19   1    0.37    0.34
  -2 -19  -1    0.67    0.35
  -2  19  -1    0.08    0.33
   2  19   1    0.36    0.38
   2  19   1    0.46    0.38
  -3 -19  -1    1.00    0.40
   3 -19   1    0.83    0.37
   3  19   1    0.51    0.41
   3  19   1   -0.14    0.35
  -3  19  -1    0.84    0.43
   4 -19   1    8.35    0.68
  -4 -19  -1    8.43    0.70
   4  19   1    7.67    0.79
   4  19   1    7.23    0.77
  -4  19  -1    6.48    0.74
  -4  19  -1    6.77    0.75
   5 -19   1    0.06    0.33
  -5 -19  -1    0.18    0.34
   5  19   1   -0.26    0.31
  -5  19  -1   -0.29    0.35
  -5  19  -1    0.40    0.39
  -6 -19  -1    0.08    0.35
   6 -19   1    0.58    0.36
  -6  19  -1    0.65    0.40
  -6  19  -1    0.25    0.41
   6  19   1   -0.25    0.31
   7 -19   1    0.41    0.37
  -7 -19  -1    0.50    0.38
  -7  19  -1    0.18    0.39
  -7  19  -1    1.03    0.50
   7  19   1    0.43    0.45
  -8 -19  -1   -0.13    0.35
   8 -19   1    0.23    0.39
  -8  19  -1   -0.22    0.32
   8  19   1    0.19    0.41
  -8  19  -1    0.15    0.41
  -9 -19  -1    0.30    0.41
   7 -20  -1   -0.18    0.39
  -7  20   1   -0.07    0.51
   6 -20  -1    1.01    0.43
   6  20  -1    1.31    0.48
  -6  20   1    1.49    0.80
  -6  20   1    2.10    0.59
   5 -20  -1    1.02    0.41
  -5  20   1    2.86    0.62
   5  20  -1    2.43    0.59
   4 -20  -1    1.62    0.46
   4  20  -1    1.38    0.50
  -4  20   1    2.15    0.58
   3 -20  -1    0.94    0.41
   3  20  -1    0.77    0.47
   3  20  -1    0.89    0.45
  -3  20   1    0.83    0.44
   2 -20  -1    0.03    0.33
   2  20  -1    0.23    0.37
   2  20  -1   -0.16    0.37
  -2  20   1   -0.13    0.33
   1 -20  -1    0.87    0.39
  -1  20   1    1.19    0.48
   1  20  -1    2.04    0.54
   0 -20  -1    0.32    0.35
   0  20   1    0.96    0.46
   0  20  -1    1.01    0.44
  -1 -20  -1    0.60    0.38
   1  20   1    0.41    0.40
  -1  20  -1    1.08    0.44
   1  20   1   -0.45    0.33
  -2 -20  -1   -0.24    0.31
   2  20   1   -0.03    0.38
  -2  20  -1    0.48    0.40
   2  20   1   -0.20    0.34
  -3 -20  -1   -0.19    0.33
   3  20   1    0.36    0.43
   3  20   1    0.28    0.43
  -3  20  -1    0.62    0.41
  -4 -20  -1    0.93    0.43
  -4  20  -1    1.08    0.45
   4  20   1    0.66    0.45
  -5 -20  -1   -0.06    0.36
   5  20   1   -0.14    0.39
  -5  20  -1    0.38    0.40
  -6 -20  -1    0.83    0.41
   6  20   1    0.41    0.50
  -6  20  -1    1.17    0.52
  -7 -20  -1    0.43    0.55
   3 -21  -1    1.59    0.67
   3  21  -1    1.75    0.73
   3  21  -1    0.84    0.50
   2 -21  -1    0.20    0.59
   2  21  -1    1.34    0.67
   1  21  -1    0.18    0.52
   1  21   1    1.19    0.60
   2  21   1   -0.32    0.36
   2  21   1    0.66    0.50
  21   0  -2   -0.10    0.34
  21   0  -2   -0.14    0.30
 -21   0   2    0.22    0.37
  20   0  -2   -0.04    0.31
  20   0  -2   -0.02    0.33
 -20   0   2    0.10    0.33
  19   0  -2   -0.19    0.28
  19   0  -2    0.11    0.32
 -19   0   2   -0.62    0.24
  18   0  -2    0.05    0.27
 -18   0   2   -0.33    0.27
  18   0  -2    0.35    0.31
 -17   0   2   -0.04    0.25
  17   0  -2    0.51    0.29
  17   0  -2    0.71    0.33
  16   0  -2    3.54    0.47
  16   0  -2    5.30    0.53
 -16   0   2    4.78    0.52
  15   0  -2    0.56    0.27
  15   0  -2    0.42    0.26
 -15   0   2    0.20    0.26
 -14   0   2    8.77    0.60
  14   0  -2    7.15    0.54
  14   0  -2    7.89    0.56
  13   0  -2    0.19    0.22
 -13   0   2    0.21    0.23
 -13   0   2    0.00    0.18
  13   0  -2   -0.14    0.19
  12   0  -2   14.04    0.65
 -12   0   2   15.15    0.59
  12   0  -2   13.29    0.65
 -12   0   2   14.06    0.65
  12   0  -2   14.39    0.52
  11   0  -2   -0.08    0.17
  11   0  -2    0.00    0.13
  11   0  -2    0.16    0.19
 -11   0   2   -0.03    0.15
 -11   0   2    0.09    0.16
 -10   0   2   39.11    1.00
  10   0  -2   39.17    1.09
  10   0  -2   38.49    0.93
  10   0  -2   40.49    1.09
 -10   0   2   38.57    1.07
  -9   0   2   -0.20    0.13
   9   0  -2    0.70    0.20
  -9   0   2   -0.10    0.06
  -9   0   2    0.10    0.16
   9   0  -2   -0.13    0.11
   9   0  -2    0.01    0.15
  -8   0   2  585.05    9.90
   8   0  -2  579.98   10.19
  -8   0   2  584.76   10.19
  -8   0   2  577.37   10.11
   8   0  -2  596.27   10.07
   8   0  -2  583.29   10.20
   7   0  -2   -0.04    0.10
  -7   0   2    0.12    0.07
   7   0  -2    0.12    0.13
  -7   0   2   -0.24    0.10
  -7   0   2   -0.19    0.11
   7   0  -2    0.12    0.13
  -6   0   2    5.48    0.26
   6   0  -2    5.78    0.28
   6   0  -2    5.44    0.24
   6   0  -2    5.66    0.28
  -6   0   2    5.52    0.28
  -6   0   2    5.51    0.19
  -5   0   2    0.18    0.10
   5   0  -2    0.06    0.09
  -5   0   2    0.07    0.06
   5   0  -2    0.06    0.10
   5   0  -2   -0.07    0.09
  -5   0   2    0.01    0.08
  -4   0   2  678.23   12.19
   4   0  -2  704.46   12.17
   4   0  -2  689.77   12.18
  -4   0   2  709.30   11.95
  -4   0   2  693.79   12.15
   4   0  -2  731.04   12.20
   3   0  -2   -0.09    0.09
  -3   0   2   -0.22    0.10
   3   0  -2    0.00    0.10
   3   0  -2   -0.18    0.09
  -3   0   2   -0.40    0.08
   2   0  -2   14.40    0.32
   2   0  -2   14.54    0.32
   2   0  -2   14.40    0.34
   2   0  -2   14.79    0.34
  -2   0   2   14.75    0.33
  -2   0   2   13.93    0.34
   1   0  -2    0.06    0.04
   1   0  -2   -0.14    0.04
   1   0  -2   -0.07    0.04
   1   0  -2   -0.10    0.03
  -1   0   2   -0.05    0.04
  -1   0  -2    0.10    0.05
  -1   0  -2    0.03    0.04
  -1   0  -2    0.11    0.04
  -1   0  -2    0.02    0.04
  -1   0  -2    0.10    0.04
  -1   0  -2    0.12    0.05
  -2   0  -2    1.32    0.11
  -2   0  -2    1.34    0.11
  -2   0  -2    0.99    0.12
  -2   0  -2    1.08    0.10
  -2   0  -2    1.05    0.11
  -3   0  -2   -0.03    0.08
  -3   0  -2    0.05    0.06
  -3   0  -2    0.00    0.08
  -4   0  -2  122.69    2.21
   4   0   2  123.00    2.18
  -4   0  -2  119.02    2.15
  -4   0  -2  121.65    2.25
   4   0   2  118.74    2.24
   5   0   2    0.05    0.09
   5   0   2   -0.01    0.10
  -5   0  -2   -0.17    0.10
  -5   0  -2    0.05    0.07
  -5   0  -2    0.11    0.10
  -6   0  -2   69.40    1.32
  -6   0  -2   71.38    1.43
  -6   0  -2   69.87    1.48
   6   0   2   71.63    1.37
   6   0   2   69.93    1.47
  -7   0  -2   -0.01    0.07
  -7   0  -2    0.07    0.13
   7   0   2   -0.07    0.10
  -7   0  -2   -0.19    0.10
   7   0   2    0.13    0.13
  -8   0  -2   48.11    1.10
  -8   0  -2   45.98    1.16
   8   0   2   47.89    1.01
   8   0   2   45.54    1.17
   8   0   2   46.68    1.15
  -8   0  -2   46.64    0.93
   9   0   2    0.18    0.14
  -9   0  -2   -0.13    0.15
  -9   0  -2    0.14    0.15
   9   0   2   -0.04    0.14
  -9   0  -2    0.05    0.09
   9   0   2   -0.04    0.16
  10   0   2   51.62    1.12
 -10   0  -2   48.15    1.31
  10   0   2   52.51    1.33
 -10   0  -2   53.78    1.25
  10   0   2   51.79    1.35
  11   0   2   -0.14    0.16
 -11   0  -2    0.02    0.18
 -11   0  -2    0.18    0.19
  11   0   2    0.14    0.18
  12   0   2    1.95    0.33
 -12   0  -2    1.40    0.31
 -12   0  -2    2.39    0.31
  12   0   2    2.01    0.33
  13   0   2    0.24    0.21
 -13   0  -2    0.09    0.20
  13   0   2    0.05    0.21
 -13   0  -2    0.00    0.21
  14   0   2    0.83    0.29
  14   0   2    0.74    0.29
 -14   0  -2    1.62    0.39
  15   0   2    0.00    0.25
  15   0   2   -0.06    0.23
 -15   0  -2    0.34    0.28
 -16   0  -2    0.76    0.33
  16   0   2    0.41    0.29
  16   0   2    0.91    0.34
  17   0   2    0.12    0.28
  17   0   2   -0.56    0.20
 -17   0  -2    0.42    0.31
  18   0   2    0.26    0.30
 -18   0  -2    0.14    0.33
  18   0   2    0.46    0.32
  19   0   2   -0.25    0.28
 -19   0  -2    0.07    0.34
  19   0   2   -0.41    0.27
  20   0   2    5.63    0.67
 -20   0  -2    7.03    0.71
  20   0   2    6.19    0.73
  21  -1  -2    0.05    0.34
 -21  -1   2   -0.06    0.35
  21  -1  -2   -0.09    0.34
  21   1  -2    0.31    0.34
 -21   1   2   -0.16    0.35
  21   1  -2   -0.23    0.31
  20  -1  -2    0.52    0.37
  20  -1  -2    0.85    0.40
 -20  -1   2    0.05    0.35
 -20   1   2    0.33    0.35
  20   1  -2   -0.15    0.30
  20   1  -2    0.29    0.36
  19  -1  -2    1.49    0.42
  19  -1  -2    1.66    0.47
 -19  -1   2    2.39    0.54
 -19   1   2    1.42    0.41
  19   1  -2    1.81    0.46
  19   1  -2    1.08    0.39
 -18  -1   2    1.31    0.41
  18  -1  -2    1.28    0.42
  18  -1  -2    1.55    0.42
  18   1  -2    2.44    0.50
 -18   1   2    2.20    0.48
  18   1  -2    1.13    0.40
  17  -1  -2    0.49    0.32
 -17  -1   2    2.11    0.44
  17  -1  -2    1.24    0.38
  17   1  -2    1.42    0.38
  17   1  -2    0.64    0.33
 -17   1   2    0.71    0.33
 -16  -1   2    0.48    0.30
  16  -1  -2    0.72    0.31
  16  -1  -2    0.48    0.30
  16   1  -2    0.57    0.31
 -16   1   2    0.57    0.32
  16   1  -2    0.03    0.26
 -15  -1   2    1.17    0.34
  15  -1  -2    0.69    0.29
  15  -1  -2    0.32    0.27
  15   1  -2    0.68    0.29
 -15   1   2    0.82    0.30
  15   1  -2    0.83    0.31
  14  -1  -2    1.96    0.38
  14  -1  -2    1.80    0.36
 -14  -1   2    2.30    0.40
  14   1  -2    1.77    0.37
  14   1  -2    2.08    0.37
 -14   1   2    1.84    0.34
 -14   1   2    2.62    0.41
  13  -1  -2    2.12    0.37
  13  -1  -2    2.10    0.35
 -13  -1   2    1.70    0.32
  13   1  -2    1.97    0.35
 -13   1   2    2.59    0.40
  13   1  -2    2.58    0.43
  13   1  -2    2.30    0.38
 -13   1   2    2.48    0.36
  12  -1  -2   23.04    0.87
  12  -1  -2   21.90    0.83
 -12  -1   2   24.34    0.88
 -12  -1   2   23.99    0.73
  12   1  -2   25.10    0.89
 -12   1   2   23.64    0.85
 -12   1   2   23.75    0.81
  12   1  -2   24.28    0.74
  12   1  -2   24.81    0.88
  11  -1  -2    5.54    0.41
  11  -1  -2    5.85    0.43
  11  -1  -2    6.06    0.30
 -11  -1   2    5.44    0.34
 -11  -1   2    5.08    0.40
  11   1  -2    5.70    0.42
  11   1  -2    5.33    0.35
 -11   1   2    5.60    0.39
 -11   1   2    5.50    0.40
  11   1  -2    6.30    0.44
 -10  -1   2   13.53    0.58
  10  -1  -2   13.35    0.44
  10  -1  -2   13.43    0.58
  10  -1  -2   13.13    0.58
 -10  -1   2   13.29    0.48
  10   1  -2   12.51    0.57
  10   1  -2   13.46    0.58
 -10   1   2   12.22    0.54
 -10   1   2   12.97    0.56
 -10   1   2   13.36    0.38
  10   1  -2   13.24    0.50
   9  -1  -2   31.39    0.74
   9  -1  -2   31.58    0.90
  -9  -1   2   32.19    0.90
  -9  -1   2   31.10    0.79
   9  -1  -2   30.05    0.88
   9   1  -2   30.72    0.89
   9   1  -2   30.92    0.90
  -9   1   2   30.90    0.86
  -9   1   2   31.46    0.88
   9   1  -2   30.79    0.81
  -9   1   2   31.00    0.69
   8  -1  -2   22.35    0.68
   8  -1  -2   22.19    0.69
   8  -1  -2   23.24    0.57
  -8  -1   2   22.85    0.70
  -8  -1   2   22.58    0.61
  -8   1   2   22.39    0.68
   8   1  -2   21.83    0.69
   8   1  -2   23.29    0.64
  -8   1   2   22.57    0.54
  -8   1   2   21.55    0.66
   8   1  -2   22.64    0.70
   7  -1  -2    7.27    0.35
   7  -1  -2    7.30    0.27
   7  -1  -2    7.35    0.35
  -7  -1   2    7.23    0.29
  -7  -1   2    7.67    0.36
  -7   1   2    7.42    0.35
  -7   1   2    6.89    0.34
   7   1  -2    6.88    0.35
   7   1  -2    7.50    0.32
  -7   1   2    7.76    0.27
   7   1  -2    7.53    0.36
  -6  -1   2  557.38    9.80
   6  -1  -2  574.45    9.77
  -6  -1   2  568.51    9.70
   6  -1  -2  562.09    9.79
   6  -1  -2  569.76    9.80
  -6   1   2  570.24    9.80
  -6   1   2  567.59    9.67
   6   1  -2  552.67    9.80
   6   1  -2  579.64    9.76
  -6   1   2  566.92    9.78
   5  -1  -2   20.89    0.54
   5  -1  -2   19.52    0.53
  -5  -1   2   19.20    0.48
  -5  -1   2   19.51    0.54
   5  -1  -2   20.25    0.47
  -5  -1   2   20.28    0.39
   5   1  -2   19.54    0.53
   5   1  -2   20.45    0.52
  -5   1   2   18.87    0.47
  -5   1   2   19.45    0.54
  -5   1   2   20.63    0.52
   4  -1  -2  264.70    4.62
  -4  -1   2  265.82    4.55
   4  -1  -2  267.36    4.55
  -4  -1   2  256.54    4.62
   4  -1  -2  270.93    4.62
   4   1  -2  261.81    4.62
  -4   1   2  267.99    4.57
   4   1  -2  261.76    4.60
  -4   1   2  264.95    4.59
  -4   1   2  257.07    4.63
  -3  -1   2   25.36    0.53
   3  -1  -2   25.26    0.57
   3  -1  -2   25.84    0.53
   3  -1  -2   25.03    0.57
   3   1  -2   24.18    0.56
  -3   1   2   25.44    0.56
   3   1  -2   25.29    0.57
   3   1  -2   25.52    0.49
  -3   1   2   24.83    0.59
  -3   1   2   24.40    0.53
  -2  -1   2   13.31    0.33
   2  -1  -2   13.15    0.32
   2  -1  -2   13.13    0.30
   2  -1  -2   13.24    0.33
   2   1  -2   13.50    0.29
  -2   1   2   12.95    0.33
   2   1  -2   12.84    0.33
  -2   1   2   13.28    0.35
  -2   1   2   12.73    0.28
   2   1  -2   12.85    0.31
  -1  -1   2    1.57    0.09
   1  -1  -2    1.64    0.08
   1  -1  -2    1.79    0.09
   1  -1  -2    1.59    0.09
  -1  -1   2    1.44    0.05
  -1   1   2    1.36    0.10
   1   1  -2    1.42    0.09
   1   1  -2    1.41    0.08
   1   1  -2    1.46    0.07
   1   1  -2    1.52    0.09
   0  -1  -2  411.58    7.06
   0  -1  -2  403.89    7.13
   0  -1  -2  418.55    7.05
   0  -1   2  418.94    7.14
   0  -1  -2  413.19    7.20
   0   1  -2  427.86    7.07
   0   1  -2  433.49    7.22
   0   1  -2  397.26    7.06
  -1  -1  -2   42.98    0.84
  -1  -1  -2   44.84    0.83
  -1  -1  -2   45.90    0.83
  -1  -1  -2   43.84    0.84
  -1  -1  -2   42.55    0.83
   1  -1   2   44.55    0.79
   1  -1   2   45.30    0.82
  -1  -1  -2   45.11    0.82
  -1   1  -2   42.76    0.84
  -1   1  -2   45.05    0.80
  -1   1  -2   44.44    0.86
  -1   1  -2   45.19    0.85
  -2  -1  -2    0.80    0.10
   2  -1   2    0.66    0.10
  -2  -1  -2    0.60    0.11
   2  -1   2    0.59    0.10
  -2  -1  -2    0.67    0.10
  -2  -1  -2    0.92    0.10
  -2  -1  -2    0.68    0.11
  -2   1  -2    0.78    0.12
  -2   1  -2    0.59    0.08
  -2   1  -2    0.70    0.13
  -2   1  -2    0.62    0.11
  -3  -1  -2    6.23    0.24
   3  -1   2    5.93    0.22
  -3  -1  -2    6.35    0.24
  -3  -1  -2    6.79    0.20
   3  -1   2    5.90    0.24
  -3  -1  -2    6.46    0.21
  -3   1  -2    6.54    0.25
  -3   1  -2    6.19    0.25
  -3   1  -2    6.35    0.22
  -4  -1  -2   10.95    0.36
  -4  -1  -2   11.40    0.31
   4  -1   2   10.80    0.34
   4  -1   2   11.28    0.27
   4  -1   2   10.13    0.34
  -4  -1  -2   11.09    0.27
  -4  -1  -2   10.24    0.35
   4   1   2   11.10    0.36
  -4   1  -2   10.74    0.32
  -4   1  -2   10.81    0.37
  -4   1  -2   10.58    0.36
   5  -1   2   18.74    0.41
  -5  -1  -2   18.03    0.40
   5  -1   2   17.90    0.53
  -5  -1  -2   18.77    0.47
  -5  -1  -2   19.29    0.54
   5  -1   2   17.90    0.50
  -5   1  -2   19.02    0.54
  -5   1  -2   18.13    0.46
  -5   1  -2   18.97    0.54
   5   1   2   18.47    0.51
  -6  -1  -2    1.04    0.18
  -6  -1  -2    0.93    0.14
   6  -1   2    1.12    0.17
  -6  -1  -2    0.75    0.09
   6  -1   2    0.88    0.11
   6  -1   2    0.87    0.15
  -6   1  -2    1.06    0.14
  -6   1  -2    1.15    0.18
   6   1   2    0.96    0.16
   6   1   2    0.84    0.17
  -6   1  -2    0.60    0.15
   7  -1   2   39.20    0.79
  -7  -1  -2   39.53    0.89
  -7  -1  -2   38.63    0.98
  -7  -1  -2   38.46    0.75
   7  -1   2   38.69    0.95
   7  -1   2   38.96    0.99
   7   1   2   39.51    0.92
   7   1   2   39.86    1.01
  -7   1  -2   39.19    0.96
  -7   1  -2   40.09    0.85
  -7   1  -2   37.88    0.97
   8  -1   2   12.51    0.35
   8  -1   2   11.20    0.47
  -8  -1  -2   11.78    0.50
   8  -1   2   12.49    0.52
  -8  -1  -2   11.75    0.29
  -8  -1  -2   12.24    0.43
  -8   1  -2   12.59    0.51
   8   1   2   12.05    0.45
   8   1   2   12.12    0.51
  -8   1  -2   12.32    0.49
  -8   1  -2   12.84    0.38
   9  -1   2   13.08    0.56
  -9  -1  -2   11.82    0.46
   9  -1   2   12.64    0.37
  -9  -1  -2   12.10    0.53
   9  -1   2   12.75    0.53
  -9   1  -2   11.67    0.54
   9   1   2   13.76    0.57
   9   1   2   12.46    0.47
  -9   1  -2   12.61    0.52
  -9   1  -2   12.21    0.39
 -10  -1  -2   40.08    0.97
  10  -1   2   39.64    1.12
 -10  -1  -2   36.64    1.09
  10  -1   2   37.25    1.06
  10   1   2   37.13    1.09
 -10   1  -2   39.57    1.05
 -10   1  -2   38.53    0.85
  10   1   2   38.39    1.13
  10   1   2   39.58    0.96
 -10   1  -2   38.41    1.10
  11  -1   2    2.62    0.34
  11  -1   2    2.35    0.33
 -11  -1  -2    3.29    0.36
 -11  -1  -2    3.13    0.30
 -11   1  -2    2.89    0.33
  11   1   2    2.81    0.36
  11   1   2    3.38    0.28
 -11   1  -2    3.03    0.36
  11   1   2    3.26    0.36
  12  -1   2    0.26    0.22
  12  -1   2    0.22    0.21
 -12  -1  -2    0.01    0.21
 -12  -1  -2   -0.16    0.17
 -12   1  -2    0.14    0.20
  12   1   2    0.11    0.20
 -12   1  -2   -0.07    0.20
  12   1   2    0.21    0.22
 -13  -1  -2    0.89    0.29
  13  -1   2    1.04    0.29
  13  -1   2    0.94    0.28
  13   1   2    1.17    0.31
  13   1   2    0.92    0.28
 -13   1  -2    0.83    0.28
 -13   1  -2    0.84    0.27
 -14  -1  -2   12.69    0.71
  14  -1   2   12.74    0.70
  14  -1   2   13.62    0.73
  14   1   2   11.77    0.69
  14   1   2   12.83    0.72
 -14   1  -2   13.06    0.71
  15  -1   2    1.12    0.33
  15  -1   2    1.25    0.35
 -15  -1  -2    1.14    0.36
 -15   1  -2    1.25    0.36
  15   1   2    2.24    0.43
  15   1   2    1.46    0.36
 -16  -1  -2    6.53    0.62
  16  -1   2    6.55    0.58
  16  -1   2    6.39    0.59
  16   1   2    7.21    0.63
  16   1   2    5.85    0.56
 -16   1  -2    6.02    0.58
  17  -1   2   -0.16    0.26
 -17  -1  -2    0.05    0.28
  17  -1   2    0.29    0.29
  17   1   2    0.15    0.29
  17   1   2    0.11    0.28
 -17   1  -2    0.00    0.27
  18  -1   2    0.13    0.29
  18  -1   2    0.13    0.31
 -18  -1  -2   -0.20    0.27
 -18   1  -2    0.36    0.32
  18   1   2    0.44    0.32
  18   1   2    0.89    0.38
 -19  -1  -2   -0.43    0.28
  19  -1   2    0.12    0.33
  19  -1   2   -0.14    0.29
  19   1   2    0.64    0.37
  19   1   2    0.04    0.29
 -19   1  -2    0.27    0.33
  20  -1   2    0.07    0.33
 -20  -1  -2   -0.22    0.34
  20  -1   2   -0.07    0.33
  20   1   2   -0.44    0.29
  20   1   2    0.31    0.34
 -20   1  -2    0.46    0.36
 -21  -2   2    0.87    0.42
  21  -2  -2    0.72    0.40
  21  -2  -2    0.68    0.44
  21   2  -2    0.68    0.39
  21   2  -2    0.53    0.40
 -21   2   2    1.70    0.49
  20  -2  -2    0.27    0.35
  20  -2  -2    0.33    0.34
 -20  -2   2    0.06    0.36
  20   2  -2   -0.05    0.30
  20   2  -2    0.10    0.33
 -20   2   2   -0.10    0.33
 -19  -2   2    0.51    0.37
  19  -2  -2    0.42    0.34
  19  -2  -2    0.78    0.36
  19   2  -2    0.75    0.36
  19   2  -2    0.46    0.33
 -19   2   2    0.74    0.39
  18  -2  -2    1.05    0.40
 -18  -2   2    0.91    0.38
  18  -2  -2    0.64    0.34
  18   2  -2    1.20    0.39
 -18   2   2    1.03    0.40
  18   2  -2    0.08    0.29
  17  -2  -2    0.88    0.34
 -17  -2   2    0.52    0.32
  17  -2  -2    0.08    0.29
 -17   2   2    0.64    0.35
  17   2  -2    0.35    0.29
  17   2  -2    0.50    0.33
 -16  -2   2    0.51    0.31
  16  -2  -2   -0.29    0.23
  16  -2  -2    0.01    0.23
  16   2  -2    0.43    0.28
  16   2  -2   -0.08    0.24
 -16   2   2    0.12    0.27
  15  -2  -2    4.82    0.49
 -15  -2   2    4.02    0.47
  15  -2  -2    6.19    0.55
 -15   2   2    4.39    0.45
 -15   2   2    3.77    0.48
  15   2  -2    5.60    0.52
  15   2  -2    4.23    0.47
 -14  -2   2   24.96    0.98
  14  -2  -2   23.27    0.93
  14  -2  -2   24.56    0.98
 -14   2   2   24.43    0.91
 -14   2   2   24.43    0.95
  14   2  -2   23.78    0.96
  14   2  -2   23.04    0.94
 -13  -2   2   22.04    0.89
  13  -2  -2   22.46    0.90
  13  -2  -2   22.27    0.87
 -13   2   2   22.60    0.86
  13   2  -2   22.56    0.77
  13   2  -2   21.35    0.87
 -13   2   2   22.63    0.84
  13   2  -2   22.57    0.89
 -12  -2   2   17.90    0.76
  12  -2  -2   20.22    0.80
  12  -2  -2   19.44    0.76
 -12   2   2   18.29    0.74
  12   2  -2   19.30    0.69
  12   2  -2   19.79    0.79
 -12   2   2   19.63    0.76
  12   2  -2   20.89    0.81
 -11  -2   2    1.74    0.22
 -11  -2   2    1.81    0.30
  11  -2  -2    1.73    0.29
  11  -2  -2    1.67    0.29
 -11   2   2    1.88    0.29
 -11   2   2    1.55    0.22
  11   2  -2    1.66    0.30
  11   2  -2    1.80    0.27
 -11   2   2    1.67    0.30
  11   2  -2    2.08    0.34
  10  -2  -2   42.46    0.90
  10  -2  -2   43.59    1.15
 -10  -2   2   43.25    0.98
 -10  -2   2   43.20    1.17
  10  -2  -2   43.65    1.18
 -10   2   2   42.51    1.15
 -10   2   2   42.77    0.96
  10   2  -2   43.75    1.09
  10   2  -2   43.25    1.17
  10   2  -2   42.62    1.17
 -10   2   2   42.78    1.13
   9  -2  -2    0.86    0.22
  -9  -2   2    1.34    0.18
   9  -2  -2    1.10    0.15
  -9  -2   2    1.29    0.23
   9  -2  -2    0.97    0.22
  -9   2   2    0.98    0.21
  -9   2   2    1.21    0.25
  -9   2   2    1.44    0.19
   9   2  -2    1.22    0.24
   9   2  -2    1.08    0.21
   8  -2  -2   28.52    0.83
  -8  -2   2   27.62    0.82
   8  -2  -2   30.24    0.65
  -8  -2   2   30.07    0.68
   8  -2  -2   29.87    0.82
  -8   2   2   28.38    0.79
   8   2  -2   29.76    0.84
   8   2  -2   30.20    0.79
  -8   2   2   29.68    0.84
  -8   2   2   28.34    0.71
  -7  -2   2    6.91    0.35
   7  -2  -2    7.22    0.25
   7  -2  -2    7.73    0.35
  -7  -2   2    7.16    0.26
   7  -2  -2    7.47    0.36
   7   2  -2    6.89    0.34
  -7   2   2    8.10    0.34
   7   2  -2    6.90    0.35
  -7   2   2    7.43    0.30
  -7   2   2    7.15    0.36
   6  -2  -2   10.52    0.30
  -6  -2   2   11.00    0.31
  -6  -2   2   10.53    0.41
   6  -2  -2   10.39    0.39
   6  -2  -2   11.12    0.41
   6   2  -2   11.29    0.41
  -6   2   2   10.94    0.36
  -6   2   2   10.43    0.43
   6   2  -2   10.35    0.41
  -6   2   2   10.84    0.38
   5  -2  -2    0.20    0.11
  -5  -2   2    0.29    0.11
  -5  -2   2    0.15    0.07
   5  -2  -2    0.34    0.07
   5  -2  -2    0.25    0.11
   5   2  -2    0.22    0.04
  -5   2   2    0.22    0.10
   5   2  -2    0.25    0.11
  -5   2   2    0.14    0.09
   5   2  -2    0.25    0.11
  -5   2   2    0.02    0.10
  -4  -2   2   11.30    0.37
   4  -2  -2   10.80    0.36
   4  -2  -2   11.34    0.29
  -4  -2   2   10.68    0.28
  -4  -2   2   11.95    0.34
   4  -2  -2   12.21    0.37
  -4   2   2   11.53    0.32
   4   2  -2   11.50    0.37
   4   2  -2   11.78    0.26
  -4   2   2   12.00    0.40
   4   2  -2   11.52    0.37
  -4   2   2   11.73    0.36
   3  -2  -2   75.56    1.41
   3  -2  -2   74.30    1.41
  -3  -2   2   75.26    1.36
   3  -2  -2   73.49    1.33
  -3  -2   2   73.90    1.41
  -3   2   2   73.40    1.34
  -3   2   2   74.68    1.41
   3   2  -2   74.00    1.40
  -3   2   2   68.51    1.42
   3   2  -2   72.46    1.42
   3   2  -2   73.25    1.32
  -2  -2   2  421.58    7.14
   2  -2  -2  405.37    7.30
  -2  -2   2  423.66    7.14
   2  -2  -2  427.49    7.09
   2  -2  -2  418.72    7.13
  -2   2   2  403.09    7.16
   2   2  -2  420.03    7.16
  -2   2   2  407.21    7.15
   2   2  -2  416.97    7.10
   2   2  -2  421.39    7.11
   2   2  -2  413.38    7.09
  -2   2   2  418.74    7.13
   1  -2  -2   37.14    0.74
   1  -2  -2   35.33    0.73
  -1  -2   2   37.45    0.69
   1   2  -2   38.16    0.77
   1   2  -2   38.66    0.73
  -1   2   2   37.58    0.78
   1   2  -2   38.19    0.75
  -1   2   2   37.83    0.77
   0  -2  -2  101.53    1.83
   0  -2  -2   99.59    1.82
   0  -2  -2  103.11    1.76
   0  -2   2  106.40    1.76
   0  -2  -2   98.33    1.83
   0  -2   2  103.72    1.85
   0  -2   2  103.89    1.78
   0   2   2  101.55    1.85
   0   2   2  100.06    1.82
   0   2  -2  101.05    1.82
   0   2  -2  102.54    1.84
   1  -2   2  231.19    3.99
  -1  -2  -2  221.98    4.01
  -1  -2  -2  223.05    4.02
  -1  -2  -2  236.47    3.98
   1  -2   2  233.44    3.96
  -1   2  -2  234.96    4.06
  -1   2  -2  238.82    3.97
   1   2   2  235.48    4.03
  -1   2  -2  235.49    4.05
   1   2   2  229.62    3.98
  -2  -2  -2   80.92    1.52
  -2  -2  -2   81.85    1.51
   2  -2   2   83.90    1.46
  -2  -2  -2   80.85    1.53
   2  -2   2   82.17    1.51
  -2   2  -2   83.41    1.55
  -2   2  -2   82.51    1.57
   2   2   2   80.93    1.50
  -2   2  -2   80.58    1.53
  -2   2  -2   82.38    1.43
  -3  -2  -2    0.25    0.10
  -3  -2  -2    0.37    0.07
   3  -2   2    0.44    0.09
   3  -2   2    0.66    0.12
  -3  -2  -2    0.29    0.09
  -3  -2  -2    0.23    0.09
  -3   2  -2    0.11    0.10
  -3   2  -2    0.50    0.11
   3   2   2    0.35    0.12
  -3   2  -2    0.35    0.11
   4  -2   2   10.00    0.32
  -4  -2  -2   10.86    0.36
  -4  -2  -2   11.10    0.28
  -4  -2  -2   10.83    0.36
   4  -2   2   10.59    0.35
   4   2   2   10.75    0.38
  -4   2  -2   10.79    0.35
  -4   2  -2   11.00    0.37
  -4   2  -2   11.21    0.39
   5  -2   2    1.58    0.15
  -5  -2  -2    1.45    0.12
  -5  -2  -2    1.33    0.16
  -5  -2  -2    1.81    0.18
   5  -2   2    1.61    0.17
  -5   2  -2    1.70    0.17
  -5   2  -2    1.82    0.20
  -5   2  -2    1.69    0.18
   5   2   2    2.03    0.20
   6  -2   2    0.72    0.15
  -6  -2  -2    0.68    0.16
  -6  -2  -2    0.85    0.12
   6  -2   2    0.95    0.17
  -6  -2  -2    0.84    0.16
  -6   2  -2    1.04    0.15
   6   2   2    1.00    0.18
  -6   2  -2    0.78    0.17
  -6   2  -2    0.65    0.17
  -7  -2  -2    0.84    0.18
   7  -2   2    1.48    0.21
   7  -2   2    0.87    0.17
  -7  -2  -2    0.93    0.15
  -7   2  -2    1.03    0.16
  -7   2  -2    0.82    0.19
   7   2   2    0.85    0.20
  -7   2  -2    1.34    0.22
   7   2   2    0.71    0.19
   8  -2   2   12.35    0.49
   8  -2   2   11.82    0.51
  -8  -2  -2   12.87    0.52
  -8  -2  -2   11.75    0.39
  -8   2  -2   12.36    0.52
   8   2   2   12.77    0.55
  -8   2  -2   12.19    0.42
   8   2   2   11.85    0.49
  -8   2  -2   12.73    0.53
   9  -2   2   11.80    0.51
   9  -2   2   11.21    0.53
  -9  -2  -2   11.35    0.41
  -9  -2  -2   10.70    0.52
  -9   2  -2   11.79    0.53
  -9   2  -2   11.72    0.42
   9   2   2   11.94    0.50
   9   2   2   11.96    0.56
  -9   2  -2   10.50    0.51
  10  -2   2    9.76    0.50
 -10  -2  -2   10.25    0.40
 -10  -2  -2    8.54    0.51
  10  -2   2   10.06    0.53
 -10   2  -2    9.47    0.39
  10   2   2    9.58    0.53
 -10   2  -2    9.36    0.51
 -10   2  -2    8.85    0.49
  10   2   2   10.18    0.48
  11  -2   2    0.27    0.20
  11  -2   2    0.00    0.16
 -11  -2  -2   -0.13    0.18
  11   2   2    0.07    0.18
 -11   2  -2   -0.23    0.15
 -11   2  -2    0.20    0.19
  11   2   2   -0.20    0.17
  12  -2   2    4.93    0.42
 -12  -2  -2    4.35    0.43
  12  -2   2    5.45    0.46
  12   2   2    4.66    0.44
  12   2   2    5.45    0.38
 -12   2  -2    5.11    0.43
 -12   2  -2    6.36    0.47
  12   2   2    5.09    0.45
  13  -2   2    0.91    0.27
 -13  -2  -2    0.95    0.32
  13  -2   2    1.19    0.32
  13   2   2    0.93    0.30
 -13   2  -2    0.68    0.29
  13   2   2    0.75    0.28
 -13   2  -2    0.89    0.29
  14  -2   2    8.83    0.61
  14  -2   2    9.10    0.59
 -14  -2  -2    8.46    0.61
 -14   2  -2    8.99    0.59
 -14   2  -2    8.98    0.61
  14   2   2    9.42    0.64
  14   2   2   10.64    0.66
  15  -2   2    4.38    0.49
 -15  -2  -2    5.83    0.55
  15  -2   2    4.85    0.53
  15   2   2    5.04    0.53
  15   2   2    5.97    0.57
 -15   2  -2    5.77    0.54
 -16  -2  -2   -0.25    0.26
  16  -2   2    0.23    0.28
  16  -2   2    0.34    0.30
 -16   2  -2    0.05    0.28
  16   2   2   -0.13    0.26
  16   2   2   -0.20    0.23
  17  -2   2    1.09    0.37
 -17  -2  -2    0.44    0.34
  17  -2   2    1.27    0.39
  17   2   2    0.96    0.36
  17   2   2    0.58    0.33
 -17   2  -2    1.33    0.42
 -18  -2  -2    0.06    0.28
  18  -2   2    0.13    0.30
  18  -2   2    0.00    0.28
 -18   2  -2    0.43    0.33
  18   2   2    0.03    0.29
  18   2   2   -0.13    0.29
  19  -2   2   -0.40    0.27
 -19  -2  -2    0.09    0.32
  19  -2   2   -0.27    0.27
 -19   2  -2   -0.40    0.29
  19   2   2    0.08    0.32
  19   2   2    0.16    0.32
  20  -2   2    1.95    0.50
  20  -2   2    1.25    0.48
 -20  -2  -2    2.21    0.55
  20   2   2    1.86    0.47
  20   2   2    2.03    0.49
 -20   2  -2    1.73    0.49
  21  -3  -2    0.02    0.35
 -21  -3   2    0.07    0.41
  21  -3  -2    0.06    0.36
 -21   3   2    0.06    0.38
  21   3  -2   -0.19    0.30
  21   3  -2    0.27    0.36
  20  -3  -2    0.46    0.36
  20  -3  -2    0.19    0.37
 -20  -3   2    0.04    0.35
  20   3  -2    0.71    0.41
  20   3  -2    0.20    0.31
 -20   3   2    0.12    0.36
  19  -3  -2    4.78    0.61
 -19  -3   2    4.30    0.62
  19  -3  -2    3.97    0.59
  19   3  -2    4.12    0.58
  19   3  -2    3.94    0.56
 -19   3   2    3.84    0.55
  18  -3  -2    0.02    0.31
 -18  -3   2    1.10    0.40
  18  -3  -2    0.80    0.38
  18   3  -2    0.77    0.38
  18   3  -2    0.98    0.37
 -18   3   2    0.63    0.35
  17  -3  -2    0.26    0.29
 -17  -3   2   -0.04    0.28
  17  -3  -2    0.01    0.27
 -17   3   2   -0.01    0.25
  17   3  -2    0.18    0.29
  17   3  -2    0.18    0.30
 -16  -3   2    0.00    0.24
  16  -3  -2   -0.09    0.25
  16  -3  -2    0.02    0.26
 -16   3   2   -0.13    0.24
  16   3  -2    0.31    0.31
  16   3  -2   -0.05    0.24
 -16   3   2    0.16    0.25
  15  -3  -2    4.85    0.52
 -15  -3   2    6.07    0.54
  15  -3  -2    6.30    0.54
 -15   3   2    6.05    0.53
  15   3  -2    5.20    0.52
 -15   3   2    6.34    0.52
  15   3  -2    6.35    0.55
  14  -3  -2    4.29    0.45
  14  -3  -2    4.17    0.47
 -14  -3   2    4.44    0.47
  14   3  -2    3.71    0.45
 -14   3   2    4.35    0.44
  14   3  -2    5.45    0.45
 -14   3   2    4.03    0.44
  14   3  -2    5.45    0.51
  13  -3  -2   12.49    0.69
 -13  -3   2   13.06    0.68
  13  -3  -2   12.75    0.66
 -13   3   2   13.38    0.68
  13   3  -2   12.21    0.67
  13   3  -2   13.48    0.62
 -13   3   2   13.54    0.67
  13   3  -2   12.86    0.68
  12  -3  -2   20.98    0.84
 -12  -3   2   19.82    0.81
  12  -3  -2   19.36    0.78
  12   3  -2   21.45    0.76
 -12   3   2   19.79    0.80
  12   3  -2   21.51    0.84
 -12   3   2   21.53    0.80
  12   3  -2   20.70    0.83
  11  -3  -2    6.78    0.47
  11  -3  -2    7.02    0.46
 -11  -3   2    6.17    0.44
  11   3  -2    6.91    0.46
 -11   3   2    7.49    0.49
 -11   3   2    7.43    0.45
 -11   3   2    6.43    0.35
  11   3  -2    6.71    0.47
  11   3  -2    6.69    0.43
  10  -3  -2    2.81    0.32
 -10  -3   2    2.59    0.20
 -10  -3   2    2.67    0.32
  10  -3  -2    2.04    0.32
  10   3  -2    2.70    0.32
 -10   3   2    2.71    0.33
 -10   3   2    2.81    0.31
 -10   3   2    2.86    0.27
  10   3  -2    2.69    0.34
  -9  -3   2   42.96    0.88
   9  -3  -2   41.83    1.10
   9  -3  -2   41.45    0.83
  -9  -3   2   42.10    1.13
   9  -3  -2   42.73    1.13
   9   3  -2   42.45    1.13
  -9   3   2   42.74    1.07
  -9   3   2   42.08    0.99
  -9   3   2   41.79    1.13
   9   3  -2   40.57    1.07
  -8  -3   2    1.03    0.22
   8  -3  -2    1.31    0.22
   8  -3  -2    1.01    0.13
  -8  -3   2    1.34    0.14
   8  -3  -2    1.50    0.25
  -8   3   2    1.21    0.19
  -8   3   2    1.24    0.20
  -8   3   2    1.13    0.23
   8   3  -2    1.30    0.23
   8   3  -2    1.01    0.22
   7  -3  -2    0.22    0.08
  -7  -3   2    0.44    0.16
   7  -3  -2    0.50    0.17
  -7  -3   2    0.19    0.08
   7  -3  -2    0.45    0.15
   7   3  -2    0.24    0.14
  -7   3   2    0.43    0.14
  -7   3   2   -0.10    0.12
  -7   3   2    0.07    0.11
   7   3  -2    0.29    0.14
  -6  -3   2  108.99    2.16
   6  -3  -2  106.77    2.13
  -6  -3   2  112.29    1.93
   6  -3  -2  109.71    2.16
   6  -3  -2  108.15    1.95
   6   3  -2  109.69    2.17
  -6   3   2  110.30    2.09
  -6   3   2  108.33    2.19
  -6   3   2  110.90    2.12
   6   3  -2  110.96    2.17
  -5  -3   2    5.51    0.16
   5  -3  -2    5.31    0.19
  -5  -3   2    5.26    0.25
  -5  -3   2    5.70    0.28
   5  -3  -2    5.07    0.27
   5  -3  -2    5.01    0.27
   5   3  -2    5.36    0.28
  -5   3   2    5.27    0.30
  -5   3   2    5.39    0.24
  -5   3   2    5.22    0.27
   5   3  -2    5.85    0.31
   5   3  -2    5.10    0.17
  -4  -3   2   16.25    0.47
  -4  -3   2   16.19    0.43
   4  -3  -2   15.51    0.45
   4  -3  -2   15.17    0.46
  -4  -3   2   15.60    0.34
   4  -3  -2   15.93    0.37
  -4   3   2   16.01    0.41
   4   3  -2   15.63    0.46
  -4   3   2   15.47    0.47
   4   3  -2   15.92    0.37
  -4   3   2   15.07    0.49
   4   3  -2   15.57    0.49
   3  -3  -2  326.74    5.77
  -3  -3   2  336.96    5.71
   3  -3  -2  329.94    5.75
  -3  -3   2  335.26    5.78
   3  -3  -2  332.64    5.68
  -3   3   2  314.29    5.80
  -3   3   2  333.03    5.68
   3   3  -2  333.13    5.70
   3   3  -2  336.99    5.64
  -3   3   2  333.76    5.79
   2  -3  -2  324.33    5.58
  -2  -3   2  327.35    5.53
   2  -3  -2  321.20    5.55
   2  -3  -2  323.36    5.60
  -2   3   2  323.63    5.63
   2   3  -2  322.08    5.57
   2   3  -2  321.74    5.63
   2   3  -2  325.60    5.52
  -2   3   2  314.43    5.63
  -1  -3   2  474.83    8.01
  -1  -3   2  479.48    8.06
   1  -3  -2  465.45    8.07
  -1  -3   2  470.24    8.09
   1  -3  -2  463.73    8.18
   1  -3  -2  474.26    8.08
   1  -3  -2  466.65    8.08
  -1   3   2  477.85    8.11
   1   3  -2  481.70    8.06
   1   3  -2  458.60    8.11
   1   3  -2  477.42    8.10
  -1   3   2  477.58    8.13
   0  -3   2  159.38    2.79
   0  -3   2  162.96    2.83
   0  -3  -2  160.92    2.88
   0  -3   2  161.77    2.90
   0  -3  -2  165.79    2.81
   0  -3  -2  162.28    2.88
   0   3   2  162.20    2.92
   0   3  -2  163.83    2.93
   0   3  -2  161.59    2.88
   0   3  -2  162.92    2.90
   0   3   2  167.26    2.89
  -1  -3  -2  206.73    3.66
  -1  -3  -2  209.01    3.66
  -1  -3  -2  213.97    3.61
   1  -3   2  207.52    3.63
   1  -3   2  208.26    3.56
   1   3   2  209.03    3.62
  -1   3  -2  206.53    3.70
  -1   3  -2  203.73    3.71
  -1   3  -2  211.57    3.63
   1   3   2  210.37    3.68
   2  -3   2    1.09    0.12
  -2  -3  -2    1.11    0.12
  -2  -3  -2    1.07    0.13
  -2  -3  -2    1.12    0.12
   2  -3   2    1.25    0.10
  -2   3  -2    1.29    0.16
   2   3   2    0.97    0.13
  -2   3  -2    1.13    0.16
  -2   3  -2    1.01    0.09
   2   3   2    1.43    0.10
   3  -3   2   79.38    1.53
  -3  -3  -2   79.87    1.54
  -3  -3  -2   79.41    1.52
   3  -3   2   81.08    1.46
  -3   3  -2   80.44    1.57
  -3   3  -2   82.15    1.39
  -3   3  -2   78.27    1.59
   3   3   2   79.03    1.49
  -3   3  -2   79.58    1.54
   3   3   2   77.66    1.41
   3   3   2   75.91    1.61
   4  -3   2   20.11    0.54
  -4  -3  -2   20.04    0.56
  -4  -3  -2   20.33    0.55
  -4  -3  -2   20.76    0.56
   4  -3   2   20.30    0.49
   4   3   2   19.73    0.61
   4   3   2   19.70    0.47
  -4   3  -2   19.57    0.55
  -4   3  -2   21.29    0.57
  -4   3  -2   20.23    0.59
  -5  -3  -2    7.01    0.20
   5  -3   2    7.23    0.28
  -5  -3  -2    6.98    0.32
  -5  -3  -2    7.03    0.32
   5  -3   2    7.22    0.32
  -5   3  -2    6.76    0.31
  -5   3  -2    6.94    0.35
  -5   3  -2    7.09    0.32
   5   3   2    7.36    0.36
   5   3   2    7.26    0.24
  -6  -3  -2   17.81    0.57
   6  -3   2   17.64    0.52
  -6  -3  -2   17.79    0.57
   6  -3   2   18.42    0.58
  -6  -3  -2   18.40    0.41
  -6   3  -2   18.79    0.62
   6   3   2   17.98    0.60
  -6   3  -2   18.49    0.58
  -6   3  -2   19.02    0.55
   6   3   2   18.05    0.41
   7  -3   2   69.76    1.45
  -7  -3  -2   67.43    1.51
   7  -3   2   66.98    1.50
  -7  -3  -2   67.94    1.51
  -7  -3  -2   67.93    1.28
   7   3   2   66.40    1.51
  -7   3  -2   69.82    1.45
  -7   3  -2   67.59    1.50
  -7   3  -2   68.69    1.54
   8  -3   2    3.40    0.30
   8  -3   2    2.85    0.27
  -8  -3  -2    2.82    0.18
  -8  -3  -2    2.87    0.29
  -8   3  -2    3.21    0.30
  -8   3  -2    2.80    0.30
   8   3   2    2.57    0.31
   8   3   2    2.94    0.32
  -8   3  -2    2.42    0.24
   9  -3   2   44.81    1.21
  -9  -3  -2   45.25    1.22
  -9  -3  -2   47.13    0.96
   9  -3   2   47.60    1.16
  -9   3  -2   46.90    1.23
   9   3   2   46.24    1.19
  -9   3  -2   46.29    1.08
  -9   3  -2   43.82    1.20
   9   3   2   46.60    1.26
  10  -3   2   10.82    0.51
 -10  -3  -2   11.84    0.58
  10  -3   2   11.11    0.56
 -10   3  -2   11.03    0.45
  10   3   2   11.34    0.59
 -10   3  -2   11.02    0.57
 -10   3  -2   11.32    0.56
  10   3   2   11.59    0.54
  11  -3   2    0.08    0.18
 -11  -3  -2    0.07    0.19
  11  -3   2   -0.08    0.15
  11   3   2    0.03    0.19
 -11   3  -2   -0.04    0.20
 -11   3  -2   -0.13    0.18
 -11   3  -2    0.08    0.14
  11   3   2   -0.06    0.19
 -12  -3  -2    5.53    0.47
  12  -3   2    6.12    0.45
  12  -3   2    5.21    0.45
 -12   3  -2    6.16    0.47
  12   3   2    5.68    0.48
  12   3   2    5.23    0.42
 -12   3  -2    6.00    0.49
 -13  -3  -2   13.85    0.72
  13  -3   2   15.14    0.70
  13  -3   2   13.90    0.73
  13   3   2   13.17    0.72
 -13   3  -2   14.36    0.71
  13   3   2   14.48    0.73
 -13   3  -2   14.07    0.72
  14  -3   2    0.01    0.21
 -14  -3  -2    0.28    0.27
  14  -3   2   -0.03    0.21
 -14   3  -2   -0.19    0.21
  14   3   2    0.06    0.25
 -14   3  -2    0.42    0.27
  14   3   2   -0.01    0.24
 -15  -3  -2    7.19    0.61
  15  -3   2    6.18    0.54
  15  -3   2    5.29    0.56
 -15   3  -2    6.35    0.55
  15   3   2    6.50    0.59
  15   3   2    6.77    0.60
 -15   3  -2    7.02    0.58
 -16  -3  -2    6.71    0.62
  16  -3   2    6.46    0.61
  16  -3   2    6.40    0.58
  16   3   2    6.59    0.62
  16   3   2    7.11    0.63
 -16   3  -2    6.93    0.60
  17  -3   2    0.37    0.34
  17  -3   2    0.35    0.30
 -17  -3  -2    0.67    0.38
  17   3   2    0.44    0.32
 -17   3  -2    0.20    0.32
  17   3   2    0.26    0.29
 -18  -3  -2    0.38    0.34
  18  -3   2    0.20    0.30
  18  -3   2    0.29    0.32
 -18   3  -2    0.04    0.33
  18   3   2    0.31    0.31
  18   3   2    0.05    0.31
 -19  -3  -2    2.02    0.52
  19  -3   2    1.43    0.48
  19  -3   2    1.26    0.42
  19   3   2    2.17    0.49
  19   3   2    2.27    0.52
 -19   3  -2    1.27    0.45
  20  -3   2    0.33    0.36
  20  -3   2    0.11    0.37
 -20  -3  -2    0.35    0.37
 -20   3  -2   -0.36    0.31
  20   3   2    0.55    0.38
  20   3   2    0.41    0.38
  21  -4  -2    0.16    0.36
  21   4  -2   -0.05    0.40
 -21   4   2   -0.24    0.37
 -20  -4   2    1.49    0.46
  20  -4  -2    1.72    0.51
  20  -4  -2    1.27    0.46
  20   4  -2    1.03    0.43
  20   4  -2    1.43    0.45
 -20   4   2    1.17    0.45
  19  -4  -2    1.56    0.47
 -19  -4   2    1.73    0.46
  19  -4  -2    1.96    0.51
  19   4  -2    1.86    0.49
 -19   4   2    2.14    0.49
  19   4  -2    2.18    0.48
 -18  -4   2    0.85    0.40
  18  -4  -2    1.26    0.40
  18  -4  -2    0.88    0.41
  18   4  -2    1.51    0.42
  18   4  -2    1.23    0.40
 -18   4   2    1.40    0.40
 -17  -4   2    0.58    0.32
  17  -4  -2    0.49    0.32
  17  -4  -2    0.62    0.32
 -17   4   2    0.79    0.34
  17   4  -2    0.46    0.31
  17   4  -2    0.80    0.34
  16  -4  -2    0.22    0.29
  16  -4  -2    0.33    0.30
 -16  -4   2    0.42    0.30
 -16   4   2    0.13    0.28
 -16   4   2    0.41    0.29
  16   4  -2    0.02    0.28
  16   4  -2   -0.04    0.26
  15  -4  -2    3.02    0.44
  15  -4  -2    3.14    0.46
 -15  -4   2    1.88    0.41
 -15   4   2    2.42    0.39
 -15   4   2    2.72    0.43
  15   4  -2    1.96    0.40
  15   4  -2    2.43    0.45
 -14  -4   2    0.81    0.30
  14  -4  -2    0.88    0.29
  14  -4  -2    0.57    0.27
  14   4  -2    0.70    0.30
 -14   4   2    1.11    0.33
  14   4  -2    0.96    0.29
 -14   4   2    1.03    0.31
  14   4  -2    0.61    0.28
 -13  -4   2    0.55    0.26
  13  -4  -2    0.50    0.23
  13  -4  -2    0.04    0.22
 -13   4   2    0.47    0.26
 -13   4   2    0.67    0.26
  13   4  -2    0.36    0.23
  13   4  -2    0.60    0.25
  13   4  -2    0.74    0.29
  12  -4  -2   33.94    1.12
 -12  -4   2   34.34    1.11
  12  -4  -2   34.44    1.08
 -12   4   2   34.30    1.11
  12   4  -2   33.35    1.10
  12   4  -2   34.45    1.05
 -12   4   2   32.14    1.03
  11  -4  -2    0.89    0.24
 -11  -4   2    0.96    0.26
  11  -4  -2    0.86    0.25
 -11   4   2    0.99    0.25
 -11   4   2    0.64    0.21
  11   4  -2    1.28    0.27
  11   4  -2    0.92    0.26
 -11   4   2    0.88    0.28
 -10  -4   2   12.66    0.59
  10  -4  -2   13.50    0.59
  10  -4  -2   12.99    0.61
 -10   4   2   12.50    0.54
 -10   4   2   11.62    0.59
  10   4  -2   13.00    0.59
  10   4  -2   11.57    0.59
 -10   4   2   12.72    0.51
  -9  -4   2    5.49    0.38
   9  -4  -2    5.47    0.39
   9  -4  -2    5.38    0.38
  -9   4   2    5.34    0.34
   9   4  -2    5.02    0.39
  -9   4   2    5.64    0.42
   9   4  -2    5.61    0.40
  -9   4   2    5.36    0.36
   8  -4  -2   15.14    0.57
  -8  -4   2   14.21    0.58
   8  -4  -2   15.50    0.35
   8  -4  -2   15.05    0.60
   8   4  -2   15.63    0.60
  -8   4   2   15.26    0.54
  -8   4   2   15.41    0.55
   8   4  -2   15.76    0.61
  -8   4   2   14.49    0.60
  -7  -4   2   27.73    0.81
  -7  -4   2   28.12    0.77
   7  -4  -2   29.80    0.84
   7  -4  -2   28.41    0.79
   7  -4  -2   28.28    0.59
   7   4  -2   29.37    0.84
  -7   4   2   29.46    0.75
  -7   4   2   28.94    0.79
  -7   4   2   27.77    0.85
   7   4  -2   28.43    0.83
  -6  -4   2    6.52    0.35
   6  -4  -2    6.46    0.32
  -6  -4   2    6.37    0.31
   6  -4  -2    6.71    0.35
   6  -4  -2    6.38    0.21
  -6   4   2    6.78    0.30
   6   4  -2    6.58    0.35
  -6   4   2    6.29    0.34
   6   4  -2    6.56    0.37
  -6   4   2    5.37    0.35
   6   4  -2    6.78    0.22
  -5  -4   2   19.01    0.57
  -5  -4   2   19.58    0.54
   5  -4  -2   18.44    0.43
   5  -4  -2   19.24    0.56
   5  -4  -2   18.37    0.57
  -5   4   2   17.93    0.57
  -5   4   2   18.24    0.49
  -5   4   2   19.00    0.62
   5   4  -2   19.04    0.45
   5   4  -2   18.92    0.61
   4  -4  -2    5.45    0.26
  -4  -4   2    5.62    0.28
   4  -4  -2    5.76    0.29
   4  -4  -2    6.17    0.22
  -4  -4   2    5.74    0.25
  -4   4   2    5.33    0.30
  -4   4   2    5.42    0.22
  -4   4   2    5.43    0.30
   4   4  -2    6.19    0.24
  -3  -4   2    0.89    0.12
  -3  -4   2    1.00    0.15
   3  -4  -2    1.03    0.13
   3  -4  -2    1.51    0.17
   3  -4  -2    0.91    0.14
   3   4  -2    1.07    0.10
   3   4  -2    0.89    0.17
  -3   4   2    1.04    0.18
   3   4  -2    0.75    0.14
  -3   4   2    1.28    0.18
  -2  -4   2  129.04    2.45
  -2  -4   2  133.94    2.38
   2  -4  -2  135.00    2.42
   2  -4  -2  135.09    2.45
   2  -4  -2  133.03    2.35
  -2  -4   2  134.60    2.38
  -2   4   2  134.83    2.49
   2   4  -2  130.00    2.49
   2   4  -2  132.86    2.44
  -2   4   2  129.66    2.49
   2   4  -2  132.82    2.36
   1  -4  -2    1.40    0.15
  -1  -4   2    1.13    0.11
  -1  -4   2    1.45    0.16
   1  -4  -2    1.34    0.14
  -1  -4   2    1.20    0.11
   1  -4  -2    1.42    0.11
   1   4  -2    1.22    0.16
  -1   4   2    1.25    0.16
   1   4  -2    1.36    0.14
  -1   4   2    1.52    0.18
   1   4  -2    1.42    0.17
   0  -4  -2    4.67    0.17
   0  -4   2    5.19    0.20
   0  -4   2    5.01    0.16
   0  -4  -2    4.91    0.22
   0  -4  -2    4.53    0.21
   0  -4   2    4.98    0.24
   0   4  -2    4.76    0.23
   0   4  -2    5.05    0.24
   0   4  -2    4.84    0.25
   0   4   2    5.04    0.26
   0   4   2    4.88    0.22
   1  -4   2    2.65    0.12
  -1  -4  -2    2.67    0.18
  -1  -4  -2    2.47    0.14
   1  -4   2    2.32    0.18
  -1  -4  -2    2.28    0.17
   1  -4   2    2.49    0.16
  -1   4  -2    2.36    0.16
   1   4   2    2.40    0.15
  -1   4  -2    2.50    0.18
  -1   4  -2    2.44    0.20
   1   4   2    2.52    0.20
  -2  -4  -2   49.21    1.03
  -2  -4  -2   50.62    0.99
   2  -4   2   47.91    0.93
   2  -4   2   47.40    1.00
  -2  -4  -2   47.44    1.02
  -2   4  -2   48.64    1.08
  -2   4  -2   49.47    0.95
  -2   4  -2   48.72    1.08
   2   4   2   48.09    1.11
   2   4   2   49.49    0.94
   2   4   2   48.55    1.02
  -3  -4  -2   14.96    0.46
  -3  -4  -2   13.55    0.43
  -3  -4  -2   15.24    0.43
   3  -4   2   14.49    0.43
   3  -4   2   14.50    0.38
   3   4   2   15.40    0.43
  -3   4  -2   14.77    0.50
  -3   4  -2   14.67    0.49
   3   4   2   14.10    0.52
   3   4   2   14.96    0.33
  -3   4  -2   14.66    0.34
  -4  -4  -2   19.17    0.57
  -4  -4  -2   20.74    0.57
   4  -4   2   21.24    0.52
  -4  -4  -2   20.40    0.59
   4  -4   2   21.11    0.58
   4   4   2   20.57    0.52
   4   4   2   20.08    0.65
   4   4   2   20.30    0.41
  -4   4  -2   20.70    0.64
  -4   4  -2   21.87    0.62
  -4   4  -2   20.96    0.40
  -4   4  -2   21.19    0.58
   5  -4   2    1.60    0.19
  -5  -4  -2    1.03    0.17
  -5  -4  -2    1.15    0.18
   5  -4   2    0.80    0.14
  -5   4  -2    1.02    0.17
   5   4   2    0.75    0.19
   5   4   2    0.94    0.13
  -5   4  -2    0.85    0.20
  -5   4  -2    1.03    0.19
  -6  -4  -2    0.42    0.16
  -6  -4  -2    0.18    0.13
   6  -4   2    0.36    0.15
   6  -4   2    0.12    0.12
  -6   4  -2    0.24    0.14
   6   4   2    0.19    0.09
  -6   4  -2    0.30    0.18
  -6   4  -2    0.37    0.14
   6   4   2    0.10    0.16
   7  -4   2   47.52    1.19
   7  -4   2   48.78    1.11
  -7  -4  -2   48.87    1.19
  -7  -4  -2   48.68    1.19
  -7   4  -2   48.47    1.18
  -7   4  -2   49.89    1.16
   7   4   2   50.84    0.94
  -7   4  -2   49.07    1.24
   7   4   2   47.50    1.23
  -8  -4  -2   19.54    0.69
  -8  -4  -2   19.10    0.67
   8  -4   2   18.72    0.62
   8  -4   2   20.61    0.70
   8   4   2   19.51    0.72
  -8   4  -2   20.28    0.69
  -8   4  -2   20.23    0.65
  -8   4  -2   18.68    0.71
   9  -4   2   39.82    1.12
   9  -4   2   40.86    1.05
  -9  -4  -2   38.97    1.11
  -9   4  -2   39.20    1.14
  -9   4  -2   40.53    1.02
   9   4   2   38.72    1.11
   9   4   2   39.05    1.16
  -9   4  -2   40.11    1.10
  10  -4   2   32.65    0.94
 -10  -4  -2   31.19    1.00
  10  -4   2   31.49    1.00
 -10   4  -2   32.19    1.03
  10   4   2   30.62    1.04
  10   4   2   31.31    0.98
 -10   4  -2   31.84    0.98
 -10   4  -2   32.83    0.89
  11  -4   2    1.25    0.30
 -11  -4  -2    2.25    0.35
  11  -4   2    1.98    0.32
 -11   4  -2    2.10    0.36
 -11   4  -2    2.03    0.27
  11   4   2    2.26    0.35
 -11   4  -2    1.88    0.31
  11   4   2    1.93    0.33
  12  -4   2    3.94    0.43
 -12  -4  -2    4.60    0.45
  12  -4   2    3.75    0.39
 -12   4  -2    3.89    0.40
  12   4   2    4.04    0.41
  12   4   2    4.77    0.47
 -12   4  -2    4.86    0.46
 -13  -4  -2    3.55    0.45
  13  -4   2    4.67    0.44
  13  -4   2    3.88    0.45
  13   4   2    3.96    0.46
 -13   4  -2    3.97    0.45
 -13   4  -2    4.51    0.45
  13   4   2    3.53    0.41
  14  -4   2   15.52    0.81
  14  -4   2   16.00    0.75
 -14  -4  -2   14.05    0.79
 -14   4  -2   15.30    0.79
  14   4   2   15.14    0.81
 -14   4  -2   13.73    0.75
  14   4   2   15.56    0.81
  15  -4   2    5.47    0.57
 -15  -4  -2    6.74    0.59
  15  -4   2    6.63    0.56
 -15   4  -2    6.50    0.57
  15   4   2    5.22    0.56
  15   4   2    5.85    0.57
 -15   4  -2    5.78    0.56
  16  -4   2    0.77    0.37
  16  -4   2    0.50    0.31
 -16  -4  -2    0.80    0.35
  16   4   2    0.90    0.36
 -16   4  -2    0.89    0.34
  16   4   2    0.99    0.38
 -16   4  -2    1.02    0.36
  17  -4   2   -0.19    0.25
  17  -4   2   -0.39    0.23
 -17  -4  -2    0.75    0.35
  17   4   2    0.14    0.28
 -17   4  -2    0.00    0.28
  17   4   2   -0.06    0.25
  18  -4   2    0.43    0.33
  18  -4   2   -0.03    0.29
 -18  -4  -2    0.28    0.36
 -18   4  -2    0.24    0.33
  18   4   2    0.04    0.31
  18   4   2    0.61    0.34
  19  -4   2    2.08    0.49
 -19  -4  -2    3.26    0.61
  19  -4   2    1.87    0.50
  19   4   2    1.63    0.48
 -19   4  -2    3.10    0.59
  19   4   2    2.18    0.50
  20  -4   2    4.56    0.70
  20  -4   2    4.97    0.82
 -20  -4  -2    6.36    0.74
 -20   4  -2    5.20    0.69
  20   4   2    4.88    0.68
  20   4   2    5.78    0.70
  21  -5  -2    0.18    0.40
  20  -5  -2    0.78    0.42
  20  -5  -2    0.61    0.41
 -20  -5   2    0.74    0.40
  20   5  -2    0.57    0.38
  20   5  -2    0.28    0.34
 -20   5   2    1.03    0.47
 -19  -5   2    1.15    0.43
  19  -5  -2    2.56    0.54
  19  -5  -2    1.90    0.51
  19   5  -2    1.76    0.47
 -19   5   2    1.33    0.45
  19   5  -2    0.60    0.36
  18  -5  -2    1.05    0.39
  18  -5  -2    1.27    0.42
 -18  -5   2    0.64    0.38
  18   5  -2    0.81    0.37
  18   5  -2    0.67    0.35
 -18   5   2    0.30    0.32
 -17  -5   2    3.70    0.52
  17  -5  -2    3.03    0.55
  17  -5  -2    3.79    0.54
  17   5  -2    3.95    0.55
  17   5  -2    3.33    0.53
 -17   5   2    4.06    0.52
 -17   5   2    4.53    0.55
  16  -5  -2    1.05    0.36
 -16  -5   2    1.76    0.41
  16  -5  -2    1.45    0.39
 -16   5   2    2.35    0.45
  16   5  -2    2.48    0.46
 -16   5   2    2.23    0.47
  16   5  -2    2.31    0.44
  15  -5  -2   -0.30    0.21
 -15  -5   2   -0.14    0.24
  15  -5  -2    0.10    0.24
  15   5  -2    0.36    0.25
  15   5  -2    0.00    0.25
  15   5  -2   -0.12    0.25
 -15   5   2   -0.16    0.19
 -15   5   2    0.12    0.27
  14  -5  -2    2.29    0.44
  14  -5  -2    2.41    0.40
 -14  -5   2    3.43    0.52
  14   5  -2    2.53    0.39
 -14   5   2    2.68    0.39
 -14   5   2    2.56    0.42
  14   5  -2    2.12    0.39
  14   5  -2    2.32    0.38
  13  -5  -2    0.89    0.31
 -13  -5   2    1.36    0.35
  13  -5  -2    0.96    0.30
 -13   5   2    1.39    0.36
 -13   5   2    1.43    0.31
  13   5  -2    1.14    0.30
  13   5  -2    0.83    0.28
  12  -5  -2   15.65    0.75
  12  -5  -2   15.86    0.72
 -12  -5   2   14.48    0.70
  12   5  -2   14.12    0.71
  12   5  -2   14.40    0.68
 -12   5   2   13.06    0.71
 -12   5   2   13.22    0.63
 -12   5   2   14.47    0.59
  11  -5  -2    1.38    0.29
  11  -5  -2    1.91    0.33
 -11  -5   2    1.69    0.33
  11   5  -2    2.02    0.33
 -11   5   2    1.92    0.29
 -11   5   2    2.12    0.36
  11   5  -2    1.61    0.32
 -11   5   2    1.85    0.31
 -10  -5   2    0.49    0.22
  10  -5  -2    0.28    0.22
  10  -5  -2    0.81    0.23
 -10   5   2    1.01    0.28
  10   5  -2    0.84    0.25
  10   5  -2    0.50    0.24
 -10   5   2    0.34    0.18
 -10   5   2    0.98    0.24
  -9  -5   2   14.39    0.62
   9  -5  -2   14.05    0.63
   9  -5  -2   14.87    0.61
   9   5  -2   14.09    0.63
   9   5  -2   14.36    0.63
  -9   5   2   14.30    0.66
  -9   5   2   14.78    0.59
  -9   5   2   14.56    0.56
   8  -5  -2    3.04    0.32
  -8  -5   2    2.30    0.27
  -8  -5   2    2.35    0.27
   8  -5  -2    2.62    0.29
  -8   5   2    2.62    0.25
  -8   5   2    2.43    0.33
  -8   5   2    2.04    0.28
   8   5  -2    2.09    0.30
   8   5  -2    2.30    0.32
   7  -5  -2    0.17    0.15
   7  -5  -2    0.15    0.15
  -7  -5   2    0.25    0.14
  -7  -5   2   -0.01    0.15
  -7   5   2    0.43    0.17
   7   5  -2    0.07    0.08
   7   5  -2   -0.08    0.14
   7   5  -2   -0.03    0.16
  -7   5   2    0.29    0.14
  -7   5   2   -0.16    0.14
   6  -5  -2   10.55    0.43
  -6  -5   2   11.17    0.47
  -6  -5   2   10.47    0.42
   6  -5  -2   10.05    0.46
  -6   5   2   10.95    0.39
  -6   5   2   11.17    0.47
   6   5  -2   10.56    0.33
   6   5  -2   11.22    0.50
  -6   5   2   10.92    0.50
   5  -5  -2    3.20    0.24
  -5  -5   2    2.94    0.24
  -5  -5   2    3.21    0.22
   5  -5  -2    2.54    0.25
  -5   5   2    2.94    0.29
  -5   5   2    2.92    0.20
  -5   5   2    3.11    0.28
   5   5  -2    3.44    0.29
   5   5  -2    2.92    0.19
   4  -5  -2    3.25    0.23
  -4  -5   2    3.54    0.25
   4  -5  -2    2.94    0.23
  -4  -5   2    2.98    0.20
  -4   5   2    2.74    0.26
  -4   5   2    2.92    0.25
   4   5  -2    2.93    0.26
   4   5  -2    2.97    0.14
   4   5  -2    3.58    0.22
   3  -5  -2   47.03    1.02
   3  -5  -2   46.11    1.05
  -3  -5   2   48.19    1.06
  -3  -5   2   49.10    1.00
   3   5  -2   47.53    0.92
  -3   5   2   45.54    1.09
  -3   5   2   46.41    1.10
   3   5  -2   47.09    1.02
   3   5  -2   46.38    1.12
  -2  -5   2   61.48    1.18
   2  -5  -2   58.57    1.20
  -2  -5   2   58.73    1.16
   2  -5  -2   58.98    1.14
  -2  -5   2   59.54    1.24
   2  -5  -2   58.44    1.24
   2   5  -2   59.57    1.16
   2   5  -2   57.37    1.24
  -2   5   2   58.38    1.29
   2   5  -2   56.85    1.28
  -2   5   2   59.62    1.28
  -1  -5   2  163.98    2.95
   1  -5  -2  165.76    2.91
  -1  -5   2  165.76    3.02
   1  -5  -2  169.31    2.99
  -1  -5   2  165.06    2.92
   1  -5  -2  162.41    3.01
   1   5  -2  164.34    3.06
  -1   5   2  167.52    3.04
  -1   5   2  163.99    3.08
   1   5  -2  167.05    3.07
   1   5  -2  161.31    2.98
   0  -5   2    3.71    0.23
   0  -5  -2    3.16    0.20
   0  -5  -2    3.49    0.17
   0  -5   2    3.56    0.16
   0  -5   2    3.66    0.19
   0  -5  -2    3.48    0.21
   0   5   2    3.81    0.22
   0   5  -2    3.63    0.22
   0   5   2    3.52    0.25
   0   5  -2    4.12    0.24
   0   5  -2    3.91    0.25
  -1  -5  -2    0.26    0.08
   1  -5   2    0.20    0.08
  -1  -5  -2    0.27    0.11
   1  -5   2    0.21    0.12
  -1  -5  -2    0.24    0.11
   1  -5   2    0.13    0.09
   1   5   2   -0.12    0.11
  -1   5  -2    0.14    0.11
   1   5   2    0.06    0.08
  -1   5  -2    0.04    0.12
  -1   5  -2    0.33    0.11
   1   5   2    0.09    0.11
   2  -5   2   80.31    1.49
  -2  -5  -2   78.18    1.60
   2  -5   2   81.10    1.58
   2  -5   2   80.19    1.62
  -2  -5  -2   80.26    1.60
  -2  -5  -2   80.68    1.55
   2   5   2   80.78    1.50
   2   5   2   81.33    1.62
   2   5   2   81.53    1.72
  -2   5  -2   81.88    1.54
  -2   5  -2   81.25    1.67
  -2   5  -2   78.81    1.67
  -3  -5  -2    9.09    0.36
  -3  -5  -2    8.68    0.33
   3  -5   2    9.44    0.29
   3  -5   2    8.77    0.34
  -3  -5  -2    8.47    0.35
  -3   5  -2    8.89    0.28
   3   5   2    8.99    0.43
  -3   5  -2    8.16    0.39
  -3   5  -2    8.61    0.40
   3   5   2    8.62    0.25
   3   5   2    8.99    0.35
  -4  -5  -2    1.92    0.21
   4  -5   2    2.09    0.17
  -4  -5  -2    2.41    0.20
   4  -5   2    2.34    0.21
  -4  -5  -2    2.03    0.21
   4   5   2    2.20    0.10
  -4   5  -2    2.04    0.12
   4   5   2    1.92    0.27
  -4   5  -2    2.28    0.24
   4   5   2    1.81    0.19
  -4   5  -2    2.34    0.23
   5  -5   2    0.59    0.13
  -5  -5  -2    0.02    0.12
  -5  -5  -2    0.27    0.13
   5  -5   2    0.30    0.14
  -5  -5  -2    0.15    0.15
   5   5   2    0.28    0.17
  -5   5  -2    0.28    0.15
  -5   5  -2    0.16    0.12
   5   5   2    0.40    0.13
  -5   5  -2    0.16    0.17
  -6  -5  -2   14.46    0.53
   6  -5   2   14.59    0.48
  -6  -5  -2   15.09    0.54
   6  -5   2   14.80    0.55
  -6   5  -2   14.63    0.60
  -6   5  -2   14.72    0.55
  -6   5  -2   15.18    0.53
   6   5   2   14.11    0.42
   6   5   2   13.61    0.59
   7  -5   2    7.25    0.36
   7  -5   2    7.78    0.43
  -7  -5  -2    7.31    0.41
  -7  -5  -2    7.26    0.41
  -7   5  -2    7.75    0.47
  -7   5  -2    7.66    0.42
  -7   5  -2    7.61    0.41
   7   5   2    7.62    0.28
   7   5   2    7.65    0.47
  -8  -5  -2   31.92    0.94
   8  -5   2   31.14    0.94
  -8  -5  -2   30.92    0.93
   8  -5   2   29.41    0.84
  -8   5  -2   32.00    0.91
  -8   5  -2   31.68    0.91
  -8   5  -2   30.21    0.98
   8   5   2   30.59    0.97
   9  -5   2   36.67    0.98
   9  -5   2   34.30    1.05
  -9  -5  -2   36.28    1.07
  -9  -5  -2   35.26    1.05
  -9   5  -2   34.57    1.03
  -9   5  -2   35.46    1.10
   9   5   2   35.52    1.09
  -9   5  -2   37.39    1.01
   9   5   2   37.41    1.13
  10  -5   2   27.60    0.85
  10  -5   2   27.62    0.94
 -10  -5  -2   27.69    0.93
 -10   5  -2   27.21    0.90
  10   5   2   27.08    0.97
  10   5   2   26.40    0.93
 -10   5  -2   26.12    0.95
 -10   5  -2   25.66    0.82
  11  -5   2   11.61    0.63
 -11  -5  -2   13.03    0.65
  11  -5   2   12.41    0.58
 -11   5  -2   12.86    0.56
 -11   5  -2   13.10    0.67
  11   5   2   11.70    0.66
 -11   5  -2   11.98    0.63
  11   5   2   12.54    0.64
 -12  -5  -2    2.28    0.40
  12  -5   2    1.00    0.29
  12  -5   2    0.86    0.26
  12   5   2    1.39    0.34
 -12   5  -2    0.59    0.26
  12   5   2    1.57    0.34
 -12   5  -2    1.45    0.35
  13  -5   2    7.62    0.58
 -13  -5  -2    8.00    0.58
  13  -5   2    8.45    0.54
  13   5   2    8.62    0.62
 -13   5  -2    7.19    0.54
  13   5   2    7.83    0.56
 -13   5  -2    7.43    0.57
 -14  -5  -2    0.05    0.26
  14  -5   2    0.40    0.29
  14  -5   2    0.19    0.24
  14   5   2    0.01    0.25
 -14   5  -2   -0.30    0.22
  14   5   2   -0.40    0.21
 -14   5  -2   -0.04    0.27
 -15  -5  -2    8.73    0.67
  15  -5   2    9.15    0.63
  15  -5   2    8.55    0.67
  15   5   2    7.94    0.66
 -15   5  -2    9.21    0.66
 -15   5  -2   10.15    0.68
  15   5   2    7.55    0.64
  16  -5   2    0.64    0.34
  16  -5   2    0.91    0.37
 -16  -5  -2    0.82    0.34
 -16   5  -2    1.16    0.38
 -16   5  -2    0.69    0.36
  16   5   2    0.41    0.31
  16   5   2    0.79    0.33
  17  -5   2    1.13    0.37
  17  -5   2    0.92    0.38
 -17  -5  -2    0.84    0.38
 -17   5  -2    0.85    0.38
  17   5   2    0.57    0.32
  17   5   2   -0.18    0.26
  18  -5   2    3.38    0.61
  18  -5   2    4.36    0.58
 -18  -5  -2    3.63    0.56
  18   5   2    4.09    0.56
 -18   5  -2    3.65    0.54
  18   5   2    2.68    0.53
 -19  -5  -2   -0.29    0.32
  19  -5   2    0.22    0.37
  19   5   2    0.19    0.35
  19   5   2    0.22    0.33
 -19   5  -2    0.30    0.37
 -20   5  -2    0.30    0.47
 -20  -6   2    1.42    0.50
  20  -6  -2    0.75    0.43
  20  -6  -2    0.84    0.44
  20   6  -2    0.33    0.38
 -20   6   2    0.49    0.39
  20   6  -2    1.15    0.44
  19  -6  -2    0.14    0.35
 -19  -6   2    0.34    0.35
  19  -6  -2    0.28    0.35
  19   6  -2    0.70    0.38
  19   6  -2    0.72    0.38
 -19   6   2    0.10    0.34
  18  -6  -2    0.02    0.31
 -18  -6   2    0.00    0.30
  18  -6  -2    0.50    0.37
  18   6  -2    0.56    0.34
 -18   6   2   -0.11    0.29
 -18   6   2    0.34    0.33
  18   6  -2   -0.02    0.32
  17  -6  -2    0.59    0.36
 -17  -6   2    0.31    0.33
  17  -6  -2    1.01    0.37
  17   6  -2    0.12    0.26
 -17   6   2    0.87    0.38
  17   6  -2    0.68    0.36
 -17   6   2    1.40    0.39
 -16  -6   2    4.16    0.54
  16  -6  -2    3.41    0.55
  16  -6  -2    3.53    0.52
  16   6  -2    3.33    0.50
 -16   6   2    3.98    0.50
  16   6  -2    4.24    0.55
 -16   6   2    3.89    0.54
  15  -6  -2    2.26    0.44
  15  -6  -2    1.77    0.41
 -15  -6   2    1.37    0.36
 -15   6   2    2.12    0.45
  15   6  -2    1.58    0.39
  15   6  -2    2.22    0.43
  15   6  -2    2.08    0.41
 -15   6   2    2.55    0.40
 -14  -6   2    0.79    0.31
  14  -6  -2    1.21    0.38
  14  -6  -2    1.25    0.35
 -14   6   2    0.89    0.30
 -14   6   2    1.44    0.37
  14   6  -2    1.44    0.36
  14   6  -2    1.52    0.37
  13  -6  -2   -0.03    0.23
  13  -6  -2    0.37    0.26
 -13  -6   2   -0.14    0.20
  13   6  -2    0.09    0.23
 -13   6   2    0.54    0.27
  13   6  -2    0.56    0.26
 -13   6   2    0.13    0.21
  12  -6  -2    1.70    0.34
 -12  -6   2    2.33    0.38
  12  -6  -2    2.21    0.36
 -12   6   2    1.85    0.32
 -12   6   2    2.23    0.32
 -12   6   2    2.28    0.40
  12   6  -2    1.99    0.37
  12   6  -2    1.68    0.35
  11  -6  -2   18.69    0.76
  11  -6  -2   18.23    0.80
 -11  -6   2   17.76    0.77
  11   6  -2   18.36    0.78
 -11   6   2   18.55    0.72
 -11   6   2   17.70    0.82
  11   6  -2   17.36    0.77
 -11   6   2   19.34    0.72
  10  -6  -2   -0.15    0.17
  10  -6  -2   -0.04    0.17
 -10  -6   2    0.06    0.18
  10   6  -2    0.27    0.20
  10   6  -2    0.28    0.23
 -10   6   2   -0.17    0.19
 -10   6   2    0.28    0.18
 -10   6   2    0.11    0.17
   9  -6  -2   10.55    0.52
  -9  -6   2   10.48    0.51
  -9  -6   2   11.08    0.56
   9  -6  -2   10.54    0.57
  -9   6   2   11.79    0.62
  -9   6   2   10.83    0.48
   9   6  -2   10.56    0.56
   9   6  -2   10.08    0.57
  -9   6   2   10.16    0.53
   8  -6  -2    2.23    0.30
  -8  -6   2    1.96    0.27
   8  -6  -2    2.36    0.30
  -8  -6   2    1.76    0.29
  -8   6   2    2.28    0.32
  -8   6   2    1.54    0.25
  -8   6   2    2.26    0.35
   8   6  -2    2.10    0.35
  -8   6   2    2.06    0.24
   8   6  -2    1.91    0.31
   8   6  -2    1.43    0.17
   7  -6  -2   12.19    0.55
   7  -6  -2   11.34    0.50
  -7  -6   2   11.57    0.48
  -7  -6   2   11.96    0.52
   7   6  -2   12.21    0.38
  -7   6   2   12.70    0.60
  -7   6   2   12.16    0.55
   7   6  -2   12.04    0.54
   7   6  -2   11.96    0.58
  -7   6   2   12.18    0.46
   6  -6  -2    0.29    0.16
  -6  -6   2    0.03    0.14
   6  -6  -2    0.25    0.17
  -6  -6   2    0.05    0.13
  -6   6   2    0.35    0.13
  -6   6   2    0.13    0.17
   6   6  -2    0.46    0.20
   6   6  -2    0.25    0.13
  -6   6   2    0.13    0.16
   5  -6  -2    6.37    0.36
  -5  -6   2    6.14    0.35
  -5  -6   2    6.34    0.31
   5  -6  -2    6.45    0.33
   5   6  -2    6.14    0.30
  -5   6   2    6.06    0.39
  -5   6   2    6.38    0.39
   5   6  -2    5.84    0.38
  -4  -6   2    0.03    0.10
  -4  -6   2   -0.01    0.12
   4  -6  -2   -0.07    0.10
   4  -6  -2   -0.11    0.12
   4   6  -2    0.00    0.07
  -4   6   2   -0.07    0.13
   4   6  -2    0.11    0.15
  -4   6   2    0.00    0.13
   4   6  -2    0.29    0.12
  -3  -6   2    9.68    0.40
   3  -6  -2    9.48    0.37
   3  -6  -2   10.03    0.34
  -3  -6   2   10.36    0.37
   3  -6  -2    9.96    0.41
  -3  -6   2   10.14    0.36
  -3   6   2   10.46    0.45
   3   6  -2   10.21    0.40
   3   6  -2    9.67    0.31
   3   6  -2   10.46    0.46
  -3   6   2    9.91    0.45
  -2  -6   2   67.79    1.42
   2  -6  -2   67.90    1.31
   2  -6  -2   66.53    1.41
  -2  -6   2   68.55    1.33
  -2  -6   2   67.64    1.35
   2  -6  -2   66.92    1.37
  -2   6   2   66.99    1.49
   2   6  -2   67.29    1.34
   2   6  -2   68.41    1.44
  -2   6   2   67.46    1.46
   2   6  -2   64.76    1.48
  -1  -6   2   91.93    1.78
  -1  -6   2   92.85    1.74
  -1  -6   2   90.65    1.83
   1  -6  -2   91.90    1.84
   1  -6  -2   94.10    1.74
   1  -6  -2   94.26    1.81
  -1   6   2   93.23    1.91
  -1   6   2   91.96    1.91
   1   6  -2   90.88    1.89
   1   6  -2   93.38    1.89
   1   6  -2   94.11    1.81
  -1   6   2   94.86    1.86
   0  -6  -2   22.07    0.53
   0  -6  -2   21.04    0.60
   0  -6   2   21.24    0.51
   0  -6  -2   20.98    0.58
   0  -6   2   22.11    0.57
   0  -6   2   21.60    0.60
   0   6   2   21.06    0.67
   0   6  -2   21.34    0.62
   0   6   2   21.88    0.66
   0   6   2   21.07    0.59
   0   6  -2   21.09    0.65
   0   6  -2   22.24    0.62
   1  -6   2  188.53    3.43
  -1  -6  -2  191.32    3.40
  -1  -6  -2  186.97    3.48
  -1  -6  -2  191.47    3.46
   1  -6   2  189.82    3.48
   1  -6   2  192.92    3.35
  -1   6  -2  186.67    3.51
   1   6   2  196.68    3.43
   1   6   2  188.29    3.53
  -1   6  -2  190.59    3.48
   1   6   2  188.47    3.60
  -1   6  -2  189.73    3.57
  -2  -6  -2   11.33    0.37
   2  -6   2   11.73    0.33
  -2  -6  -2   10.66    0.41
   2  -6   2   11.89    0.41
  -2  -6  -2   11.57    0.42
   2  -6   2   11.79    0.43
  -2   6  -2   11.18    0.47
   2   6   2   10.43    0.49
  -2   6  -2   11.20    0.38
   2   6   2   10.08    0.42
   2   6   2   11.23    0.35
  -2   6  -2   10.73    0.45
  -3  -6  -2   13.42    0.43
  -3  -6  -2   12.85    0.46
   3  -6   2   13.35    0.45
   3  -6   2   13.52    0.38
  -3  -6  -2   11.57    0.44
   3   6   2   11.72    0.54
  -3   6  -2   13.00    0.39
   3   6   2   12.69    0.35
   3   6   2   12.73    0.46
  -3   6  -2   13.88    0.53
  -3   6  -2   13.39    0.52
   4  -6   2   44.87    1.06
  -4  -6  -2   45.62    1.04
  -4  -6  -2   43.88    1.07
   4  -6   2   44.71    0.96
  -4  -6  -2   44.42    1.07
   4   6   2   46.32    0.85
  -4   6  -2   45.27    1.14
  -4   6  -2   45.84    1.16
   4   6   2   45.54    1.04
   4   6   2   42.62    1.18
  -4   6  -2   45.89    0.91
  -5  -6  -2    4.80    0.31
   5  -6   2    4.74    0.26
   5  -6   2    5.12    0.34
  -5  -6  -2    4.91    0.32
  -5  -6  -2    5.25    0.32
   5   6   2    5.12    0.29
  -5   6  -2    5.00    0.38
  -5   6  -2    5.72    0.39
   5   6   2    5.83    0.41
  -5   6  -2    4.82    0.18
   6  -6   2   49.31    1.11
  -6  -6  -2   48.67    1.21
  -6  -6  -2   48.92    1.19
   6  -6   2   48.39    1.21
  -6   6  -2   49.51    1.25
   6   6   2   50.36    1.08
  -6   6  -2   48.69    1.29
   6   6   2   50.65    1.34
   7  -6   2   14.79    0.52
  -7  -6  -2   12.91    0.55
  -7  -6  -2   13.62    0.56
   7  -6   2   13.81    0.59
  -7   6  -2   13.74    0.64
   7   6   2   14.06    0.65
  -7   6  -2   13.25    0.59
   7   6   2   13.34    0.43
  -7   6  -2   13.11    0.54
  -8  -6  -2    1.31    0.28
   8  -6   2    1.56    0.31
   8  -6   2    1.13    0.23
  -8  -6  -2    1.42    0.27
  -8   6  -2    1.46    0.28
  -8   6  -2    1.23    0.27
   8   6   2    1.37    0.32
  -8   6  -2    0.89    0.27
  -9  -6  -2   57.55    1.48
   9  -6   2   58.41    1.50
   9  -6   2   58.73    1.39
  -9  -6  -2   57.78    1.48
  -9   6  -2   58.33    1.45
  -9   6  -2   56.50    1.55
   9   6   2   56.66    1.54
  -9   6  -2   59.72    1.46
  10  -6   2    0.29    0.20
 -10  -6  -2    0.14    0.19
  10  -6   2    0.00    0.19
 -10  -6  -2   -0.11    0.18
  10   6   2    0.01    0.21
 -10   6  -2    0.00    0.21
  10   6   2    0.04    0.23
 -10   6  -2   -0.23    0.16
 -10   6  -2   -0.14    0.17
  11  -6   2    0.65    0.27
  11  -6   2    0.44    0.22
 -11  -6  -2    0.46    0.26
 -11   6  -2    0.03    0.24
  11   6   2    0.43    0.27
  11   6   2    0.64    0.29
 -11   6  -2    0.68    0.26
 -11   6  -2    0.92    0.25
 -12  -6  -2    0.92    0.31
  12  -6   2    1.80    0.37
  12  -6   2    1.29    0.30
 -12   6  -2    1.18    0.27
  12   6   2    1.12    0.32
  12   6   2    1.36    0.33
 -12   6  -2    1.10    0.34
 -12   6  -2    1.15    0.31
 -13  -6  -2    9.47    0.63
  13  -6   2    8.23    0.56
  13  -6   2    8.00    0.61
  13   6   2    9.63    0.65
 -13   6  -2    8.62    0.63
 -13   6  -2    8.38    0.58
  13   6   2    8.64    0.61
  14  -6   2    1.14    0.34
 -14  -6  -2    1.48    0.39
  14  -6   2    2.09    0.42
  14   6   2    1.84    0.44
 -14   6  -2    1.77    0.39
  14   6   2    1.53    0.38
 -14   6  -2    2.44    0.45
  15  -6   2    3.58    0.52
  15  -6   2    3.07    0.48
 -15  -6  -2    3.32    0.49
 -15   6  -2    3.34    0.52
  15   6   2    2.04    0.44
 -15   6  -2    2.74    0.47
  16  -6   2    1.51    0.42
 -16  -6  -2    1.39    0.43
  16  -6   2    1.39    0.39
 -16   6  -2    1.06    0.40
  16   6   2    1.15    0.37
 -16   6  -2    1.40    0.39
  16   6   2    1.32    0.40
  17  -6   2    0.12    0.29
  17  -6   2    0.07    0.30
 -17  -6  -2   -0.09    0.29
 -17   6  -2    0.33    0.37
  17   6   2    0.26    0.32
  17   6   2    0.18    0.31
 -17   6  -2    0.29    0.34
  18  -6   2   -0.04    0.30
 -18  -6  -2    0.26    0.34
  18   6   2   -0.19    0.24
  18   6   2   -0.09    0.30
 -18   6  -2    0.36    0.36
  19  -6   2    1.47    0.48
 -19  -6  -2    1.97    0.55
  19   6   2    0.93    0.40
  19   6   2    1.70    0.49
 -19   6  -2    1.31    0.44
  20  -7  -2    0.05    0.36
 -20  -7   2    0.39    0.41
  20  -7  -2    0.30    0.43
  20   7  -2   -0.02    0.36
  20   7  -2    0.74    0.41
 -20   7   2    0.88    0.46
  19  -7  -2   -0.06    0.33
  19  -7  -2    0.13    0.35
 -19  -7   2    0.09    0.32
  19   7  -2   -0.01    0.31
  19   7  -2   -0.05    0.31
 -19   7   2   -0.19    0.33
  18  -7  -2    1.77    0.46
  18  -7  -2    1.62    0.48
 -18  -7   2    0.71    0.39
  18   7  -2    1.34    0.41
  18   7  -2    0.64    0.36
 -18   7   2    1.15    0.41
 -18   7   2    1.45    0.45
 -17  -7   2    4.94    0.60
  17  -7  -2    6.04    0.64
  17  -7  -2    4.54    0.61
  17   7  -2    4.98    0.62
 -17   7   2    5.51    0.59
  17   7  -2    4.97    0.59
 -17   7   2    4.77    0.59
  16  -7  -2    2.25    0.48
  16  -7  -2    2.60    0.50
 -16  -7   2    3.25    0.50
 -16   7   2    2.08    0.47
  16   7  -2    2.16    0.44
  16   7  -2    2.06    0.43
 -16   7   2    2.53    0.46
  16   7  -2    2.23    0.45
  15  -7  -2    2.31    0.44
  15  -7  -2    2.28    0.47
 -15  -7   2    2.15    0.44
  15   7  -2    3.36    0.49
  15   7  -2    2.68    0.45
  15   7  -2    2.84    0.47
 -15   7   2    2.04    0.44
 -15   7   2    2.69    0.40
  14  -7  -2    1.62    0.38
 -14  -7   2    1.66    0.37
  14  -7  -2    1.99    0.44
  14   7  -2    2.07    0.43
  14   7  -2    1.84    0.40
 -14   7   2    1.13    0.36
 -14   7   2    2.27    0.40
  13  -7  -2   36.92    1.20
 -13  -7   2   34.23    1.22
  13  -7  -2   36.23    1.28
 -13   7   2   36.62    1.14
 -13   7   2   34.87    1.28
  13   7  -2   36.21    1.25
  13   7  -2   33.70    1.20
 -12  -7   2    5.66    0.49
  12  -7  -2    5.03    0.47
  12  -7  -2    5.26    0.51
 -12   7   2    5.23    0.52
  12   7  -2    5.21    0.49
 -12   7   2    5.46    0.44
  12   7  -2    5.64    0.51
 -12   7   2    5.61    0.46
 -11  -7   2   13.74    0.69
  11  -7  -2   14.16    0.73
  11  -7  -2   13.17    0.65
 -11   7   2   13.50    0.60
 -11   7   2   14.08    0.66
  11   7  -2   14.78    0.72
 -11   7   2   13.70    0.74
  11   7  -2   13.49    0.72
  10  -7  -2    0.00    0.18
  10  -7  -2   -0.06    0.20
 -10  -7   2    0.03    0.20
  10   7  -2    0.04    0.20
 -10   7   2    0.11    0.17
 -10   7   2    0.15    0.21
 -10   7   2   -0.22    0.21
  10   7  -2    0.01    0.19
   9  -7  -2    5.68    0.41
  -9  -7   2    5.58    0.43
  -9  -7   2    6.08    0.41
   9  -7  -2    5.69    0.43
  -9   7   2    5.72    0.48
  -9   7   2    5.69    0.44
   9   7  -2    5.19    0.46
  -9   7   2    5.88    0.37
   9   7  -2    5.44    0.43
  -8  -7   2    5.51    0.39
  -8  -7   2    5.70    0.42
   8  -7  -2    6.44    0.46
   8  -7  -2    5.96    0.41
   8   7  -2    5.97    0.43
  -8   7   2    6.28    0.48
  -8   7   2    5.63    0.44
   8   7  -2    5.49    0.28
   8   7  -2    5.15    0.45
  -8   7   2    6.27    0.36
   7  -7  -2   10.73    0.49
  -7  -7   2   10.32    0.48
   7  -7  -2    9.90    0.53
  -7  -7   2   10.39    0.52
  -7   7   2   10.58    0.59
  -7   7   2   10.87    0.56
   7   7  -2   10.42    0.59
  -7   7   2   11.31    0.38
   7   7  -2   10.82    0.41
  -6  -7   2    1.74    0.23
  -6  -7   2    1.06    0.22
   6  -7  -2    1.78    0.26
   6  -7  -2    1.69    0.27
   6   7  -2    1.92    0.32
  -6   7   2    1.42    0.29
  -6   7   2    1.48    0.28
  -6   7   2    1.33    0.21
   6   7  -2    1.64    0.22
  -5  -7   2   28.32    0.77
   5  -7  -2   27.32    0.83
  -5  -7   2   26.77    0.81
   5  -7  -2   28.11    0.77
  -5   7   2   27.00    0.87
  -5   7   2   28.88    0.90
   5   7  -2   28.38    0.76
   5   7  -2   28.39    0.58
  -5   7   2   28.78    0.74
   5   7  -2   28.71    0.91
  -4  -7   2    1.90    0.20
   4  -7  -2    1.91    0.25
   4  -7  -2    1.67    0.21
  -4  -7   2    1.47    0.22
   4  -7  -2    1.53    0.20
   4   7  -2    1.76    0.28
  -4   7   2    1.50    0.23
   4   7  -2    1.62    0.23
  -4   7   2    1.66    0.27
  -4   7   2    1.61    0.26
   4   7  -2    1.15    0.15
  -3  -7   2   17.59    0.53
   3  -7  -2   17.67    0.50
   3  -7  -2   17.03    0.53
   3  -7  -2   16.46    0.57
  -3  -7   2   16.50    0.56
  -3  -7   2   17.37    0.52
   3   7  -2   17.03    0.48
   3   7  -2   16.72    0.64
  -3   7   2   17.44    0.62
   3   7  -2   17.43    0.59
  -3   7   2   17.56    0.58
  -3   7   2   17.05    0.65
   2  -7  -2   -0.07    0.12
  -2  -7   2    0.16    0.11
   2  -7  -2   -0.09    0.10
   2  -7  -2    0.22    0.12
  -2  -7   2   -0.05    0.09
  -2  -7   2   -0.05    0.12
  -2   7   2    0.01    0.15
   2   7  -2    0.24    0.13
   2   7  -2    0.20    0.16
  -2   7   2    0.09    0.14
  -2   7   2    0.02    0.15
   2   7  -2    0.02    0.15
   1  -7  -2   36.59    0.88
  -1  -7   2   37.54    0.92
   1  -7  -2   36.95    0.82
  -1  -7   2   38.63    0.83
  -1  -7   2   37.14    0.87
   1  -7  -2   36.59    0.92
  -1   7   2   37.83    0.99
   1   7  -2   37.23    0.98
  -1   7   2   36.45    1.00
   1   7  -2   37.56    0.98
   1   7  -2   38.48    0.90
  -1   7   2   37.98    0.95
   0  -7   2    0.17    0.15
   0  -7  -2    0.10    0.12
   0  -7   2    0.29    0.10
   0  -7   2    0.00    0.10
   0  -7  -2    0.38    0.13
   0  -7  -2    0.45    0.12
   0   7   2    0.15    0.17
   0   7  -2    0.22    0.15
   0   7   2    0.37    0.15
   0   7  -2    0.58    0.15
   0   7   2    0.49    0.18
   0   7  -2    0.42    0.16
  -1  -7  -2    6.04    0.28
   1  -7   2    6.76    0.26
   1  -7   2    6.01    0.33
  -1  -7  -2    6.50    0.33
   1  -7   2    6.39    0.30
  -1  -7  -2    6.12    0.32
  -1   7  -2    6.59    0.35
  -1   7  -2    6.54    0.34
   1   7   2    6.22    0.40
   1   7   2    6.72    0.32
  -1   7  -2    6.11    0.37
   1   7   2    6.62    0.37
   2  -7   2   61.48    1.36
  -2  -7  -2   60.12    1.28
  -2  -7  -2   60.69    1.34
   2  -7   2   61.73    1.32
   2  -7   2   64.38    1.22
  -2  -7  -2   58.61    1.33
  -2   7  -2   62.39    1.46
   2   7   2   60.87    1.39
  -2   7  -2   61.03    1.31
   2   7   2   60.47    1.25
   2   7   2   61.15    1.49
  -2   7  -2   61.85    1.41
   3  -7   2   14.60    0.42
  -3  -7  -2   13.46    0.50
   3  -7   2   14.31    0.50
   3  -7   2   13.20    0.52
  -3  -7  -2   13.12    0.50
  -3  -7  -2   14.46    0.48
  -3   7  -2   14.38    0.45
   3   7   2   13.95    0.62
   3   7   2   14.16    0.40
  -3   7  -2   14.41    0.59
  -3   7  -2   13.46    0.55
   3   7   2   13.49    0.52
  -4  -7  -2    3.36    0.26
   4  -7   2    3.00    0.28
  -4  -7  -2    2.79    0.27
  -4  -7  -2    2.78    0.27
   4  -7   2    2.91    0.22
  -4   7  -2    3.16    0.32
   4   7   2    2.62    0.27
   4   7   2    2.72    0.16
  -4   7  -2    2.77    0.20
   4   7   2    2.81    0.34
  -4   7  -2    3.35    0.33
   5  -7   2   41.92    0.95
  -5  -7  -2   42.16    1.04
  -5  -7  -2   41.56    1.08
   5  -7   2   41.38    1.07
  -5  -7  -2   40.44    1.06
  -5   7  -2   41.35    1.16
  -5   7  -2   42.30    1.15
   5   7   2   40.96    1.01
   5   7   2   41.77    1.21
  -5   7  -2   42.23    0.85
   6  -7   2   35.04    0.86
  -6  -7  -2   33.86    0.96
   6  -7   2   35.50    0.99
  -6  -7  -2   33.78    0.94
  -6   7  -2   35.36    1.03
  -6   7  -2   33.98    1.06
   6   7   2   33.93    0.86
   6   7   2   32.07    1.07
   7  -7   2   85.59    1.92
  -7  -7  -2   84.35    1.89
  -7  -7  -2   84.22    1.87
   7  -7   2   83.11    1.76
  -7   7  -2   84.18    1.94
  -7   7  -2   85.69    2.00
   7   7   2   84.76    2.02
   7   7   2   83.94    1.69
  -8  -7  -2   18.86    0.72
   8  -7   2   19.66    0.75
  -8  -7  -2   18.11    0.72
   8  -7   2   18.89    0.64
  -8   7  -2   19.28    0.75
   8   7   2   18.15    0.80
  -8   7  -2   19.73    0.81
   9  -7   2    1.78    0.32
  -9  -7  -2    1.91    0.33
  -9  -7  -2    1.48    0.29
   9  -7   2    2.15    0.28
  -9   7  -2    1.73    0.28
   9   7   2    1.81    0.35
  -9   7  -2    1.88    0.32
  -9   7  -2    0.74    0.27
 -10  -7  -2    0.83    0.26
 -10  -7  -2    1.10    0.28
  10  -7   2    0.99    0.30
  10  -7   2    1.01    0.25
 -10   7  -2    1.23    0.30
  10   7   2    0.83    0.28
 -10   7  -2    1.28    0.33
 -10   7  -2    1.15    0.29
  10   7   2    1.18    0.32
  11  -7   2    0.92    0.29
  11  -7   2    1.65    0.31
 -11  -7  -2    1.17    0.30
 -11   7  -2    1.35    0.30
 -11   7  -2    0.59    0.29
 -11   7  -2    1.79    0.35
  11   7   2    1.28    0.35
  11   7   2    1.01    0.31
 -12  -7  -2    1.88    0.37
  12  -7   2    2.46    0.38
  12  -7   2    2.53    0.43
 -12   7  -2    1.89    0.40
  12   7   2    1.21    0.35
  12   7   2    2.63    0.43
 -12   7  -2    1.75    0.33
 -12   7  -2    2.20    0.36
  13  -7   2    5.03    0.53
 -13  -7  -2    4.99    0.51
  13  -7   2    3.94    0.44
  13   7   2    4.30    0.50
 -13   7  -2    3.86    0.53
 -13   7  -2    5.48    0.51
  13   7   2    3.90    0.50
  14  -7   2    1.32    0.38
 -14  -7  -2    1.15    0.36
  14  -7   2    2.01    0.42
  14   7   2    0.75    0.33
 -14   7  -2    1.16    0.36
  14   7   2    0.71    0.32
 -14   7  -2    0.88    0.36
  15  -7   2    3.01    0.50
  15  -7   2    2.69    0.48
 -15  -7  -2    3.13    0.49
  15   7   2    3.34    0.51
 -15   7  -2    2.72    0.51
 -15   7  -2    4.13    0.49
  15   7   2    3.48    0.51
  16  -7   2    0.18    0.30
 -16  -7  -2   -0.20    0.28
  16   7   2    0.29    0.31
 -16   7  -2   -0.15    0.28
 -16   7  -2   -0.18    0.29
  16   7   2    0.24    0.31
 -17  -7  -2   -0.15    0.29
  17  -7   2    0.31    0.35
 -17   7  -2    0.28    0.34
  17   7   2    0.42    0.36
  17   7   2   -0.04    0.31
 -17   7  -2    0.16    0.33
 -18  -7  -2   -0.17    0.30
  18  -7   2    0.12    0.32
 -18   7  -2    0.38    0.34
  18   7   2   -0.10    0.31
  18   7   2    0.21    0.34
 -19  -7  -2    0.65    0.37
  19  -7   2    0.51    0.45
 -19   7  -2    0.18    0.36
  19   7   2   -0.13    0.32
  19   7   2    0.01    0.35
  19  -8  -2    0.01    0.37
 -19  -8   2    0.15    0.33
 -19   8   2   -0.39    0.35
  19   8  -2   -0.30    0.30
  19   8  -2   -0.17    0.29
 -19   8   2    0.20    0.35
  18  -8  -2    1.12    0.40
 -18  -8   2   -0.01    0.31
  18  -8  -2    0.94    0.41
  18   8  -2    1.30    0.42
 -18   8   2    0.84    0.42
  18   8  -2    1.88    0.51
 -18   8   2    0.69    0.38
  17  -8  -2    0.11    0.31
  17  -8  -2   -0.19    0.27
 -17  -8   2    0.32    0.34
  17   8  -2    0.29    0.31
 -17   8   2    0.55    0.35
 -17   8   2    0.28    0.34
  17   8  -2    0.09    0.30
  16  -8  -2    0.59    0.33
  16  -8  -2    0.17    0.31
 -16  -8   2   -0.01    0.29
  16   8  -2    0.23    0.33
  16   8  -2    0.59    0.34
 -16   8   2    0.00    0.29
 -16   8   2    0.17    0.34
  16   8  -2   -0.15    0.25
 -15  -8   2    7.66    0.64
  15  -8  -2    6.17    0.62
  15  -8  -2    6.39    0.59
 -15   8   2    6.92    0.64
  15   8  -2    5.80    0.61
  15   8  -2    7.56    0.65
 -15   8   2    5.52    0.53
  14  -8  -2    1.86    0.43
  14  -8  -2    1.56    0.38
 -14  -8   2    2.18    0.44
 -14   8   2    2.26    0.41
  14   8  -2    2.01    0.43
 -14   8   2    1.21    0.39
  14   8  -2    1.54    0.41
  13  -8  -2   -0.13    0.21
  13  -8  -2    0.12    0.25
 -13  -8   2    0.51    0.29
 -13   8   2    1.05    0.39
 -13   8   2    0.49    0.28
  13   8  -2    0.70    0.29
  13   8  -2    0.58    0.30
 -13   8   2    0.31    0.25
 -12  -8   2    2.93    0.46
  12  -8  -2    2.26    0.38
  12  -8  -2    2.74    0.46
 -12   8   2    2.44    0.45
  12   8  -2    2.62    0.43
 -12   8   2    2.31    0.37
 -12   8   2    2.16    0.35
  12   8  -2    2.04    0.38
  11  -8  -2   11.19    0.68
 -11  -8   2   12.16    0.66
  11  -8  -2   12.51    0.64
 -11   8   2   12.23    0.59
 -11   8   2   12.53    0.73
  11   8  -2   11.64    0.68
  11   8  -2   12.77    0.68
 -11   8   2   12.91    0.66
 -10  -8   2    0.25    0.21
  10  -8  -2    1.53    0.33
  10  -8  -2    0.92    0.26
 -10  -8   2    1.17    0.28
 -10   8   2    1.38    0.27
 -10   8   2    1.18    0.31
  10   8  -2    1.21    0.31
  10   8  -2    0.66    0.27
 -10   8   2    1.00    0.29
   9  -8  -2    9.23    0.50
   9  -8  -2    9.15    0.57
  -9  -8   2    8.98    0.51
  -9  -8   2    9.12    0.53
   9   8  -2    8.39    0.54
  -9   8   2    9.64    0.61
  -9   8   2    9.89    0.58
   9   8  -2    8.90    0.59
  -8  -8   2   20.26    0.72
   8  -8  -2   19.54    0.71
  -8  -8   2   20.65    0.77
   8  -8  -2   20.01    0.79
  -8   8   2   19.56    0.84
   8   8  -2   20.02    0.59
   8   8  -2   19.79    0.84
  -8   8   2   20.81    0.82
  -7  -8   2   62.93    1.48
   7  -8  -2   62.29    1.56
   7  -8  -2   64.37    1.48
  -7  -8   2   62.50    1.54
  -7   8   2   65.71    1.32
   7   8  -2   59.73    1.62
  -7   8   2   64.50    1.62
   7   8  -2   62.97    1.37
  -7   8   2   60.90    1.63
  -6  -8   2    4.15    0.38
   6  -8  -2    4.02    0.38
   6  -8  -2    4.37    0.34
  -6  -8   2    4.69    0.33
   6   8  -2    5.14    0.44
  -6   8   2    4.88    0.44
   6   8  -2    3.88    0.31
  -6   8   2    4.44    0.42
  -6   8   2    4.87    0.32
   5  -8  -2   26.32    0.74
   5  -8  -2   25.41    0.81
  -5  -8   2   26.81    0.77
  -5  -8   2   25.48    0.80
   5  -8  -2   25.51    0.75
   5   8  -2   25.54    0.90
  -5   8   2   26.61    0.90
  -5   8   2   26.47    0.75
   5   8  -2   26.46    0.77
   5   8  -2   26.06    0.58
  -5   8   2   27.66    0.91
   4  -8  -2   37.22    0.90
  -4  -8   2   36.70    0.99
   4  -8  -2   38.18    1.01
   4  -8  -2   37.11    0.94
  -4  -8   2   37.67    0.94
  -4   8   2   37.48    0.96
   4   8  -2   36.01    1.09
  -4   8   2   37.75    1.07
  -4   8   2   35.47    1.07
   4   8  -2   36.94    0.81
   4   8  -2   36.77    0.98
  -3  -8   2   50.34    1.13
  -3  -8   2   48.11    1.17
   3  -8  -2   48.90    1.12
  -3  -8   2   47.69    1.10
   3  -8  -2   46.44    1.18
   3  -8  -2   48.63    1.07
   3   8  -2   48.80    1.28
  -3   8   2   49.70    1.25
   3   8  -2   48.71    1.06
  -3   8   2   47.50    1.28
   3   8  -2   50.20    1.21
  -3   8   2   48.14    1.19
   2  -8  -2    8.15    0.34
  -2  -8   2    8.22    0.36
  -2  -8   2    8.09    0.35
  -2  -8   2    8.00    0.41
   2  -8  -2    7.77    0.37
   2  -8  -2    8.37    0.41
  -2   8   2    8.13    0.47
  -2   8   2    8.79    0.45
  -2   8   2    8.52    0.44
   2   8  -2    8.80    0.45
   2   8  -2    8.53    0.46
   2   8  -2    8.25    0.36
  -1  -8   2   68.76    1.52
   1  -8  -2   68.07    1.47
  -1  -8   2   69.41    1.41
   1  -8  -2   70.13    1.42
   1  -8  -2   68.15    1.52
  -1  -8   2   70.00    1.47
  -1   8   2   69.51    1.55
  -1   8   2   68.73    1.63
   1   8  -2   71.96    1.62
  -1   8   2   72.01    1.62
   1   8  -2   72.09    1.61
   1   8  -2   69.71    1.50
   0  -8  -2   18.96    0.54
   0  -8  -2   18.65    0.59
   0  -8  -2   19.22    0.62
   0  -8   2   18.83    0.52
   0  -8   2   17.96    0.61
   0  -8   2   19.01    0.58
   0   8   2   19.21    0.61
   0   8  -2   18.74    0.65
   0   8  -2   18.81    0.69
   0   8   2   19.44    0.69
   0   8   2   19.55    0.72
   0   8  -2   19.77    0.63
  -1  -8  -2    4.25    0.26
   1  -8   2    4.68    0.32
  -1  -8  -2    4.91    0.31
  -1  -8  -2    3.99    0.30
   1  -8   2    3.95    0.23
   1  -8   2    4.16    0.29
   1   8   2    4.23    0.28
  -1   8  -2    3.85    0.31
  -1   8  -2    4.24    0.36
   1   8   2    3.74    0.38
  -1   8  -2    3.80    0.31
   1   8   2    4.23    0.34
  -2  -8  -2   11.27    0.47
   2  -8   2   11.15    0.37
   2  -8   2   11.08    0.45
  -2  -8  -2    9.86    0.44
  -2  -8  -2   10.97    0.42
   2  -8   2   10.90    0.47
  -2   8  -2   10.99    0.50
   2   8   2   11.58    0.58
  -2   8  -2   11.96    0.46
  -2   8  -2   10.96    0.54
   2   8   2   10.79    0.40
   2   8   2   10.41    0.50
  -3  -8  -2   27.56    0.74
   3  -8   2   25.86    0.77
   3  -8   2   27.82    0.81
  -3  -8  -2   27.45    0.80
  -3  -8  -2   27.47    0.80
   3  -8   2   27.37    0.67
   3   8   2   27.09    0.82
  -3   8  -2   26.69    0.86
   3   8   2   27.97    0.94
  -3   8  -2   26.97    0.72
   3   8   2   27.47    0.66
  -3   8  -2   25.72    0.87
   4  -8   2   29.22    0.73
  -4  -8  -2   30.33    0.82
   4  -8   2   28.94    0.84
  -4  -8  -2   29.14    0.85
  -4  -8  -2   31.29    0.87
   4  -8   2   28.48    0.85
   4   8   2   30.05    0.66
   4   8   2   28.66    0.99
  -4   8  -2   29.39    0.94
  -4   8  -2   29.26    0.95
  -4   8  -2   29.65    0.74
   4   8   2   30.13    0.86
   5  -8   2    0.44    0.16
  -5  -8  -2    0.58    0.21
  -5  -8  -2    0.65    0.20
   5  -8   2    0.33    0.20
  -5  -8  -2    0.77    0.21
  -5   8  -2    0.44    0.13
   5   8   2    0.54    0.19
  -5   8  -2    0.82    0.27
   5   8   2    0.40    0.25
  -5   8  -2    0.64    0.25
  -6  -8  -2    0.25    0.19
  -6  -8  -2    0.08    0.18
   6  -8   2   -0.04    0.18
   6  -8   2    0.21    0.15
  -6   8  -2   -0.09    0.20
   6   8   2   -0.01    0.17
   6   8   2    0.39    0.27
  -6   8  -2   -0.16    0.19
   7  -8   2    0.38    0.22
  -7  -8  -2    0.88    0.24
   7  -8   2    0.56    0.18
  -7  -8  -2    0.63    0.21
  -7   8  -2    0.70    0.25
  -7   8  -2    0.46    0.25
   7   8   2    0.78    0.19
   7   8   2    0.66    0.28
   8  -8   2    1.10    0.28
  -8  -8  -2    1.12    0.26
   8  -8   2    1.26    0.24
  -8  -8  -2    1.15    0.26
  -8   8  -2    1.33    0.29
   8   8   2    0.86    0.31
  -8   8  -2    1.39    0.33
  -9  -8  -2    2.66    0.35
   9  -8   2    2.57    0.37
   9  -8   2    2.26    0.30
  -9  -8  -2    2.86    0.35
   9   8   2    2.63    0.43
  -9   8  -2    2.54    0.40
  -9   8  -2    2.71    0.38
 -10  -8  -2    0.98    0.28
  10  -8   2    1.22    0.27
 -10  -8  -2    0.61    0.28
  10  -8   2    1.18    0.30
 -10   8  -2    0.97    0.29
  10   8   2    0.85    0.31
 -10   8  -2    0.78    0.33
  11  -8   2    0.21    0.22
 -11  -8  -2    0.09    0.22
  11  -8   2    0.34    0.27
 -11  -8  -2   -0.02    0.18
  11   8   2   -0.27    0.19
 -11   8  -2   -0.09    0.23
 -11   8  -2   -0.19    0.20
  11   8   2    0.03    0.25
 -12  -8  -2    1.45    0.37
  12  -8   2    1.98    0.35
  12  -8   2    0.98    0.34
 -12   8  -2    2.04    0.44
  12   8   2    1.27    0.37
 -12   8  -2    1.34    0.32
  12   8   2    1.79    0.40
 -13  -8  -2    5.90    0.56
  13  -8   2    4.61    0.48
  13  -8   2    5.84    0.58
 -13   8  -2    5.06    0.50
 -13   8  -2    5.38    0.60
  13   8   2    4.23    0.55
  13   8   2    5.21    0.57
  14  -8   2   -0.15    0.26
 -14  -8  -2    0.13    0.27
  14  -8   2   -0.18    0.36
 -14   8  -2    0.49    0.34
 -14   8  -2   -0.36    0.26
  14   8   2    0.40    0.34
  14   8   2   -0.02    0.27
  15  -8   2    0.22    0.31
 -15  -8  -2    0.43    0.33
 -15   8  -2   -0.03    0.33
  15   8   2    0.34    0.33
 -15   8  -2   -0.18    0.27
  15   8   2   -0.03    0.31
  16  -8   2    4.67    0.63
 -16  -8  -2    4.07    0.55
 -16   8  -2    3.86    0.62
  16   8   2    3.88    0.58
  17  -8   2   -0.26    0.27
 -17  -8  -2   -0.24    0.28
 -17   8  -2    0.16    0.36
  17   8   2   -0.04    0.31
  17   8   2   -0.48    0.25
 -18  -8  -2    0.15    0.35
  18  -8   2   -0.02    0.34
  18   8   2    0.17    0.33
  18   8   2    0.02    0.30
 -18   8  -2    1.43    0.50
 -19  -8  -2    1.38    0.51
  19  -8   2   -0.31    0.55
  19   8   2    0.85    0.52
  19  -9  -2   -0.30    0.33
 -19  -9   2   -0.05    0.34
 -19   9   2    0.06    0.40
  19   9  -2    0.19    0.34
  19   9  -2   -0.13    0.32
 -18  -9   2    0.02    0.31
  18  -9  -2    0.50    0.40
 -18   9   2   -0.08    0.33
  18   9  -2   -0.59    0.27
  18   9  -2    0.15    0.30
  17  -9  -2    5.57    0.64
 -17  -9   2    6.32    0.67
  17  -9  -2    4.23    0.66
  17   9  -2    6.11    0.64
  17   9  -2    4.82    0.67
  17   9  -2    6.73    0.69
 -17   9   2    6.78    0.71
  16  -9  -2    6.31    0.61
 -16  -9   2    5.99    0.62
  16  -9  -2    6.10    0.66
  16   9  -2    5.68    0.64
 -16   9   2    5.36    0.65
  16   9  -2    5.76    0.63
  15  -9  -2   -0.19    0.26
 -15  -9   2    0.31    0.31
  15  -9  -2    0.13    0.29
  15   9  -2    0.28    0.33
  15   9  -2    0.06    0.29
 -15   9   2    0.12    0.32
  14  -9  -2    4.92    0.53
 -14  -9   2    5.51    0.56
  14  -9  -2    4.32    0.57
  14   9  -2    4.99    0.55
 -14   9   2    4.59    0.58
  14   9  -2    4.64    0.56
  13  -9  -2    8.91    0.68
 -13  -9   2    9.01    0.65
  13  -9  -2    9.97    0.63
  13   9  -2    9.41    0.66
 -13   9   2    8.12    0.60
  13   9  -2    8.98    0.68
 -13   9   2    7.88    0.67
  12  -9  -2   -0.01    0.24
 -12  -9   2    0.53    0.28
  12  -9  -2    0.56    0.27
 -12   9   2    0.70    0.33
  12   9  -2    0.44    0.32
  12   9  -2    0.82    0.30
 -12   9   2    0.85    0.31
  11  -9  -2    4.36    0.48
 -11  -9   2    5.31    0.48
 -11  -9   2    4.96    0.45
  11  -9  -2    4.57    0.43
 -11   9   2    4.21    0.51
  11   9  -2    4.88    0.53
 -11   9   2    5.00    0.50
  11   9  -2    4.50    0.46
  10  -9  -2    0.72    0.25
  10  -9  -2    1.27    0.34
 -10  -9   2    0.34    0.25
 -10  -9   2    1.00    0.27
 -10   9   2    0.50    0.27
 -10   9   2    1.18    0.34
  10   9  -2    1.19    0.32
  10   9  -2    0.27    0.26
  -9  -9   2   -0.17    0.19
   9  -9  -2   -0.02    0.16
   9  -9  -2   -0.10    0.20
  -9  -9   2   -0.13    0.19
  -9   9   2   -0.26    0.20
  -9   9   2    0.15    0.22
   9   9  -2    0.05    0.20
   9   9  -2    0.13    0.24
   8  -9  -2   39.14    1.09
   8  -9  -2   36.45    1.17
  -8  -9   2   40.07    1.17
  -8  -9   2   40.36    1.12
   8   9  -2   41.10    1.29
  -8   9   2   38.99    1.26
   8   9  -2   37.81    1.24
  -8   9   2   39.38    1.23
  -7  -9   2   12.04    0.59
  -7  -9   2   13.30    0.57
   7  -9  -2   13.50    0.63
   7  -9  -2   12.35    0.54
  -7   9   2   13.68    0.68
   7   9  -2   12.80    0.69
   7   9  -2   12.72    0.51
  -7   9   2   12.17    0.66
   6  -9  -2    0.15    0.17
  -6  -9   2   -0.10    0.16
  -6  -9   2   -0.03    0.15
   6  -9  -2   -0.07    0.18
   6  -9  -2   -0.08    0.16
  -6   9   2    0.33    0.17
  -6   9   2   -0.37    0.17
  -6   9   2    0.11    0.23
   6   9  -2   -0.03    0.15
   6   9  -2    0.25    0.23
  -5  -9   2   23.97    0.81
   5  -9  -2   24.74    0.76
   5  -9  -2   26.37    0.75
   5  -9  -2   24.77    0.84
  -5  -9   2   26.05    0.78
  -5   9   2   26.06    0.93
  -5   9   2   24.62    0.90
  -5   9   2   25.14    0.77
   5   9  -2   25.80    0.65
   5   9  -2   25.98    0.81
   5   9  -2   25.89    0.94
   4  -9  -2    0.35    0.19
   4  -9  -2    0.23    0.16
  -4  -9   2    0.38    0.19
   4  -9  -2    0.14    0.16
  -4  -9   2    0.25    0.17
   4   9  -2    0.59    0.28
  -4   9   2    0.60    0.23
   4   9  -2    0.41    0.15
  -4   9   2    0.19    0.20
   4   9  -2    0.68    0.21
  -4   9   2    0.18    0.21
  -3  -9   2    3.12    0.29
  -3  -9   2    2.79    0.26
   3  -9  -2    2.29    0.26
  -3  -9   2    2.91    0.32
   3  -9  -2    3.37    0.28
   3  -9  -2    2.92    0.32
   3   9  -2    2.99    0.26
   3   9  -2    2.46    0.37
   3   9  -2    3.52    0.35
  -3   9   2    2.49    0.33
  -3   9   2    3.42    0.38
  -3   9   2    3.12    0.35
   2  -9  -2   55.72    1.34
  -2  -9   2   57.72    1.24
  -2  -9   2   56.17    1.33
   2  -9  -2   54.97    1.27
  -2  -9   2   56.50    1.28
   2  -9  -2   55.67    1.22
  -2   9   2   53.66    1.37
  -2   9   2   55.54    1.45
  -2   9   2   56.51    1.41
   2   9  -2   57.39    1.45
   2   9  -2   56.62    1.27
   2   9  -2   55.88    1.41
  -1  -9   2   10.25    0.47
  -1  -9   2    9.23    0.42
   1  -9  -2   10.74    0.48
   1  -9  -2   10.03    0.44
   1  -9  -2   10.00    0.40
  -1  -9   2   10.19    0.40
  -1   9   2   10.43    0.49
   1   9  -2    9.87    0.53
   1   9  -2    8.80    0.50
   1   9  -2   10.33    0.46
  -1   9   2    9.78    0.52
  -1   9   2    9.63    0.53
   0  -9  -2   59.66    1.40
   0  -9   2   60.61    1.40
   0  -9  -2   60.43    1.37
   0  -9   2   60.90    1.28
   0  -9  -2   59.38    1.29
   0  -9   2   60.54    1.36
   0   9   2   60.73    1.51
   0   9  -2   59.43    1.41
   0   9  -2   59.67    1.51
   0   9   2   62.70    1.40
   0   9   2   59.94    1.52
   0   9  -2   61.46    1.47
  -1  -9  -2   14.45    0.49
  -1  -9  -2   13.55    0.55
  -1  -9  -2   14.16    0.54
   1  -9   2   14.19    0.54
   1  -9   2   14.75    0.57
   1  -9   2   14.33    0.46
   1   9   2   14.10    0.53
   1   9   2   14.63    0.66
  -1   9  -2   13.49    0.57
  -1   9  -2   14.77    0.65
   1   9   2   14.51    0.62
  -1   9  -2   13.70    0.58
   2  -9   2   18.71    0.66
  -2  -9  -2   18.45    0.64
  -2  -9  -2   18.50    0.59
  -2  -9  -2   18.59    0.65
   2  -9   2   19.70    0.65
   2  -9   2   18.83    0.54
   2   9   2   18.69    0.71
  -2   9  -2   19.16    0.65
   2   9   2   20.03    0.59
  -2   9  -2   18.01    0.74
   2   9   2   18.14    0.77
  -2   9  -2   17.28    0.69
   3  -9   2    4.42    0.33
   3  -9   2    4.40    0.26
   3  -9   2    4.73    0.38
  -3  -9  -2    4.58    0.35
  -3  -9  -2    4.00    0.35
  -3  -9  -2    4.60    0.32
  -3   9  -2    3.91    0.40
   3   9   2    4.79    0.39
   3   9   2    4.84    0.46
   3   9   2    4.49    0.28
  -3   9  -2    4.40    0.39
  -3   9  -2    4.87    0.33
  -4  -9  -2    4.04    0.32
   4  -9   2    3.88    0.38
  -4  -9  -2    4.54    0.36
  -4  -9  -2    4.02    0.34
   4  -9   2    4.14    0.34
   4  -9   2    4.68    0.29
   4   9   2    4.32    0.48
   4   9   2    4.32    0.24
  -4   9  -2    4.29    0.40
  -4   9  -2    4.73    0.43
   4   9   2    4.15    0.36
  -4   9  -2    4.01    0.29
   5  -9   2    2.26    0.24
  -5  -9  -2    1.88    0.28
  -5  -9  -2    1.85    0.26
  -5  -9  -2    2.28    0.30
   5  -9   2    2.12    0.30
   5  -9   2    2.08    0.30
  -5   9  -2    1.37    0.31
   5   9   2    1.73    0.29
  -5   9  -2    2.32    0.38
   5   9   2    1.99    0.38
  -5   9  -2    1.87    0.21
   6  -9   2    2.37    0.26
  -6  -9  -2    2.52    0.32
  -6  -9  -2    3.07    0.32
   6  -9   2    3.34    0.37
  -6  -9  -2    3.21    0.34
   6  -9   2    2.49    0.32
  -6   9  -2    2.17    0.35
   6   9   2    3.44    0.43
   6   9   2    2.64    0.31
  -6   9  -2    2.19    0.37
  -7  -9  -2    0.77    0.24
  -7  -9  -2    0.70    0.24
   7  -9   2    0.72    0.19
   7  -9   2    0.62    0.24
  -7   9  -2    0.49    0.25
   7   9   2    0.88    0.31
   7   9   2    0.32    0.19
  -7   9  -2    0.32    0.25
  -8  -9  -2    0.14    0.20
  -8  -9  -2    0.50    0.23
   8  -9   2    0.27    0.23
   8  -9   2    0.32    0.18
  -8   9  -2   -0.02    0.22
  -8   9  -2    0.29    0.22
   8   9   2    0.33    0.27
  -9  -9  -2    1.58    0.33
   9  -9   2    1.85    0.35
  -9  -9  -2    1.72    0.33
   9  -9   2    2.01    0.29
  -9   9  -2    1.83    0.36
  -9   9  -2    1.71    0.37
   9   9   2    2.11    0.41
 -10  -9  -2    0.12    0.21
 -10  -9  -2    0.21    0.23
  10  -9   2    0.45    0.22
  10  -9   2    0.25    0.25
  10   9   2    0.35    0.28
 -10   9  -2    0.23    0.23
 -10   9  -2    0.55    0.31
 -11  -9  -2    1.18    0.33
 -11  -9  -2    0.86    0.31
  11  -9   2    1.21    0.35
  11  -9   2    1.05    0.27
 -11   9  -2    1.05    0.31
  11   9   2    1.07    0.33
 -11   9  -2    1.35    0.39
  11   9   2    0.83    0.33
 -12  -9  -2    9.38    0.64
  12  -9   2    9.71    0.68
  12   9   2   10.02    0.71
 -12   9  -2   10.08    0.64
 -12   9  -2    9.91    0.73
  12   9   2    9.80    0.72
 -13  -9  -2    0.62    0.32
  13  -9   2    0.55    0.33
  13   9   2    0.54    0.34
 -13   9  -2    0.39    0.32
  13   9   2    0.34    0.30
 -13   9  -2    0.23    0.32
 -14  -9  -2    0.42    0.31
  14  -9   2    1.02    0.38
  14   9   2    1.10    0.39
  14   9   2    1.26    0.42
 -14   9  -2    0.84    0.36
 -15  -9  -2    1.52    0.43
  15  -9   2    2.12    0.48
 -15   9  -2    1.66    0.49
  15   9   2    1.18    0.40
  15   9   2    2.21    0.48
  16  -9   2    0.17    0.34
 -16  -9  -2   -0.09    0.31
 -16   9  -2    0.17    0.34
  16   9   2   -0.06    0.29
  17  -9   2   -0.30    0.29
 -17  -9  -2    0.10    0.36
  17   9   2    0.04    0.32
 -17   9  -2    0.02    0.39
  17   9   2    0.29    0.33
 -18  -9  -2    0.33    0.37
  18  -9   2    0.09    0.37
  18   9   2   -0.08    0.31
  18   9   2    0.27    0.33
 -18   9  -2    0.01    0.38
 -19  10   2   -0.26    0.39
  19  10  -2   -0.18    0.31
  18 -10  -2    2.95    0.62
 -18 -10   2    1.93    0.50
  18  10  -2    1.11    0.43
 -18  10   2    1.80    0.54
  18  10  -2    1.82    0.49
  17 -10  -2    1.17    0.44
 -17 -10   2    0.82    0.42
 -17  10   2    0.80    0.44
  17  10  -2    1.44    0.47
  17  10  -2    1.09    0.40
  17  10  -2    1.03    0.40
  16 -10  -2    0.81    0.38
 -16 -10   2    1.40    0.44
  16  10  -2    1.76    0.49
  16  10  -2    0.96    0.41
 -16  10   2    0.49    0.37
  15 -10  -2    0.48    0.32
  15 -10  -2    0.99    0.36
 -15 -10   2    1.13    0.39
 -15  10   2    0.89    0.41
  15  10  -2    1.58    0.46
  15  10  -2    0.79    0.36
 -14 -10   2    0.42    0.33
  14 -10  -2    0.32    0.32
  14 -10  -2    0.15    0.31
  14  10  -2    0.21    0.29
  14  10  -2    0.20    0.30
 -14  10   2    0.61    0.34
 -13 -10   2    4.05    0.50
  13 -10  -2    4.03    0.48
  13 -10  -2    3.91    0.53
 -13  10   2    4.65    0.59
 -13  10   2    4.65    0.53
  13  10  -2    4.65    0.57
  13  10  -2    4.79    0.57
  12 -10  -2    1.78    0.42
  12 -10  -2    1.18    0.33
 -12 -10   2    1.42    0.36
  12  10  -2    1.12    0.34
 -12  10   2    1.08    0.33
 -12  10   2    1.73    0.44
  12  10  -2    1.22    0.37
 -11 -10   2    0.75    0.29
  11 -10  -2    1.02    0.33
 -11 -10   2    1.38    0.34
  11 -10  -2    1.45    0.34
 -11  10   2    0.65    0.32
  11  10  -2    1.25    0.35
 -11  10   2    1.82    0.40
  11  10  -2    1.84    0.42
 -10 -10   2   18.12    0.77
 -10 -10   2   17.34    0.79
  10 -10  -2   17.61    0.83
  10 -10  -2   16.95    0.73
  10  10  -2   16.44    0.86
  10  10  -2   17.48    0.82
 -10  10   2   16.03    0.86
 -10  10   2   16.96    0.83
  -9 -10   2    0.49    0.26
   9 -10  -2    0.62    0.24
  -9 -10   2    0.18    0.20
   9 -10  -2    0.80    0.29
   9  10  -2    0.17    0.26
  -9  10   2    0.46    0.28
  -9  10   2    0.57    0.29
   9  10  -2    0.67    0.29
   8 -10  -2   28.48    1.00
  -8 -10   2   28.42    0.92
   8 -10  -2   27.59    0.89
  -8 -10   2   25.79    0.94
  -8  10   2   27.69    1.04
  -8  10   2   26.39    1.05
   8  10  -2   27.35    1.06
   7 -10  -2    7.29    0.51
   7 -10  -2    7.68    0.44
   7 -10  -2    8.54    0.47
  -7 -10   2    8.11    0.47
  -7 -10   2    7.84    0.51
  -7  10   2    8.91    0.60
  -7  10   2    6.98    0.54
   7  10  -2    7.97    0.45
   7  10  -2    7.59    0.57
   6 -10  -2   13.30    0.54
  -6 -10   2   11.42    0.55
   6 -10  -2   11.41    0.52
  -6 -10   2   10.43    0.55
   6 -10  -2   11.02    0.58
   6  10  -2   11.20    0.67
  -6  10   2   10.96    0.65
  -6  10   2   11.46    0.64
  -6  10   2   11.51    0.50
   6  10  -2   12.09    0.55
  -5 -10   2    0.65    0.20
   5 -10  -2    0.38    0.23
   5 -10  -2    0.55    0.20
  -5 -10   2    0.76    0.25
   5 -10  -2    0.97    0.22
   5  10  -2    0.23    0.23
   5  10  -2    0.42    0.21
  -5  10   2    0.87    0.24
  -5  10   2    0.92    0.28
  -5  10   2    1.00    0.30
   4 -10  -2    4.71    0.33
  -4 -10   2    4.87    0.36
   4 -10  -2    5.02    0.36
  -4 -10   2    4.75    0.37
   4 -10  -2    5.52    0.41
  -4  10   2    4.17    0.43
   4  10  -2    5.15    0.47
  -4  10   2    4.50    0.41
   4  10  -2    5.63    0.30
  -4  10   2    4.99    0.39
   4  10  -2    4.65    0.39
   3 -10  -2    0.26    0.18
  -3 -10   2    0.45    0.19
  -3 -10   2    0.45    0.20
   3 -10  -2    0.32    0.20
  -3 -10   2    0.63    0.20
   3 -10  -2    0.43    0.18
  -3  10   2    0.40    0.27
   3  10  -2    0.39    0.25
  -3  10   2    0.72    0.26
  -3  10   2    0.35    0.21
   3  10  -2    0.38    0.18
   3  10  -2    0.34    0.22
   2 -10  -2    0.90    0.21
   2 -10  -2    0.60    0.21
  -2 -10   2    0.53    0.18
   2 -10  -2    0.54    0.19
  -2 -10   2    0.64    0.21
  -2 -10   2    0.56    0.18
   2  10  -2    0.49    0.26
   2  10  -2    0.67    0.25
  -2  10   2    0.55    0.24
   2  10  -2    0.35    0.20
  -2  10   2    1.25    0.30
  -2  10   2    0.54    0.25
  -1 -10   2    5.56    0.40
  -1 -10   2    5.75    0.36
   1 -10  -2    5.41    0.39
   1 -10  -2    5.82    0.33
   1 -10  -2    5.57    0.36
  -1 -10   2    4.95    0.32
   1  10  -2    5.87    0.45
  -1  10   2    4.94    0.44
   1  10  -2    5.43    0.38
  -1  10   2    6.08    0.43
  -1  10   2    5.73    0.46
   1  10  -2    5.65    0.46
   0 -10  -2    1.54    0.22
   0 -10   2    1.26    0.21
   0 -10   2    1.82    0.30
   0 -10  -2    1.58    0.26
   0 -10  -2    1.66    0.28
   0 -10   2    1.69    0.25
   0  10  -2    2.02    0.32
   0  10  -2    1.26    0.31
   0  10   2    1.57    0.33
   0  10   2    1.44    0.26
   0  10  -2    1.54    0.27
   0  10   2    1.80    0.32
   1 -10   2    8.07    0.47
  -1 -10  -2    7.33    0.42
   1 -10   2    8.21    0.36
   1 -10   2    8.83    0.44
  -1 -10  -2    8.29    0.45
  -1 -10  -2    7.44    0.38
  -1  10  -2    7.27    0.51
   1  10   2    7.53    0.50
   1  10   2    9.34    0.57
  -1  10  -2    7.95    0.47
   1  10   2    7.57    0.41
  -1  10  -2    8.00    0.47
  -2 -10  -2   17.27    0.66
  -2 -10  -2   16.88    0.58
   2 -10   2   16.85    0.53
  -2 -10  -2   18.21    0.65
   2 -10   2   17.77    0.67
   2 -10   2   16.20    0.61
  -2  10  -2   16.14    0.69
   2  10   2   19.01    0.74
   2  10   2   17.50    0.79
  -2  10  -2   15.39    0.72
   2  10   2   16.58    0.58
  -2  10  -2   18.02    0.66
  -3 -10  -2    0.08    0.14
   3 -10   2   -0.10    0.13
   3 -10   2    0.47    0.23
  -3 -10  -2    0.61    0.22
  -3 -10  -2    0.14    0.17
   3 -10   2    0.41    0.19
  -3  10  -2    0.15    0.21
  -3  10  -2    0.18    0.21
   3  10   2    0.32    0.25
  -3  10  -2    0.13    0.17
   3  10   2    0.18    0.15
   3  10   2    0.34    0.21
  -4 -10  -2   15.30    0.64
  -4 -10  -2   15.25    0.63
   4 -10   2   15.61    0.63
   4 -10   2   16.73    0.65
  -4 -10  -2   16.90    0.61
   4 -10   2   17.12    0.54
  -4  10  -2   16.11    0.57
   4  10   2   15.59    0.66
  -4  10  -2   16.60    0.73
  -4  10  -2   15.84    0.74
   4  10   2   15.21    0.77
   5 -10   2    1.83    0.24
   5 -10   2    1.97    0.30
  -5 -10  -2    1.94    0.30
  -5 -10  -2    1.89    0.28
  -5 -10  -2    2.19    0.31
   5 -10   2    1.42    0.30
  -5  10  -2    1.59    0.32
  -5  10  -2    1.72    0.23
   5  10   2    1.78    0.30
   5  10   2    1.72    0.37
  -5  10  -2    1.53    0.34
   6 -10   2   20.03    0.77
  -6 -10  -2   20.78    0.79
   6 -10   2   21.15    0.65
  -6 -10  -2   21.31    0.75
   6 -10   2   20.27    0.77
  -6 -10  -2   21.37    0.79
   6  10   2   19.64    0.90
  -6  10  -2   20.79    0.88
  -6  10  -2   20.75    0.87
   6  10   2   22.27    0.76
  -7 -10  -2    0.06    0.18
   7 -10   2    0.06    0.21
   7 -10   2    0.03    0.20
  -7 -10  -2    0.03    0.20
   7 -10   2    0.15    0.16
  -7  10  -2    0.35    0.23
   7  10   2   -0.19    0.22
  -7  10  -2   -0.02    0.23
   7  10   2    0.19    0.19
  -8 -10  -2   -0.12    0.19
  -8 -10  -2    0.31    0.22
   8 -10   2    0.09    0.22
   8 -10   2    0.29    0.19
  -8  10  -2    0.30    0.25
  -8  10  -2   -0.04    0.24
   8  10   2    0.17    0.27
  -9 -10  -2    0.69    0.27
   9 -10   2    0.72    0.27
  -9 -10  -2    0.11    0.21
   9 -10   2    0.99    0.31
  -9  10  -2    0.39    0.29
   9  10   2    0.58    0.30
  -9  10  -2    0.22    0.25
  10 -10   2    0.57    0.28
 -10 -10  -2    0.67    0.29
 -10 -10  -2    0.36    0.24
 -10  10  -2    0.73    0.32
 -10  10  -2    0.54    0.27
  10  10   2    0.55    0.32
  11 -10   2   -0.12    0.24
 -11 -10  -2   -0.04    0.22
 -11 -10  -2    0.31    0.26
 -11  10  -2   -0.21    0.23
 -11  10  -2   -0.24    0.26
  11  10   2   -0.15    0.25
  11  10   2    0.32    0.30
 -12 -10  -2    2.02    0.42
 -12 -10  -2    3.53    0.47
  12 -10   2    2.59    0.47
  12  10   2    3.79    0.51
 -12  10  -2    3.30    0.58
 -12  10  -2    2.51    0.44
  12  10   2    2.89    0.53
  13 -10   2    0.01    0.29
 -13 -10  -2    0.04    0.25
 -13  10  -2    0.04    0.32
  13  10   2   -0.03    0.30
 -13  10  -2    0.18    0.27
  13  10   2    0.04    0.29
  14 -10   2    3.73    0.57
 -14 -10  -2    3.20    0.52
  14  10   2    3.27    0.57
  14  10   2    2.38    0.48
 -14  10  -2    2.93    0.57
 -15 -10  -2    1.47    0.46
  15 -10   2    1.61    0.46
 -15  10  -2    1.18    0.48
  15  10   2    0.27    0.35
  15  10   2    0.61    0.38
 -16 -10  -2    0.07    0.31
  16 -10   2    0.68    0.37
 -16  10  -2   -0.17    0.34
  16  10   2    0.53    0.37
  16  10   2   -0.21    0.28
 -17 -10  -2   -0.21    0.33
  17 -10   2    0.25    0.37
 -17  10  -2   -0.11    0.39
  17  10   2   -0.16    0.31
  18 -10   2    5.12    0.76
 -18 -10  -2    3.74    0.66
  18  10   2    4.99    0.71
 -18  10  -2    3.78    0.69
  18 -11  -2    0.07    0.35
 -18 -11   2    0.45    0.36
  18  11  -2    0.20    0.34
 -18  11   2    0.61    0.45
  18  11  -2   -0.41    0.32
  17 -11  -2    0.31    0.37
 -17 -11   2    0.94    0.42
  17  11  -2    0.55    0.37
  17  11  -2    0.27    0.36
 -17  11   2    0.35    0.37
  17  11  -2    0.13    0.32
  16 -11  -2    6.79    0.73
 -16 -11   2    8.14    0.72
 -16  11   2    6.46    0.73
  16  11  -2    4.86    0.63
  16  11  -2    6.64    0.72
  15 -11  -2   -0.03    0.29
 -15 -11   2    0.19    0.30
 -15  11   2    0.62    0.39
  15  11  -2    0.48    0.38
  15  11  -2    0.23    0.30
 -14 -11   2    1.16    0.39
  14 -11  -2    0.87    0.38
  14  11  -2    0.39    0.32
 -14  11   2    1.40    0.48
  14  11  -2    0.94    0.37
 -13 -11   2   -0.10    0.24
  13 -11  -2   -0.08    0.29
  13 -11  -2    0.10    0.26
  13  11  -2   -0.05    0.27
  13  11  -2   -0.27    0.29
 -13  11   2    0.00    0.27
 -13  11   2    0.53    0.37
  12 -11  -2   -0.05    0.27
  12 -11  -2    0.45    0.28
 -12 -11   2    0.20    0.27
 -12  11   2    0.08    0.27
  12  11  -2   -0.40    0.23
  12  11  -2    0.14    0.30
 -12  11   2    0.04    0.30
  11 -11  -2    0.19    0.23
 -11 -11   2    0.17    0.24
 -11 -11   2   -0.01    0.23
  11 -11  -2    0.25    0.28
  11  11  -2   -0.13    0.25
 -11  11   2    0.20    0.26
  11  11  -2   -0.25    0.23
 -11  11   2    0.16    0.30
  10 -11  -2    4.25    0.43
  10 -11  -2    4.50    0.51
 -10 -11   2    4.76    0.48
 -10 -11   2    4.42    0.44
  10  11  -2    5.17    0.51
 -10  11   2    4.80    0.53
 -10  11   2    4.41    0.54
  10  11  -2    4.55    0.53
   9 -11  -2    1.07    0.32
  -9 -11   2    1.64    0.35
  -9 -11   2    0.89    0.27
   9 -11  -2    0.92    0.28
   9 -11  -2    1.29    0.30
  -9  11   2    0.79    0.35
   9  11  -2    0.67    0.29
   9  11  -2    1.16    0.36
  -9  11   2    1.69    0.39
  -8 -11   2   12.44    0.62
   8 -11  -2   11.73    0.57
  -8 -11   2   11.56    0.62
   8 -11  -2   10.98    0.55
   8 -11  -2   11.03    0.65
  -8  11   2   11.41    0.71
  -8  11   2   12.36    0.73
   8  11  -2   10.66    0.72
  -7 -11   2   21.43    0.78
  -7 -11   2   18.61    0.79
   7 -11  -2   20.21    0.84
   7 -11  -2   19.74    0.73
   7 -11  -2   20.54    0.74
   7  11  -2   20.15    0.74
   7  11  -2   20.14    0.93
  -7  11   2   20.94    0.92
  -7  11   2   20.12    0.91
   6 -11  -2   11.81    0.62
   6 -11  -2   12.28    0.55
  -6 -11   2   12.24    0.58
   6 -11  -2   11.75    0.53
  -6 -11   2   12.83    0.63
   6  11  -2   12.01    0.70
   6  11  -2   12.60    0.60
  -6  11   2   12.53    0.71
  -6  11   2   11.78    0.68
  -5 -11   2    6.47    0.42
   5 -11  -2    5.34    0.45
   5 -11  -2    6.42    0.41
   5 -11  -2    6.39    0.39
  -5 -11   2    6.65    0.45
  -5  11   2    6.05    0.50
   5  11  -2    6.16    0.53
  -5  11   2    6.31    0.52
   5  11  -2    6.29    0.47
  -5  11   2    7.14    0.45
   4 -11  -2    8.31    0.42
   4 -11  -2    8.05    0.44
  -4 -11   2    8.94    0.50
  -4 -11   2    7.40    0.45
   4 -11  -2    7.90    0.49
  -4  11   2    8.09    0.53
  -4  11   2    7.69    0.57
  -4  11   2    9.14    0.51
   4  11  -2    7.45    0.56
   4  11  -2    8.20    0.51
   3 -11  -2    2.92    0.33
  -3 -11   2    3.19    0.31
   3 -11  -2    3.54    0.30
  -3 -11   2    3.48    0.31
  -3 -11   2    3.60    0.34
   3 -11  -2    3.55    0.32
  -3  11   2    3.11    0.41
  -3  11   2    4.33    0.39
  -3  11   2    3.39    0.40
   3  11  -2    3.89    0.40
   3  11  -2    3.87    0.31
   3  11  -2    2.89    0.40
  -2 -11   2    5.51    0.42
   2 -11  -2    5.94    0.42
   2 -11  -2    6.10    0.35
  -2 -11   2    6.08    0.36
   2 -11  -2    5.75    0.38
  -2 -11   2    6.36    0.40
  -2  11   2    6.05    0.46
   2  11  -2    5.03    0.37
  -2  11   2    6.69    0.46
  -2  11   2    6.08    0.49
   2  11  -2    5.79    0.47
   2  11  -2    6.08    0.48
   1 -11  -2    7.24    0.37
   1 -11  -2    7.03    0.42
  -1 -11   2    6.42    0.37
   1 -11  -2    6.68    0.44
  -1 -11   2    6.31    0.43
  -1 -11   2    6.41    0.40
  -1  11   2    6.92    0.46
   1  11  -2    7.22    0.49
  -1  11   2    7.37    0.52
  -1  11   2    7.55    0.50
   1  11  -2    5.60    0.46
   1  11  -2    6.77    0.42
   0 -11  -2   49.87    1.25
   0 -11   2   49.97    1.15
   0 -11  -2   50.15    1.30
   0 -11   2   49.50    1.25
   0 -11  -2   49.53    1.17
   0 -11   2   49.99    1.28
   0  11  -2   50.62    1.36
   0  11  -2   47.74    1.40
   0  11   2   49.08    1.41
   0  11   2   50.44    1.28
   0  11  -2   49.23    1.30
   0  11   2   49.06    1.41
  -1 -11  -2    0.39    0.19
  -1 -11  -2    0.82    0.20
   1 -11   2    0.99    0.20
   1 -11   2    0.45    0.21
   1 -11   2    1.04    0.26
  -1 -11  -2    0.86    0.24
   1  11   2    1.10    0.29
  -1  11  -2    0.85    0.27
  -1  11  -2    0.66    0.24
   1  11   2    0.92    0.30
   1  11   2    1.13    0.25
  -1  11  -2    0.52    0.23
  -2 -11  -2   21.13    0.69
  -2 -11  -2   21.56    0.77
  -2 -11  -2   21.31    0.75
   2 -11   2   20.25    0.72
   2 -11   2   22.21    0.65
   2 -11   2   20.73    0.76
   2  11   2   20.90    0.83
   2  11   2   21.78    0.70
  -2  11  -2   21.87    0.89
  -2  11  -2   22.07    0.83
  -2  11  -2   22.05    0.77
   2  11   2   21.29    0.90
   3 -11   2   11.71    0.56
  -3 -11  -2   11.00    0.56
   3 -11   2   12.04    0.46
  -3 -11  -2   11.81    0.52
   3 -11   2   11.62    0.57
  -3 -11  -2   11.79    0.56
  -3  11  -2   12.19    0.63
   3  11   2   12.37    0.72
   3  11   2   12.11    0.47
   3  11   2   11.83    0.61
  -3  11  -2   10.72    0.64
  -3  11  -2   12.61    0.55
  -4 -11  -2   19.60    0.69
   4 -11   2   19.14    0.60
  -4 -11  -2   19.46    0.75
   4 -11   2   18.28    0.71
  -4 -11  -2   18.54    0.74
   4 -11   2   19.95    0.75
  -4  11  -2   17.98    0.83
   4  11   2   18.92    0.77
  -4  11  -2   18.59    0.81
  -4  11  -2   19.73    0.67
   4  11   2   19.28    0.89
   5 -11   2    0.00    0.20
  -5 -11  -2    0.04    0.17
  -5 -11  -2   -0.15    0.17
   5 -11   2    0.24    0.20
   5 -11   2    0.33    0.17
  -5 -11  -2   -0.32    0.16
   5  11   2    0.23    0.22
  -5  11  -2   -0.30    0.20
   5  11   2   -0.17    0.23
  -5  11  -2   -0.13    0.20
   6 -11   2    3.65    0.38
  -6 -11  -2    4.10    0.40
   6 -11   2    3.73    0.33
  -6 -11  -2    3.93    0.37
   6 -11   2    3.73    0.40
  -6  11  -2    3.66    0.42
   6  11   2    3.43    0.48
   6  11   2    3.62    0.38
  -6  11  -2    3.39    0.43
  -7 -11  -2   -0.21    0.18
  -7 -11  -2    0.27    0.21
   7 -11   2    0.43    0.23
   7 -11   2    0.07    0.23
   7  11   2    0.12    0.27
   7  11   2   -0.19    0.19
  -7  11  -2    0.70    0.29
  -7  11  -2   -0.24    0.21
   8 -11   2    3.25    0.40
  -8 -11  -2    3.10    0.38
  -8 -11  -2    3.54    0.40
   8 -11   2    3.31    0.43
   8  11   2    3.43    0.51
  -8  11  -2    2.42    0.42
  -8  11  -2    2.56    0.43
   9 -11   2    0.32    0.26
   9 -11   2    0.00    0.25
  -9 -11  -2    0.44    0.26
  -9 -11  -2    0.23    0.21
  -9  11  -2    0.07    0.24
   9  11   2    0.26    0.28
  -9  11  -2    0.09    0.25
 -10 -11  -2    3.08    0.43
 -10 -11  -2    3.72    0.45
  10 -11   2    3.63    0.49
  10  11   2    2.98    0.53
 -10  11  -2    2.96    0.46
 -10  11  -2    3.00    0.51
  11 -11   2    1.36    0.38
 -11 -11  -2    1.84    0.39
 -11 -11  -2    1.74    0.38
  11  11   2    2.18    0.48
 -11  11  -2    1.34    0.42
  11  11   2    3.13    0.56
 -11  11  -2    2.17    0.45
 -12 -11  -2    0.36    0.30
  12 -11   2    0.17    0.29
 -12 -11  -2    0.56    0.32
  12  11   2   -0.21    0.28
 -12  11  -2    0.22    0.30
 -12  11  -2    0.38    0.34
  12  11   2    0.27    0.33
 -13 -11  -2    2.98    0.47
  13 -11   2    2.84    0.52
 -13  11  -2    3.14    0.49
 -13  11  -2    2.44    0.52
  13  11   2    3.36    0.59
  13  11   2    2.22    0.49
 -14 -11  -2    0.07    0.31
  14 -11   2    0.48    0.34
  14  11   2   -0.21    0.31
 -14  11  -2   -0.25    0.31
  14  11   2    0.30    0.31
 -15 -11  -2    0.07    0.31
  15 -11   2    0.26    0.31
  15  11   2    0.01    0.34
  15  11   2    0.54    0.38
 -15  11  -2    0.12    0.40
  16 -11   2    0.27    0.35
 -16 -11  -2    0.76    0.38
 -16  11  -2    0.72    0.44
  16  11   2    0.02    0.32
  16  11   2    0.19    0.37
 -17 -11  -2    1.87    0.51
  17 -11   2    1.62    0.51
 -17  11  -2    1.42    0.54
  17  11   2    0.86    0.47
 -17 -12   2    0.21    0.37
  17 -12  -2   -0.25    0.34
  17  12  -2    0.10    0.33
 -17  12   2    0.17    0.40
  17  12  -2    0.13    0.38
  16 -12  -2    0.15    0.35
 -16 -12   2    0.10    0.35
  16  12  -2    0.15    0.33
  16  12  -2    0.41    0.37
 -16  12   2    0.35    0.41
 -15 -12   2   -0.04    0.32
  15 -12  -2   -0.19    0.29
  15  12  -2   -0.42    0.29
 -15  12   2    0.16    0.37
  15  12  -2    0.37    0.35
  14 -12  -2    0.22    0.33
 -14 -12   2    0.77    0.35
 -14  12   2   -0.25    0.29
  14  12  -2    0.33    0.34
 -14  12   2    0.38    0.37
  14  12  -2    0.11    0.30
 -13 -12   2    0.46    0.30
  13 -12  -2    0.05    0.29
  13  12  -2   -0.02    0.30
  13  12  -2    0.00    0.28
 -13  12   2    0.24    0.36
 -13  12   2    0.60    0.33
 -12 -12   2   -0.20    0.25
 -12 -12   2    0.14    0.29
  12 -12  -2    0.05    0.28
 -12  12   2   -0.22    0.30
 -12  12   2   -0.14    0.27
  12  12  -2   -0.28    0.27
  12  12  -2    0.56    0.34
  11 -12  -2    1.51    0.40
  11 -12  -2    2.01    0.37
 -11 -12   2    1.70    0.39
 -11 -12   2    1.61    0.39
 -11  12   2    1.39    0.40
 -11  12   2    1.81    0.46
  11  12  -2    2.11    0.46
  11  12  -2    1.58    0.39
  10 -12  -2    0.44    0.26
 -10 -12   2   -0.28    0.22
 -10 -12   2    0.20    0.25
  10 -12  -2    0.07    0.25
  10  12  -2    0.08    0.28
  10  12  -2    0.43    0.30
 -10  12   2   -0.15    0.22
 -10  12   2   -0.04    0.27
   9 -12  -2   -0.10    0.22
  -9 -12   2    0.17    0.24
  -9 -12   2    0.54    0.27
   9 -12  -2    0.64    0.26
  -9  12   2   -0.01    0.26
  -9  12   2    0.27    0.28
   9  12  -2   -0.10    0.22
   9  12  -2    0.34    0.28
   8 -12  -2    2.66    0.42
  -8 -12   2    3.80    0.43
  -8 -12   2    3.48    0.39
   8 -12  -2    3.26    0.38
  -8  12   2    2.88    0.47
   8  12  -2    2.80    0.46
  -8  12   2    4.05    0.52
  -7 -12   2   -0.19    0.17
   7 -12  -2    0.04    0.16
   7 -12  -2   -0.20    0.18
  -7 -12   2   -0.12    0.19
   7 -12  -2    0.12    0.22
   7  12  -2    0.21    0.26
   7  12  -2    0.19    0.22
  -7  12   2    0.18    0.26
  -7  12   2    0.11    0.27
   6 -12  -2    3.20    0.34
  -6 -12   2    3.69    0.37
   6 -12  -2    2.67    0.31
  -6 -12   2    3.58    0.41
   6 -12  -2    3.95    0.44
  -6  12   2    2.79    0.44
   6  12  -2    3.46    0.40
  -6  12   2    2.78    0.42
   6  12  -2    3.18    0.52
   5 -12  -2    0.52    0.22
  -5 -12   2    0.37    0.22
   5 -12  -2    0.47    0.25
   5 -12  -2    0.18    0.20
  -5 -12   2    0.48    0.23
  -5  12   2    0.25    0.25
  -5  12   2    0.19    0.24
   5  12  -2    0.41    0.26
   5  12  -2    0.60    0.31
  -5  12   2    0.41    0.24
   4 -12  -2   21.47    0.76
   4 -12  -2   20.74    0.82
  -4 -12   2   21.64    0.81
   4 -12  -2   22.86    0.74
  -4 -12   2   21.63    0.78
  -4  12   2   21.39    0.82
   4  12  -2   23.22    0.96
  -4  12   2   21.50    0.89
   4  12  -2   22.72    0.88
  -4  12   2   21.91    0.94
  -3 -12   2   24.52    0.85
  -3 -12   2   23.39    0.81
   3 -12  -2   24.23    0.74
  -3 -12   2   24.40    0.78
   3 -12  -2   22.84    0.78
   3 -12  -2   21.33    0.83
   3  12  -2   23.98    0.92
   3  12  -2   22.67    0.94
  -3  12   2   22.89    0.96
  -3  12   2   24.31    0.91
   3  12  -2   23.72    0.75
  -3  12   2   23.36    0.88
   2 -12  -2    0.11    0.22
   2 -12  -2    0.26    0.17
  -2 -12   2    0.30    0.21
  -2 -12   2    0.25    0.18
  -2 -12   2    0.46    0.21
   2 -12  -2    0.08    0.19
  -2  12   2    0.45    0.25
  -2  12   2    0.33    0.25
  -2  12   2    0.37    0.23
   2  12  -2    0.47    0.22
   2  12  -2    0.51    0.24
   2  12  -2    0.33    0.25
   1 -12  -2    5.41    0.42
  -1 -12   2    6.02    0.43
  -1 -12   2    6.25    0.37
   1 -12  -2    5.80    0.41
  -1 -12   2    6.74    0.43
   1 -12  -2    5.64    0.36
  -1  12   2    5.52    0.44
   1  12  -2    5.55    0.43
  -1  12   2    5.40    0.49
  -1  12   2    5.61    0.50
   1  12  -2    5.56    0.50
   1  12  -2    5.33    0.48
   0 -12   2    6.29    0.41
   0 -12   2    5.01    0.42
   0 -12   2    5.49    0.36
   0 -12  -2    5.72    0.43
   0 -12  -2    5.60    0.36
   0 -12  -2    6.28    0.42
   0  12  -2    5.23    0.45
   0  12  -2    5.73    0.44
   0  12   2    5.80    0.43
   0  12   2    5.18    0.48
   0  12   2    5.81    0.50
   0  12  -2    4.92    0.47
   1 -12   2    3.17    0.30
   1 -12   2    4.12    0.39
  -1 -12  -2    4.16    0.37
  -1 -12  -2    4.23    0.38
   1 -12   2    3.60    0.34
  -1 -12  -2    3.69    0.32
   1  12   2    3.26    0.34
  -1  12  -2    3.61    0.39
   1  12   2    3.91    0.42
  -1  12  -2    3.93    0.40
   1  12   2    3.28    0.44
  -1  12  -2    3.60    0.43
  -2 -12  -2    4.22    0.39
   2 -12   2    3.78    0.39
  -2 -12  -2    3.66    0.33
  -2 -12  -2    3.68    0.39
   2 -12   2    3.77    0.37
   2 -12   2    3.78    0.31
  -2  12  -2    3.34    0.42
   2  12   2    3.87    0.35
   2  12   2    3.81    0.48
  -2  12  -2    3.23    0.40
   2  12   2    3.80    0.43
  -2  12  -2    3.61    0.38
   3 -12   2    0.00    0.16
  -3 -12  -2   -0.09    0.19
  -3 -12  -2    0.03    0.18
   3 -12   2   -0.14    0.18
   3 -12   2   -0.25    0.19
  -3 -12  -2   -0.02    0.16
  -3  12  -2   -0.27    0.17
  -3  12  -2   -0.12    0.21
   3  12   2   -0.06    0.20
   3  12   2   -0.18    0.26
  -3  12  -2    0.34    0.24
  -4 -12  -2    0.29    0.23
  -4 -12  -2    0.50    0.21
   4 -12   2    0.23    0.23
   4 -12   2    0.29    0.22
  -4 -12  -2    0.19    0.22
   4  12   2    0.54    0.31
  -4  12  -2   -0.13    0.21
  -4  12  -2    0.48    0.27
   4  12   2    0.10    0.23
  -4  12  -2    0.43    0.21
   5 -12   2    1.92    0.35
  -5 -12  -2    2.13    0.33
  -5 -12  -2    1.87    0.30
   5 -12   2    1.19    0.29
  -5 -12  -2    2.10    0.36
  -5  12  -2    1.80    0.39
   5  12   2    2.14    0.45
   5  12   2    1.67    0.34
  -5  12  -2    1.73    0.39
   6 -12   2    1.71    0.35
  -6 -12  -2    1.20    0.31
   6 -12   2    1.78    0.33
  -6 -12  -2    1.94    0.32
   6  12   2    1.94    0.34
   6  12   2    1.22    0.41
  -6  12  -2    1.60    0.36
  -6  12  -2    1.26    0.35
  -7 -12  -2    7.27    0.52
   7 -12   2    7.55    0.55
   7 -12   2    5.84    0.50
  -7 -12  -2    6.74    0.48
  -7  12  -2    7.29    0.60
   7  12   2    8.06    0.68
  -7  12  -2    6.19    0.59
   8 -12   2   -0.03    0.22
   8 -12   2    0.01    0.25
  -8 -12  -2   -0.30    0.18
  -8 -12  -2    0.03    0.24
   8  12   2   -0.14    0.28
  -8  12  -2    0.00    0.24
  -8  12  -2    0.31    0.27
   9 -12   2    0.10    0.29
  -9 -12  -2    0.59    0.29
   9 -12   2    0.44    0.28
  -9 -12  -2    1.05    0.32
   9  12   2    0.44    0.31
  -9  12  -2    0.23    0.30
  -9  12  -2    0.31    0.30
 -10 -12  -2    1.73    0.37
  10 -12   2    2.32    0.45
 -10 -12  -2    0.86    0.34
  10 -12   2    1.74    0.40
 -10  12  -2    1.49    0.41
  10  12   2    1.69    0.44
 -10  12  -2    1.71    0.43
  11 -12   2   -0.05    0.29
 -11 -12  -2    0.21    0.27
  11 -12   2   -0.02    0.27
 -11 -12  -2    0.10    0.26
  11  12   2    0.06    0.31
 -11  12  -2   -0.10    0.26
 -11  12  -2   -0.09    0.30
  11  12   2   -0.44    0.25
 -12 -12  -2    0.39    0.31
  12 -12   2    0.02    0.27
 -12 -12  -2    0.04    0.30
  12 -12   2    0.31    0.32
  12  12   2    0.51    0.35
  12  12   2    0.07    0.32
 -12  12  -2   -0.39    0.27
 -12  12  -2    0.22    0.35
 -13 -12  -2    0.61    0.35
  13 -12   2    0.79    0.40
  13 -12   2    1.02    0.41
  13  12   2    1.26    0.43
  13  12   2    0.72    0.38
 -13  12  -2    0.74    0.35
 -13  12  -2    0.24    0.35
 -14 -12  -2    0.74    0.37
  14 -12   2   -0.03    0.35
 -14  12  -2    0.27    0.38
  14  12   2    0.35    0.32
  14  12   2    0.40    0.36
 -15 -12  -2    1.66    0.48
  15 -12   2    3.68    0.59
  15  12   2    3.66    0.65
 -15  12  -2    3.72    0.67
  15  12   2    3.79    0.64
  16 -12   2    1.83    0.51
 -16 -12  -2    3.30    0.63
  16  12   2    3.53    0.64
 -16  12  -2    2.95    0.65
  16  12   2    4.57    0.63
 -17 -12  -2    1.09    0.49
 -17 -13   2    0.61    0.57
  17  13  -2    1.46    0.51
  17  13  -2    1.03    0.54
  16 -13  -2    0.98    0.43
 -16 -13   2    0.89    0.46
  16  13  -2    0.02    0.35
 -16  13   2    0.26    0.40
  16  13  -2    0.79    0.40
  15 -13  -2    3.52    0.61
 -15 -13   2    3.69    0.61
  15  13  -2    4.08    0.65
 -15  13   2    4.24    0.73
  15  13  -2    4.40    0.61
  14 -13  -2    1.15    0.43
 -14 -13   2    0.41    0.35
  14  13  -2    1.01    0.41
 -14  13   2    0.78    0.39
 -14  13   2    0.73    0.43
  14  13  -2    1.01    0.39
 -13 -13   2    0.59    0.33
  13 -13  -2    0.22    0.33
  13  13  -2   -0.14    0.30
 -13  13   2   -0.14    0.33
  13  13  -2    1.00    0.37
 -13  13   2    0.02    0.32
 -12 -13   2    2.05    0.42
 -12 -13   2    1.40    0.40
  12 -13  -2    0.66    0.34
 -12  13   2    1.53    0.47
  12  13  -2    0.86    0.40
 -12  13   2    1.27    0.43
  12  13  -2    1.39    0.38
  11 -13  -2    0.80    0.34
 -11 -13   2    0.86    0.36
 -11 -13   2    0.82    0.33
 -11  13   2    0.80    0.40
  11  13  -2   -0.09    0.26
 -11  13   2    0.49    0.34
  11  13  -2    1.19    0.41
 -10 -13   2    0.55    0.32
 -10 -13   2    0.14    0.26
  10 -13  -2    0.06    0.28
  10  13  -2    0.39    0.34
 -10  13   2   -0.03    0.28
 -10  13   2    0.25    0.31
  10  13  -2    0.01    0.26
  -9 -13   2    2.52    0.41
   9 -13  -2    2.68    0.45
  -9 -13   2    3.68    0.44
   9 -13  -2    3.08    0.39
   9  13  -2    2.33    0.47
   9  13  -2    3.11    0.47
  -9  13   2    2.73    0.51
  -9  13   2    2.26    0.50
  -8 -13   2   -0.27    0.19
   8 -13  -2   -0.05    0.20
   8 -13  -2   -0.16    0.22
  -8 -13   2    0.20    0.23
  -8  13   2    0.36    0.30
  -8  13   2   -0.33    0.25
   8  13  -2   -0.05    0.26
  -7 -13   2    4.15    0.44
   7 -13  -2    3.27    0.43
   7 -13  -2    3.38    0.38
  -7 -13   2    2.40    0.40
   7  13  -2    2.81    0.50
  -7  13   2    2.29    0.45
  -7  13   2    2.56    0.46
   7  13  -2    2.83    0.40
  -6 -13   2   13.30    0.68
  -6 -13   2   12.17    0.63
   6 -13  -2   12.60    0.69
   6 -13  -2   12.85    0.60
   6  13  -2   12.07    0.78
  -6  13   2   13.86    0.78
  -6  13   2   12.90    0.79
   6  13  -2   12.69    0.67
  -5 -13   2    2.13    0.36
   5 -13  -2    1.33    0.30
  -5 -13   2    2.11    0.34
   5 -13  -2    2.06    0.36
  -5  13   2    1.50    0.37
   5  13  -2    2.38    0.39
   5  13  -2    0.66    0.33
  -5  13   2    0.79    0.25
  -5  13   2    2.04    0.42
   4 -13  -2    0.56    0.23
  -4 -13   2    1.01    0.29
  -4 -13   2    0.18    0.20
   4 -13  -2    0.43    0.25
  -4  13   2    0.86    0.28
   4  13  -2    0.77    0.29
  -4  13   2    0.87    0.30
  -4  13   2    0.28    0.26
   4  13  -2    0.27    0.28
  -3 -13   2    0.53    0.23
  -3 -13   2    0.17    0.20
  -3 -13   2    0.16    0.19
   3 -13  -2    0.31    0.22
   3 -13  -2    0.33    0.20
  -3  13   2    0.46    0.27
  -3  13   2    0.20    0.25
   3  13  -2    0.37    0.28
   3  13  -2   -0.07    0.21
  -3  13   2    0.27    0.26
  -2 -13   2    1.21    0.25
   2 -13  -2    0.84    0.25
   2 -13  -2    0.93    0.25
  -2 -13   2    0.64    0.24
   2 -13  -2    0.96    0.27
  -2 -13   2    1.01    0.27
   2  13  -2    1.20    0.33
  -2  13   2    1.28    0.35
  -2  13   2    1.21    0.33
  -2  13   2    0.54    0.27
   2  13  -2    1.06    0.28
   2  13  -2    0.77    0.31
   1 -13  -2    3.75    0.37
  -1 -13   2    3.66    0.39
   1 -13  -2    2.96    0.29
   1 -13  -2    2.50    0.35
  -1 -13   2    2.65    0.33
  -1 -13   2    2.83    0.32
  -1  13   2    3.04    0.39
   1  13  -2    3.37    0.38
  -1  13   2    2.82    0.45
  -1  13   2    2.87    0.43
   1  13  -2    3.75    0.47
   1  13  -2    4.28    0.46
   0 -13   2   19.21    0.77
   0 -13   2   19.82    0.68
   0 -13  -2   19.93    0.80
   0 -13  -2   20.32    0.70
   0 -13   2   20.76    0.78
   0 -13  -2   21.18    0.77
   0  13   2   20.79    0.92
   0  13  -2   18.92    0.83
   0  13   2   21.46    0.94
   0  13   2   20.29    0.79
   0  13  -2   20.79    0.81
   0  13  -2   19.48    0.90
   1 -13   2    0.23    0.22
  -1 -13  -2   -0.16    0.16
  -1 -13  -2   -0.28    0.16
   1 -13   2   -0.04    0.16
  -1 -13  -2   -0.25    0.18
   1 -13   2   -0.08    0.20
  -1  13  -2    0.21    0.23
   1  13   2    0.17    0.25
   1  13   2    0.03    0.26
  -1  13  -2    0.00    0.23
   1  13   2    0.05    0.20
  -1  13  -2    0.15    0.22
   2 -13   2    1.10    0.27
  -2 -13  -2    1.02    0.27
  -2 -13  -2    0.94    0.28
   2 -13   2    1.65    0.32
  -2 -13  -2    1.37    0.27
   2  13   2    1.27    0.37
  -2  13  -2    1.50    0.34
  -2  13  -2    1.32    0.30
  -2  13  -2    1.26    0.34
   2  13   2    0.81    0.31
   3 -13   2    4.60    0.42
  -3 -13  -2    4.85    0.44
  -3 -13  -2    5.03    0.45
   3 -13   2    5.42    0.46
  -3 -13  -2    5.41    0.41
  -3  13  -2    5.15    0.52
  -3  13  -2    5.04    0.43
   3  13   2    4.76    0.49
   3  13   2    4.87    0.54
  -3  13  -2    5.08    0.48
  -4 -13  -2    3.46    0.41
  -4 -13  -2    3.10    0.39
   4 -13   2    3.52    0.38
  -4 -13  -2    3.27    0.35
   4 -13   2    3.88    0.42
   4  13   2    2.53    0.48
   4  13   2    3.25    0.43
  -4  13  -2    3.09    0.44
  -4  13  -2    2.89    0.45
   5 -13   2    6.93    0.52
  -5 -13  -2    7.09    0.47
   5 -13   2    6.59    0.50
  -5 -13  -2    8.10    0.55
  -5 -13  -2    6.83    0.52
   5  13   2    5.97    0.63
  -5  13  -2    6.90    0.60
  -5  13  -2    6.79    0.59
   5  13   2    6.72    0.53
  -6 -13  -2    2.81    0.37
   6 -13   2    3.03    0.41
  -6 -13  -2    2.35    0.39
   6 -13   2    2.64    0.40
  -6  13  -2    3.00    0.50
   6  13   2    2.71    0.42
   6  13   2    3.40    0.54
  -6  13  -2    2.84    0.48
   7 -13   2    0.15    0.25
   7 -13   2    0.14    0.26
  -7 -13  -2    0.00    0.21
  -7 -13  -2    0.02    0.23
   7  13   2   -0.17    0.27
  -7  13  -2    0.07    0.26
  -7  13  -2   -0.03    0.26
  -8 -13  -2    1.43    0.34
   8 -13   2    1.13    0.37
   8 -13   2    0.99    0.32
  -8 -13  -2    1.41    0.37
  -8  13  -2    1.30    0.37
   8  13   2    0.88    0.40
  -8  13  -2    1.94    0.47
  -9 -13  -2    0.46    0.29
  -9 -13  -2    0.32    0.26
   9 -13   2    0.55    0.32
   9 -13   2    0.50    0.32
  -9  13  -2    0.65    0.35
   9  13   2    0.10    0.30
  -9  13  -2    0.23    0.28
  10 -13   2    0.06    0.31
  10 -13   2   -0.09    0.27
 -10 -13  -2    0.02    0.26
 -10 -13  -2    0.01    0.24
 -10  13  -2    0.08    0.29
  10  13   2    0.02    0.32
 -10  13  -2    0.75    0.36
 -11 -13  -2    0.78    0.35
 -11 -13  -2    0.97    0.35
  11 -13   2    0.72    0.36
  11 -13   2    1.16    0.39
  11  13   2    0.63    0.39
  11  13   2    0.60    0.35
 -11  13  -2    0.94    0.38
 -11  13  -2    1.21    0.43
  12 -13   2    1.43    0.42
 -12 -13  -2    1.30    0.40
 -12 -13  -2    1.46    0.40
  12 -13   2    1.02    0.40
  12  13   2    0.82    0.44
  12  13   2    0.74    0.37
 -12  13  -2    1.38    0.44
 -12  13  -2    0.49    0.39
 -13 -13  -2    0.93    0.39
  13 -13   2    0.96    0.43
  13  13   2    1.70    0.51
 -13  13  -2    0.73    0.37
 -13  13  -2    1.50    0.47
  13  13   2    0.87    0.40
 -14 -13  -2    0.69    0.38
  14 -13   2    0.27    0.36
 -14  13  -2    0.17    0.39
  14  13   2    0.23    0.35
  14  13   2    0.08    0.36
 -15 -13  -2    4.59    0.62
  15 -13   2    3.76    0.64
 -15  13  -2    3.09    0.64
  15  13   2    3.13    0.61
  15  13   2    4.04    0.69
  16 -13   2    5.80    0.74
 -16 -13  -2    5.62    0.70
  16  13   2    6.75    0.80
  16  13   2    5.22    0.70
 -16  13  -2    5.51    0.83
 -16 -14   2    2.46    0.58
  16  14  -2    2.69    0.57
  16  14  -2    3.62    0.70
  15 -14  -2    1.54    0.50
 -15 -14   2    1.93    0.49
  15  14  -2    2.27    0.59
  15  14  -2    1.28    0.43
 -15  14   2    1.41    0.53
  14 -14  -2    5.19    0.69
 -14 -14   2    6.57    0.66
  14  14  -2    4.61    0.67
 -14  14   2    5.42    0.71
 -14  14   2    5.91    0.69
  14  14  -2    5.84    0.65
  13 -14  -2    1.72    0.46
 -13 -14   2    1.71    0.45
  13  14  -2    2.07    0.51
 -13  14   2    1.29    0.49
  13  14  -2    2.46    0.50
 -13  14   2    2.29    0.53
 -12 -14   2    0.70    0.36
  12 -14  -2    0.61    0.34
 -12 -14   2    1.38    0.40
 -12  14   2    0.85    0.41
 -12  14   2    1.24    0.46
  12  14  -2    1.45    0.44
  12  14  -2    1.45    0.40
  11 -14  -2    0.29    0.33
 -11 -14   2   -0.11    0.28
 -11 -14   2    0.22    0.29
  11  14  -2    0.70    0.36
 -11  14   2    0.11    0.32
 -11  14   2    0.34    0.35
  11  14  -2   -0.43    0.28
 -10 -14   2    2.93    0.46
  10 -14  -2    2.03    0.43
 -10 -14   2    3.28    0.48
 -10  14   2    2.86    0.54
 -10  14   2    3.04    0.55
  10  14  -2    1.94    0.45
  10  14  -2    2.87    0.55
   9 -14  -2    1.10    0.36
  -9 -14   2    0.38    0.29
  -9 -14   2    0.46    0.31
  -9  14   2    0.01    0.32
  -9  14   2    0.74    0.38
   9  14  -2   -0.04    0.25
   9  14  -2   -0.10    0.32
   8 -14  -2   15.32    0.84
  -8 -14   2   16.42    0.83
  -8 -14   2   18.47    0.83
  -8  14   2   17.04    0.95
   8  14  -2   15.92    0.93
  -8  14   2   14.58    0.89
  -7 -14   2    0.36    0.25
   7 -14  -2   -0.03    0.42
   7 -14  -2    0.04    0.25
  -7 -14   2    0.10    0.25
  -7  14   2    0.17    0.29
   7  14  -2    0.19    0.30
  -7  14   2   -0.24    0.27
   6 -14  -2    6.24    0.46
   6 -14  -2    7.07    0.58
  -6 -14   2    6.07    0.52
  -6 -14   2    6.32    0.52
   6  14  -2    6.54    0.55
  -6  14   2    5.28    0.57
   6  14  -2    6.69    0.62
  -6  14   2    5.51    0.60
  -5 -14   2    5.98    0.49
   5 -14  -2    5.27    0.49
  -5 -14   2    5.65    0.47
   5 -14  -2    5.26    0.45
  -5  14   2    5.83    0.60
   5  14  -2    6.31    0.63
  -5  14   2    5.59    0.57
   5  14  -2    4.38    0.51
  -4 -14   2    4.28    0.44
   4 -14  -2    4.83    0.43
   4 -14  -2    4.14    0.44
  -4 -14   2    4.38    0.44
  -4  14   2    4.24    0.46
   4  14  -2    2.90    0.46
  -4  14   2    4.52    0.52
  -4  14   2    4.22    0.51
   4  14  -2    4.47    0.49
  -3 -14   2    0.54    0.25
   3 -14  -2    0.61    0.26
   3 -14  -2    0.34    0.25
  -3 -14   2    0.94    0.29
  -3  14   2    0.18    0.26
  -3  14   2   -0.05    0.24
  -3  14   2    0.68    0.32
   3  14  -2    0.64    0.30
   3  14  -2    0.81    0.32
   2 -14  -2   15.83    0.68
   2 -14  -2   16.56    0.75
  -2 -14   2   15.50    0.65
  -2 -14   2   15.17    0.70
  -2 -14   2   16.94    0.71
  -2  14   2   15.62    0.79
  -2  14   2   16.45    0.79
   2  14  -2   15.16    0.82
  -2  14   2   14.45    0.83
   2  14  -2   16.01    0.83
  -1 -14   2    0.15    0.20
   1 -14  -2    0.45    0.25
  -1 -14   2    0.27    0.24
  -1 -14   2   -0.09    0.22
   1 -14  -2   -0.09    0.20
   1  14  -2    0.34    0.27
   1  14  -2    0.45    0.26
   1  14  -2    0.48    0.30
  -1  14   2    0.30    0.28
  -1  14   2    0.46    0.27
  -1  14   2    0.27    0.28
   0 -14   2    3.55    0.39
   0 -14  -2    4.13    0.41
   0 -14   2    3.80    0.40
   0 -14  -2    3.76    0.41
   0  14  -2    3.92    0.51
   0  14   2    4.22    0.51
   0  14  -2    4.72    0.48
   0  14  -2    3.80    0.44
   0  14   2    3.86    0.49
   0  14   2    3.40    0.41
   1 -14   2    3.42    0.39
  -1 -14  -2    3.64    0.42
  -1 -14  -2    3.67    0.42
   1 -14   2    4.79    0.43
  -1  14  -2    3.97    0.46
  -1  14  -2    3.95    0.49
   1  14   2    4.14    0.53
   1  14   2    3.80    0.48
   1  14   2    3.52    0.44
  -1  14  -2    3.84    0.45
  -2 -14  -2   14.16    0.70
  -2 -14  -2   13.59    0.69
   2 -14   2   13.41    0.67
   2 -14   2   13.09    0.66
   2  14   2   13.69    0.81
  -2  14  -2   12.86    0.71
   2  14   2   13.69    0.77
  -2  14  -2   14.27    0.82
  -2  14  -2   13.99    0.70
   3 -14   2    0.09    0.22
  -3 -14  -2   -0.12    0.15
   3 -14   2   -0.04    0.19
  -3 -14  -2    0.00    0.22
  -3 -14  -2    0.42    0.27
  -3  14  -2   -0.19    0.24
   3  14   2   -0.04    0.29
   3  14   2    0.28    0.27
  -3  14  -2   -0.09    0.21
  -3  14  -2   -0.19    0.23
   4 -14   2   -0.01    0.22
  -4 -14  -2    0.38    0.27
  -4 -14  -2    0.06    0.18
  -4 -14  -2   -0.31    0.21
   4 -14   2    0.18    0.24
  -4  14  -2    0.04    0.24
   4  14   2   -0.26    0.25
  -4  14  -2    0.19    0.27
   4  14   2   -0.13    0.24
  -5 -14  -2   10.14    0.57
  -5 -14  -2   10.24    0.63
   5 -14   2   10.80    0.62
   5 -14   2    9.74    0.62
  -5 -14  -2    8.27    0.61
  -5  14  -2    9.69    0.74
   5  14   2    8.14    0.74
   5  14   2   10.11    0.65
  -5  14  -2   11.12    0.73
  -6 -14  -2    2.08    0.36
  -6 -14  -2    2.30    0.42
   6 -14   2    1.63    0.36
   6 -14   2    1.75    0.39
[truncated: 4,081,021 more chars]
