# Supplementary material for: Synthesis and crystal structures of bis­[1-oxopyridin-2-olato(1−)]bis­(penta­fluoro­phen­yl)silicon(IV)–tetra­hydro­furan–pentane (2/1/1), bis­[1-oxopyridin-2-olato(1−)]bis­(p-tol­yl)silicon(IV), and dimesitylbis[1-oxopyridin-2-olato(1−)]silicon(IV)
Source: Acta Crystallogr E Crystallogr Commun. 2024 Feb 20;80(Pt 3):318–24. doi: 10.1107/S2056989024001543 (PMC10915655; doi:10.1107/S2056989024001543)
Supplement: Supplementary file 2 [file e-80-00318-1sup2.hkl]

data_1                                                                          
_shelx_title ' sjfbk69 in P2(1)/n'                                              
_shelx_refln_list_code          4                                               
_shelx_F_calc_maximum      228.12                                               
_exptl_crystal_F_000      1324.00                                               
_reflns_d_resolution_high  0.5677                                               
                                                                                
loop_                                                                           
 _space_group_symop_operation_xyz                                               
 'x, y, z'                                                                      
 '-x+1/2, y+1/2, -z+1/2'                                                        
 '-x, -y, -z'                                                                   
 'x-1/2, -y-1/2, z-1/2'                                                         
                                                                                
_cell_length_a    12.6809                                                       
_cell_length_b    12.1217                                                       
_cell_length_c    17.7335                                                       
_cell_angle_alpha  90.000                                                       
_cell_angle_beta  105.767                                                       
_cell_angle_gamma  90.000                                                       
                                                                                
_shelx_F_squared_multiplier     1.000                                           
                                                                                
loop_                                                                           
 _refln_index_h                                                                 
 _refln_index_k                                                                 
 _refln_index_l                                                                 
 _refln_F_squared_calc                                                          
 _refln_F_squared_meas                                                          
 _refln_F_squared_sigma                                                         
 _refln_observed_status                                                         
   2   0   0       2326.04       2456.37        22.79 o                         
   4   0   0         66.74        176.29         3.77 o                         
   6   0   0      12456.48      13075.92        94.43 o                         
   8   0   0       1419.29       1503.47        15.58 o                         
  10   0   0          0.02          7.33         4.04 o                         
  12   0   0         19.39         21.39         5.80 o                         
  14   0   0        659.35        656.29        21.07 o                         
  16   0   0        371.41        406.93        21.11 o                         
  18   0   0        106.84         97.49        13.96 o                         
  20   0   0         81.61         99.37        16.68 o                         
   1   1   0        734.86        874.74         5.69 o                         
   2   1   0       1565.77       2396.54        18.49 o                         
   3   1   0       5940.09       6848.17        38.46 o                         
   4   1   0      15299.26      17326.52        94.67 o                         
   5   1   0       7804.97       8432.85        48.12 o                         
   6   1   0         46.20         94.95         4.09 o                         
   7   1   0        823.15        868.11         8.84 o                         
   8   1   0        983.35       1147.10        10.40 o                         
   9   1   0       2623.13       2763.25        19.21 o                         
  10   1   0       1424.45       1395.77        12.27 o                         
  11   1   0        631.98        686.00        10.09 o                         
  12   1   0        185.93        202.34         6.43 o                         
  13   1   0         29.63         38.53         5.25 o                         
  14   1   0        131.04        133.42         8.53 o                         
  15   1   0          1.71          8.44         5.37 o                         
  16   1   0         80.08         89.25         8.44 o                         
  17   1   0        162.14        191.54        11.21 o                         
  18   1   0         55.15         52.85         8.16 o                         
  19   1   0         41.00         16.48         7.57 o                         
  20   1   0          3.08         -6.39         6.39 o                         
  21   1   0          5.62          5.46        13.91 o                         
   0   2   0      34183.45      34883.43       246.16 o                         
   1   2   0       8595.10       9579.23        50.03 o                         
   2   2   0       2202.06       2048.25        13.68 o                         
   3   2   0        519.08        660.78         6.05 o                         
   4   2   0         48.31         94.94         2.46 o                         
   5   2   0      13021.93      13738.26        76.84 o                         
   6   2   0       4880.90       5035.06        30.79 o                         
   7   2   0       2256.16       2228.36        16.05 o                         
   8   2   0        477.76        515.80         6.49 o                         
   9   2   0         33.23         45.08         2.98 o                         
  10   2   0        103.32        121.70         4.99 o                         
  11   2   0        554.83        551.48         9.15 o                         
  12   2   0        261.65        256.53         7.83 o                         
  13   2   0       1054.81       1056.21        15.85 o                         
  14   2   0         81.84         93.39         8.08 o                         
  15   2   0        198.44        152.30         9.35 o                         
  16   2   0        440.88        451.45        14.14 o                         
  17   2   0         25.67         26.14         7.45 o                         
  18   2   0         11.18         -1.69         6.30 o                         
  19   2   0         36.57         26.07         7.48 o                         
  20   2   0        100.06         91.04        10.76 o                         
  21   2   0          0.34        -16.48        16.48 o                         
   1   3   0       1920.66       1943.51        11.53 o                         
   2   3   0        108.13        101.84         2.22 o                         
   3   3   0       2169.64       2670.17        16.33 o                         
   4   3   0        134.61         96.66         4.86 o                         
   5   3   0      10765.33      11442.39        68.44 o                         
   6   3   0          0.00         12.41         1.91 o                         
   7   3   0         30.31         24.94         2.42 o                         
   8   3   0        102.13        154.74         4.44 o                         
   9   3   0         82.63         92.15         4.35 o                         
  10   3   0        148.86        191.14         6.35 o                         
  11   3   0       2875.91       2755.35        25.22 o                         
  12   3   0        215.62        216.28        11.26 o                         
  13   3   0        536.61        527.91        11.08 o                         
  14   3   0        176.28        181.45         8.67 o                         
  15   3   0         73.52         63.16         7.02 o                         
  16   3   0         39.86         34.72         7.00 o                         
  17   3   0         16.91         16.33         6.35 o                         
  18   3   0        156.38        158.45        11.36 o                         
  19   3   0          0.10          3.32         6.72 o                         
  20   3   0        259.89        261.07        14.09 o                         
  21   3   0         19.93         -1.59        21.80 o                         
   0   4   0      11771.80      12420.27        89.08 o                         
   1   4   0        124.51        120.73         2.48 o                         
   2   4   0        348.72        559.25         5.68 o                         
   3   4   0       1918.98       2021.92        13.28 o                         
   4   4   0       1077.82       1327.66        10.51 o                         
   5   4   0          9.36         33.77         2.57 o                         
   6   4   0        873.95       1090.97        10.54 o                         
   7   4   0         15.13          7.06         2.62 o                         
   8   4   0       1560.86       1526.44        16.54 o                         
   9   4   0        241.80        258.48         7.10 o                         
  10   4   0        104.68        121.72         6.02 o                         
  11   4   0         79.96         98.34         5.98 o                         
  12   4   0       1162.26       1142.55        16.88 o                         
  13   4   0         70.52         73.81         6.39 o                         
  14   4   0          0.01         -1.08         4.18 o                         
  15   4   0          8.89          9.96         5.14 o                         
  16   4   0        388.13        356.21        12.15 o                         
  17   4   0         90.07         93.25         9.50 o                         
  18   4   0         82.27         63.38         8.90 o                         
  19   4   0         30.34         33.65         7.95 o                         
  20   4   0          1.15         -7.02         7.02 o                         
   1   5   0          3.93          5.21         1.45 o                         
   2   5   0        895.70        892.77         7.63 o                         
   3   5   0        511.87        508.07         5.50 o                         
   4   5   0        418.40        332.72         4.97 o                         
   5   5   0          0.28         17.68         2.07 o                         
   6   5   0       1445.78       1736.50        15.11 o                         
   7   5   0        694.23        670.69         9.16 o                         
   8   5   0        528.54        532.50         8.80 o                         
   9   5   0       4110.63       4099.54        33.53 o                         
  10   5   0        198.43        226.65         7.73 o                         
  11   5   0        549.94        527.69        10.70 o                         
  12   5   0        789.56        763.39        14.12 o                         
  13   5   0         52.60         60.93         6.32 o                         
  14   5   0         14.80         14.69         5.43 o                         
  15   5   0          7.24         -3.12         4.89 o                         
  16   5   0         34.69         27.76         6.36 o                         
  17   5   0          6.54         -2.87         5.39 o                         
  18   5   0         76.99         64.86         8.92 o                         
  19   5   0        253.04        287.86        14.08 o                         
  20   5   0        112.10        120.40        11.54 o                         
   0   6   0       5642.09       5727.53        45.07 o                         
   1   6   0       2156.68       2374.87        15.39 o                         
   2   6   0        436.20        561.48         5.97 o                         
   3   6   0          5.10          4.81         1.68 o                         
   4   6   0        844.49        936.44         8.47 o                         
   5   6   0        289.09        298.42         5.59 o                         
   6   6   0       2106.43       2327.20        17.68 o                         
   7   6   0       4321.21       4316.36        31.30 o                         
   8   6   0        973.55       1002.24        13.22 o                         
   9   6   0        306.09        265.07         7.14 o                         
  10   6   0         45.43         53.63         4.79 o                         
  11   6   0        305.69        291.60         8.55 o                         
  12   6   0         53.47         47.96         5.42 o                         
  13   6   0        154.16        157.85         8.51 o                         
  14   6   0         87.51        108.13         8.31 o                         
  15   6   0         27.62         33.62         6.04 o                         
  16   6   0         13.42          4.25         5.72 o                         
  17   6   0          6.67         -1.92         6.68 o                         
  18   6   0          4.37         -2.66         7.29 o                         
  19   6   0         12.00         16.64         7.57 o                         
  20   6   0          0.09         -6.72         8.13 o                         
   1   7   0        106.52        148.35         3.62 o                         
   2   7   0        319.52        319.23         5.14 o                         
   3   7   0       4751.75       4444.16        26.46 o                         
   4   7   0        373.40        415.11         5.78 o                         
   5   7   0       1249.19       1357.09        13.32 o                         
   6   7   0        120.98        131.17         6.24 o                         
   7   7   0       1588.56       1513.90        16.27 o                         
   8   7   0        273.12        254.23         7.39 o                         
   9   7   0          7.61          2.08         3.29 o                         
  10   7   0        152.40        144.89         6.40 o                         
  11   7   0        382.61        333.73        11.38 o                         
  12   7   0          0.42          1.25         4.10 o                         
  13   7   0         73.83         86.43         7.45 o                         
  14   7   0          0.12          7.73         5.38 o                         
  15   7   0        345.34        356.65        12.39 o                         
  16   7   0         19.40         21.51         6.50 o                         
  17   7   0          7.40          6.51         6.36 o                         
  18   7   0          0.01          0.30         6.22 o                         
  19   7   0          0.75          5.61        11.77 o                         
  20   7   0         99.29        114.83        34.02 o                         
   0   8   0       1150.12       1347.55        15.95 o                         
   1   8   0         16.74         29.00         3.01 o                         
   2   8   0        451.11        490.19         7.21 o                         
   3   8   0        421.16        397.38         7.07 o                         
   4   8   0        547.67        550.52         6.90 o                         
   5   8   0        373.64        416.15         7.11 o                         
   6   8   0         12.84         12.95         3.22 o                         
   7   8   0       1988.44       2051.18        20.43 o                         
   8   8   0        142.34        132.79         6.77 o                         
   9   8   0          3.54          1.08         3.79 o                         
  10   8   0          2.23          3.85         3.82 o                         
  11   8   0       1223.68       1221.86        16.21 o                         
  12   8   0         90.87         91.41         6.91 o                         
  13   8   0        312.80        324.92        10.99 o                         
  14   8   0          3.58         -0.38         5.37 o                         
  15   8   0         58.42         53.98         7.48 o                         
  16   8   0         54.24         61.78         8.04 o                         
  17   8   0         16.73         18.52         7.27 o                         
  18   8   0          3.61         14.87         7.65 o                         
  19   8   0         77.06         88.41        12.89 o                         
   1   9   0       1227.89       1264.39        11.37 o                         
   2   9   0       2059.17       1828.85        14.45 o                         
   3   9   0       1090.05       1009.65        10.05 o                         
   4   9   0         19.92         15.18         2.79 o                         
   5   9   0          9.18          9.25         2.95 o                         
   6   9   0          6.74         16.27         3.27 o                         
   7   9   0       2220.42       2155.80        21.74 o                         
   8   9   0        893.10        874.33        14.47 o                         
   9   9   0        248.61        230.75         8.62 o                         
  10   9   0        202.42        227.55         8.44 o                         
  11   9   0          0.13          8.59         4.40 o                         
  12   9   0         98.24         82.10         7.40 o                         
  13   9   0        176.35        192.79        13.14 o                         
  14   9   0         36.91         24.81         6.96 o                         
  15   9   0        132.51        111.99        10.53 o                         
  16   9   0         52.14         42.99        15.32 o                         
  17   9   0          3.21         -7.36         7.36 o                         
  18   9   0          0.77          6.75         8.53 o                         
  19   9   0          1.66         -1.26        12.67 o                         
   0  10   0        723.78        778.78        12.95 o                         
   1  10   0        161.74        153.78         4.90 o                         
   2  10   0       1174.16       1244.34        11.81 o                         
   3  10   0        106.19        152.18         4.87 o                         
   4  10   0       1238.23       1125.40        11.14 o                         
   5  10   0        820.61        836.12        10.90 o                         
   6  10   0         61.93         70.97         6.28 o                         
   7  10   0          0.88          0.29         3.32 o                         
   8  10   0         48.42         35.61         5.28 o                         
   9  10   0         25.70         38.98         5.50 o                         
  10  10   0         37.95         43.31         5.52 o                         
  11  10   0         19.22         13.54         4.93 o                         
  12  10   0        421.77        404.90        15.93 o                         
  13  10   0        103.53         88.69         8.95 o                         
  14  10   0         98.35         85.56        10.21 o                         
  15  10   0         58.15         57.43         9.46 o                         
  16  10   0        299.97        300.63        15.83 o                         
  17  10   0          3.40          6.92         7.87 o                         
  18  10   0         53.58         49.05        10.24 o                         
   1  11   0        473.35        490.87         7.63 o                         
   2  11   0       1334.13       1269.92        12.40 o                         
   3  11   0        984.50        933.61        10.84 o                         
   4  11   0          0.01         -1.13         2.92 o                         
   5  11   0        230.68        226.64         6.29 o                         
   6  11   0          6.77          3.07         3.56 o                         
   7  11   0         53.09         48.33         5.83 o                         
   8  11   0        448.29        418.49        10.19 o                         
   9  11   0         47.94         42.35         5.41 o                         
  10  11   0        130.72        148.40         8.07 o                         
  11  11   0          6.10         12.12         5.65 o                         
  12  11   0        733.49        742.88        16.63 o                         
  13  11   0          6.33          7.49         6.52 o                         
  14  11   0         47.77         37.72         9.04 o                         
  15  11   0         34.07         28.06         8.57 o                         
  16  11   0         15.32          2.57        10.09 o                         
  17  11   0          2.14         -8.15         8.15 o                         
  18  11   0         85.07        125.27        24.23 o                         
   0  12   0       1021.00       1098.09        16.76 o                         
   1  12   0        319.96        309.39         6.62 o                         
   2  12   0         48.15         56.26         4.06 o                         
   3  12   0         26.87         30.39         3.83 o                         
   4  12   0        880.17        846.49        11.14 o                         
   5  12   0         59.71         63.27         5.14 o                         
   6  12   0        236.31        259.29        10.84 o                         
   7  12   0        112.80        124.64         6.82 o                         
   8  12   0        380.74        358.28        10.11 o                         
   9  12   0         26.11         10.17         5.35 o                         
  10  12   0         19.22         14.64         5.29 o                         
  11  12   0         32.03         27.86         5.98 o                         
  12  12   0        250.71        239.17        10.61 o                         
  13  12   0         19.78         23.83         7.43 o                         
  14  12   0          1.64          4.44         7.55 o                         
  15  12   0        243.68        255.63        15.60 o                         
  16  12   0          0.58         -0.86         8.03 o                         
  17  12   0        280.77        307.77        17.22 o                         
   1  13   0          0.29          2.92         3.47 o                         
   2  13   0        180.11        196.11         5.98 o                         
   3  13   0        620.99        578.64         9.63 o                         
   4  13   0        273.94        237.35         6.95 o                         
   5  13   0        156.61        188.88         7.36 o                         
   6  13   0         26.77         21.29         5.30 o                         
   7  13   0          0.21          1.64         4.72 o                         
   8  13   0        304.24        291.46        18.19 o                         
   9  13   0        412.17        420.91        13.92 o                         
  10  13   0         71.72         69.81         7.73 o                         
  11  13   0          0.10         -1.17         5.57 o                         
  12  13   0         25.93         25.27         6.81 o                         
  13  13   0          7.12         -2.12         6.60 o                         
  14  13   0         86.35         74.01        10.55 o                         
  15  13   0          5.50          5.66         8.39 o                         
  16  13   0          5.31         13.71         9.27 o                         
   0  14   0        301.34        315.76        10.41 o                         
   1  14   0         11.03         23.52         3.91 o                         
   2  14   0         45.59         44.46         4.54 o                         
   3  14   0          3.15         -4.16         4.16 o                         
   4  14   0        350.42        350.43        11.84 o                         
   5  14   0        168.59        160.09         8.85 o                         
   6  14   0        237.19        225.05         9.95 o                         
   7  14   0         16.62          9.75         6.27 o                         
   8  14   0         99.94        100.43         9.26 o                         
   9  14   0        149.45        166.78        10.86 o                         
  10  14   0         26.14         28.13         6.75 o                         
  11  14   0         46.72         57.89         9.45 o                         
  12  14   0         13.49         11.73         6.40 o                         
  13  14   0         15.75         18.55         7.72 o                         
  14  14   0          3.67         -3.70         8.40 o                         
  15  14   0         71.76         72.26        11.09 o                         
  16  14   0         14.36         12.76        28.71 o                         
   1  15   0          8.43          4.90         4.18 o                         
   2  15   0        108.68        112.75         7.10 o                         
   3  15   0          1.09         -0.01         4.32 o                         
   4  15   0        129.78        153.81         9.40 o                         
   5  15   0        183.15        208.00        10.02 o                         
   6  15   0        152.24        152.82         9.72 o                         
   7  15   0        103.84        114.29         9.70 o                         
   8  15   0        316.47        315.55        13.28 o                         
   9  15   0         28.58         30.33         7.52 o                         
  10  15   0          5.92         -1.08         5.85 o                         
  11  15   0         16.49          9.64         6.52 o                         
  12  15   0         14.01         13.88         6.68 o                         
  13  15   0          3.03         -1.21         7.91 o                         
  14  15   0        186.02        194.76        15.25 o                         
  15  15   0         29.31         41.47        22.86 o                         
   0  16   0       1353.41       1349.34        33.22 o                         
   1  16   0          3.17          4.35         5.71 o                         
   2  16   0         47.60         66.96         7.42 o                         
   3  16   0         51.98         53.16         7.24 o                         
   4  16   0        482.59        518.19        15.62 o                         
   5  16   0          7.48         15.18         6.75 o                         
   6  16   0        289.68        286.53        14.63 o                         
   7  16   0        124.08        123.53        12.00 o                         
   8  16   0        410.59        414.51        16.99 o                         
   9  16   0          1.64          5.95         7.72 o                         
  10  16   0         14.04         30.24         8.23 o                         
  11  16   0          3.07          5.30         7.38 o                         
  12  16   0        105.70        111.03        11.28 o                         
  13  16   0          5.90          0.30         8.77 o                         
   1  17   0        134.71        138.82        10.47 o                         
   2  17   0        225.18        249.60        14.30 o                         
   3  17   0          1.79         -1.35         6.25 o                         
   4  17   0          1.68         -2.98         6.22 o                         
   5  17   0        451.12        461.69        15.94 o                         
   6  17   0        945.87       1043.97        24.66 o                         
   7  17   0          1.31         -7.41         9.51 o                         
   8  17   0        474.33        494.82        18.52 o                         
   9  17   0        309.98        283.52        14.37 o                         
  10  17   0          0.76         -2.60         7.06 o                         
  11  17   0         30.88         14.71         8.35 o                         
  12  17   0        151.90        133.41        12.53 o                         
   0  18   0         97.33        101.79        13.95 o                         
   1  18   0         63.22         71.50        10.06 o                         
   2  18   0         31.50         24.53         8.41 o                         
   3  18   0          0.01          2.68         6.61 o                         
   4  18   0        144.70        161.21        11.97 o                         
   5  18   0         98.91        111.04        11.87 o                         
   6  18   0        185.95        181.46        13.90 o                         
   7  18   0        162.12        134.61        12.77 o                         
   8  18   0          0.14         -1.69         7.89 o                         
   9  18   0          4.11          3.14         8.45 o                         
  10  18   0          0.90          4.19         8.48 o                         
  11  18   0         10.88         -0.53        15.04 o                         
   1  19   0          0.76          1.25         7.83 o                         
   2  19   0         12.61         13.77         8.30 o                         
   3  19   0          0.02          4.20         7.89 o                         
   4  19   0        110.02        104.55        11.86 o                         
   5  19   0        173.88        153.71        13.55 o                         
   6  19   0         21.68         11.39         8.64 o                         
   7  19   0         46.38         42.02        10.22 o                         
   8  19   0          5.33         -4.46         8.53 o                         
   9  19   0         45.76         38.28        21.80 o                         
   0  20   0         95.38        123.88        19.79 o                         
   1  20   0          6.90          6.78         8.47 o                         
   2  20   0          1.98         14.46         8.81 o                         
   3  20   0         57.75         64.36        11.24 o                         
   4  20   0         14.48          3.52        11.23 o                         
   5  20   0         51.26         33.00        12.35 o                         
   6  20   0         22.54         33.87        13.70 o                         
   7  20   0         19.93         42.53        29.24 o                         
   1  21   0        162.35        181.81        41.47 o                         
   2  21   0          0.69          1.28        14.44 o                         
   3  21   0         54.24         50.58        24.24 o                         
 -21   0   1        219.04        242.18        20.84 o                         
 -19   0   1          4.54          3.74        12.02 o                         
 -17   0   1         12.65          7.05         8.77 o                         
 -15   0   1       1336.92       1274.50        45.66 o                         
 -13   0   1        141.08        191.68        10.36 o                         
 -11   0   1        389.92        361.03        11.70 o                         
  -9   0   1       7303.99       7580.55        65.87 o                         
  -7   0   1      13377.26      15852.16       114.21 o                         
  -5   0   1       8657.17       9517.09        69.23 o                         
  -3   0   1       8117.41       8575.21        61.19 o                         
  -1   0   1      52039.23      52813.43       637.16 o                         
   3   0   1      29513.89      28771.44       236.25 o                         
   5   0   1        191.66        279.46         5.36 o                         
   7   0   1       1544.38       1645.66        16.29 o                         
   9   0   1        175.57        174.58         5.26 o                         
  11   0   1          3.16         -3.71         3.71 o                         
  13   0   1         80.60         85.80        10.65 o                         
  15   0   1        428.76        446.99        19.13 o                         
  17   0   1         19.53         16.66         9.18 o                         
  19   0   1         52.66         55.91        14.43 o                         
 -21   1   1          9.48         17.99         8.23 o                         
 -20   1   1         61.23         48.29         9.28 o                         
 -19   1   1         49.71         50.97         8.65 o                         
 -18   1   1        214.62        227.36        12.17 o                         
 -17   1   1        221.55        226.40        11.62 o                         
 -16   1   1         10.55         19.27         6.05 o                         
 -15   1   1        117.17        107.74         8.52 o                         
 -14   1   1        140.43        137.99         9.69 o                         
 -13   1   1        344.59        362.79        10.03 o                         
 -12   1   1       1070.28       1114.00        13.56 o                         
 -11   1   1        573.45        647.47         9.75 o                         
 -10   1   1       1007.20       1075.07        10.45 o                         
  -9   1   1       1446.13       1422.04        11.97 o                         
  -8   1   1        381.45        330.98         5.85 o                         
  -7   1   1        298.46        326.94         4.88 o                         
  -6   1   1        264.53        283.35         4.86 o                         
  -5   1   1      24515.95      25282.29       138.44 o                         
  -4   1   1       3217.27       3263.92        19.98 o                         
  -3   1   1      28019.84      29095.45       159.69 o                         
  -2   1   1        271.52        303.56         3.83 o                         
  -1   1   1       4225.03       4806.18        25.49 o                         
   0   1   1       2256.89       2636.98        46.29 o                         
   1   1   1       6940.80       6820.25        39.43 o                         
   2   1   1       9607.42       9698.25        53.27 o                         
   3   1   1       4699.88       4669.06        25.65 o                         
   4   1   1       7122.81       7866.19        42.30 o                         
   5   1   1       9368.25      10186.47        54.67 o                         
   6   1   1       1540.35       1454.71        10.46 o                         
   7   1   1        558.59        491.95         6.05 o                         
   8   1   1       1412.82       1326.94        11.51 o                         
   9   1   1         34.77         37.36         2.98 o                         
  10   1   1        481.41        526.07         7.15 o                         
  11   1   1        182.96        202.47         8.12 o                         
  12   1   1         33.37         27.44         4.29 o                         
  13   1   1         34.78         60.97         5.95 o                         
  14   1   1         31.12         27.92         7.73 o                         
  15   1   1         85.29        104.40        12.40 o                         
  16   1   1          1.85         -4.40         5.41 o                         
  17   1   1         19.65         25.84         6.85 o                         
  18   1   1          6.28         13.18         6.85 o                         
  19   1   1          0.61         -3.83         6.76 o                         
  20   1   1         45.33         44.34         8.77 o                         
  21   1   1        199.96        263.15        49.44 o                         
 -21   2   1         15.30          3.89         9.73 o                         
 -20   2   1        149.88        158.71        12.22 o                         
 -19   2   1         12.10          3.47         6.58 o                         
 -18   2   1          0.76         -5.41         5.41 o                         
 -17   2   1         44.90         43.56         7.54 o                         
 -16   2   1         25.91         26.65         6.58 o                         
 -15   2   1         22.60         25.39         5.52 o                         
 -14   2   1       1150.98       1182.44        18.32 o                         
 -13   2   1        122.37        113.95         6.66 o                         
 -12   2   1         12.84         19.05         4.15 o                         
 -11   2   1        145.37        151.33         5.61 o                         
 -10   2   1        628.62        645.43         7.88 o                         
  -9   2   1        485.50        512.73         6.85 o                         
  -8   2   1       2441.39       2806.47        19.83 o                         
  -7   2   1       2768.91       2757.94        19.02 o                         
  -6   2   1        164.08         89.69         2.84 o                         
  -5   2   1         97.65        110.94         2.65 o                         
  -4   2   1       3181.93       2924.37        16.57 o                         
  -3   2   1       5969.73       7292.14        39.09 o                         
  -2   2   1       7379.30       7641.44        40.48 o                         
  -1   2   1        342.93        673.73         9.90 o                         
   0   2   1        333.79        385.18         3.23 o                         
   1   2   1      14285.95      15847.54        86.26 o                         
   2   2   1       9027.40      10080.01        53.09 o                         
   3   2   1       2143.32       2087.51        13.45 o                         
   4   2   1        442.11        361.65         4.18 o                         
   5   2   1        230.93        243.94         4.17 o                         
   6   2   1         32.05         26.02         2.32 o                         
   7   2   1         43.72         49.27         3.12 o                         
   8   2   1        205.74        174.28         4.75 o                         
   9   2   1       1302.12       1307.65        13.14 o                         
  10   2   1       3822.86       3740.85        28.20 o                         
  11   2   1        115.46        126.20         5.46 o                         
  12   2   1       2225.29       2157.83        22.40 o                         
  13   2   1          0.29          6.51         4.29 o                         
  14   2   1         26.38         31.72         5.47 o                         
  15   2   1        273.90        266.51        11.13 o                         
  16   2   1          7.91          9.11         5.79 o                         
  17   2   1         39.17         42.89         8.62 o                         
  18   2   1        182.86        217.50        12.64 o                         
  19   2   1          3.92          3.44         6.82 o                         
  20   2   1         15.68          6.21         7.34 o                         
 -21   3   1        142.18        132.37        19.61 o                         
 -20   3   1         52.29         47.62         8.90 o                         
 -19   3   1          0.43         -5.57         6.12 o                         
 -18   3   1        128.82        128.12        12.05 o                         
 -17   3   1         44.41         42.79         7.43 o                         
 -16   3   1          0.06         -1.79         5.00 o                         
 -15   3   1         56.33         70.33         6.96 o                         
 -14   3   1         37.70         44.92         5.47 o                         
 -13   3   1          4.58          7.41         4.23 o                         
 -12   3   1        347.87        321.82         8.67 o                         
 -11   3   1       1068.30       1156.74        14.51 o                         
 -10   3   1         93.77        114.18         4.86 o                         
  -9   3   1        989.42       1008.40        11.16 o                         
  -8   3   1        157.54        166.04         4.49 o                         
  -7   3   1        129.02        170.24         3.69 o                         
  -6   3   1       4137.69       3739.00        22.86 o                         
  -5   3   1       1195.11       1515.41        11.78 o                         
  -4   3   1        827.06        937.19         8.16 o                         
  -3   3   1       8697.47       9932.93        52.94 o                         
  -2   3   1       2945.43       3686.89        22.19 o                         
  -1   3   1       8132.70       8651.11        46.07 o                         
   0   3   1      10715.05      10476.79        55.19 o                         
   1   3   1         84.47        122.36         2.36 o                         
   2   3   1        527.72        534.91         5.11 o                         
   3   3   1        751.15        998.14         7.60 o                         
   4   3   1       3365.57       3502.22        23.48 o                         
   5   3   1        280.47        324.60         4.17 o                         
   6   3   1       1707.14       1679.01        13.81 o                         
   7   3   1       1102.88       1284.74        11.47 o                         
   8   3   1        965.87        903.91        10.13 o                         
   9   3   1         40.22         71.94         4.18 o                         
  10   3   1        161.93        233.59         6.94 o                         
  11   3   1        804.86        785.82        11.89 o                         
  12   3   1        110.36        124.20         7.03 o                         
  13   3   1         44.28         61.57         6.45 o                         
  14   3   1        635.39        645.37        13.96 o                         
  15   3   1         87.06         85.53         7.51 o                         
  16   3   1          2.26         -5.33         5.33 o                         
  17   3   1        265.08        249.62        12.28 o                         
  18   3   1         25.52         32.50         7.59 o                         
  19   3   1        123.24        115.99        11.02 o                         
  20   3   1        170.86        167.45        12.99 o                         
 -21   4   1         76.92         79.74        27.64 o                         
 -20   4   1         20.66         22.02         8.04 o                         
 -19   4   1          6.21          2.31         6.82 o                         
 -18   4   1          3.51          1.53         6.39 o                         
 -17   4   1         58.49         69.52         8.35 o                         
 -16   4   1          8.03         -4.95         4.95 o                         
 -15   4   1          0.01         -6.66         6.66 o                         
 -14   4   1        687.35        720.17        13.58 o                         
 -13   4   1        311.54        287.06         8.98 o                         
 -12   4   1        328.87        307.56         9.45 o                         
 -11   4   1       3239.19       3068.64        27.68 o                         
 -10   4   1         38.63         38.29         4.65 o                         
  -9   4   1        121.66        155.53         5.94 o                         
  -8   4   1        313.55        283.28         6.72 o                         
  -7   4   1       3339.66       3173.87        24.14 o                         
  -6   4   1       3263.65       3363.63        23.96 o                         
  -5   4   1          0.00          5.60         1.89 o                         
  -4   4   1       1910.67       1965.59        15.09 o                         
  -3   4   1       3265.12       2958.50        20.18 o                         
  -2   4   1          0.03          6.53         1.48 o                         
  -1   4   1         96.08        183.09         2.96 o                         
   0   4   1        453.82        556.42         5.00 o                         
   1   4   1        341.74        358.95         3.92 o                         
   2   4   1       1192.64       1256.79         9.15 o                         
   3   4   1      25912.95      27050.26       140.28 o                         
   4   4   1          5.39          9.92         2.04 o                         
   5   4   1       1472.20       1185.71        10.99 o                         
   6   4   1        561.69        627.87         7.64 o                         
   7   4   1         27.86         36.69         3.50 o                         
   8   4   1       1156.61       1078.71        15.96 o                         
   9   4   1        764.63        780.16        11.45 o                         
  10   4   1       1389.17       1270.66        15.39 o                         
  11   4   1        550.32        521.34        11.75 o                         
  12   4   1        169.94        159.12         7.67 o                         
  13   4   1          4.99          1.66         4.35 o                         
  14   4   1        124.58        111.35         7.78 o                         
  15   4   1        153.37        178.57         9.49 o                         
  16   4   1        676.96        675.54        18.28 o                         
  17   4   1        129.04        112.54         9.73 o                         
  18   4   1         82.07         76.18         9.07 o                         
  19   4   1          3.45         -6.52         6.52 o                         
  20   4   1        192.37        177.11        13.04 o                         
 -20   5   1         82.25         74.89         9.86 o                         
 -19   5   1          0.14          2.75         6.84 o                         
 -18   5   1         35.80         35.66         9.03 o                         
 -17   5   1          5.00          4.34         5.85 o                         
 -16   5   1          0.18          2.65         5.34 o                         
 -15   5   1          3.77         -4.49         4.49 o                         
 -14   5   1          3.33          5.35         4.44 o                         
 -13   5   1        123.37        122.83         7.59 o                         
 -12   5   1        997.70        983.11        17.59 o                         
 -11   5   1        678.95        754.09        12.24 o                         
 -10   5   1        118.88         96.43         5.64 o                         
  -9   5   1        871.81        846.32        12.25 o                         
  -8   5   1         31.25         39.11         3.76 o                         
  -7   5   1         58.71         76.46         3.78 o                         
  -6   5   1         79.60         94.38         3.39 o                         
  -5   5   1        163.52        225.01         5.27 o                         
  -4   5   1         18.59         13.54         1.89 o                         
  -3   5   1        270.69        249.23         3.95 o                         
  -2   5   1        379.22        228.94         3.54 o                         
  -1   5   1       2863.16       2735.75        16.58 o                         
   0   5   1        588.77        701.66         6.23 o                         
   1   5   1       1116.21        951.98         7.59 o                         
   2   5   1        893.95        937.49         8.17 o                         
   3   5   1       1522.21       1923.47        13.32 o                         
   4   5   1       1636.29       1586.93        12.55 o                         
   5   5   1        224.63        182.00         3.97 o                         
   6   5   1          5.00          4.52         2.32 o                         
   7   5   1       2007.35       1899.76        16.55 o                         
   8   5   1       1733.09       1669.09        17.41 o                         
   9   5   1       2576.67       2614.76        22.91 o                         
  10   5   1        265.35        256.33         9.75 o                         
  11   5   1         26.87         30.83         4.51 o                         
  12   5   1        161.98        159.13         7.83 o                         
  13   5   1          4.58          6.23         5.71 o                         
  14   5   1        756.72        770.95        18.16 o                         
  15   5   1          8.44          7.75         5.52 o                         
  16   5   1          4.10         -1.30         5.32 o                         
  17   5   1         14.90         10.62         6.42 o                         
  18   5   1        130.16        117.39        10.85 o                         
  19   5   1        162.33        165.12        12.27 o                         
  20   5   1         95.81         89.52        14.81 o                         
 -20   6   1         69.48         76.24        10.26 o                         
 -19   6   1          1.16         -6.74         6.74 o                         
 -18   6   1         69.27         76.43         9.34 o                         
 -17   6   1         40.29         28.44         6.88 o                         
 -16   6   1         33.36         28.95         6.57 o                         
 -15   6   1        283.46        284.90        10.37 o                         
 -14   6   1        496.89        515.33        12.95 o                         
 -13   6   1        218.70        226.33         9.28 o                         
 -12   6   1       2108.07       2047.27        22.68 o                         
 -11   6   1        338.15        358.78         9.24 o                         
 -10   6   1         72.18         91.27         5.82 o                         
  -9   6   1         18.47         10.83         3.48 o                         
  -8   6   1       1307.35       1236.22        12.64 o                         
  -7   6   1        447.93        464.60         7.64 o                         
  -6   6   1        175.24        149.95         4.28 o                         
  -5   6   1        439.52        491.85         7.58 o                         
  -4   6   1        731.00        701.19         7.54 o                         
  -3   6   1         39.18         74.46         2.80 o                         
  -2   6   1        559.23        678.85         6.99 o                         
  -1   6   1        707.79        650.49         6.41 o                         
   0   6   1       3081.71       4026.03        23.52 o                         
   1   6   1        925.08       1258.64         9.71 o                         
   2   6   1       1563.89       1776.07        12.48 o                         
   3   6   1        107.35        129.91         3.16 o                         
   4   6   1       1285.14       1256.52        10.24 o                         
   5   6   1       4893.48       4823.72        31.27 o                         
   6   6   1        138.80        141.04         5.00 o                         
   7   6   1       2709.46       2729.15        22.13 o                         
   8   6   1        117.29        133.48         6.00 o                         
   9   6   1       1117.89       1125.00        13.86 o                         
  10   6   1         50.49         49.13         4.87 o                         
  11   6   1         52.87         48.70         5.16 o                         
  12   6   1         17.67         12.37         4.39 o                         
  13   6   1          8.40          7.48         4.89 o                         
  14   6   1        112.16        111.93         8.43 o                         
  15   6   1         49.72         65.66         8.07 o                         
  16   6   1         50.88         44.22         7.14 o                         
  17   6   1          1.01         -5.79         5.79 o                         
  18   6   1          0.48         -6.59         8.79 o                         
  19   6   1          1.91          5.63         8.36 o                         
  20   6   1          0.44         12.76        21.80 o                         
 -20   7   1          0.04          4.51        13.52 o                         
 -19   7   1          0.81         -3.63         7.09 o                         
 -18   7   1          1.81         -1.24         6.40 o                         
 -17   7   1         25.37         24.91         7.02 o                         
 -16   7   1          3.09         -2.91         5.40 o                         
 -15   7   1          1.58          7.94         5.65 o                         
 -14   7   1        245.00        236.40        10.28 o                         
 -13   7   1          5.81         15.91         5.55 o                         
 -12   7   1        688.14        691.70        13.02 o                         
 -11   7   1         57.45         85.96         6.29 o                         
 -10   7   1        306.09        290.50         7.85 o                         
  -9   7   1         28.40         28.70         4.07 o                         
  -8   7   1       1053.11       1019.58        12.36 o                         
  -7   7   1        998.51        987.54        11.23 o                         
  -6   7   1       1847.67       1832.50        16.54 o                         
  -5   7   1        476.12        536.67         8.06 o                         
  -4   7   1        153.59        178.44         4.04 o                         
  -3   7   1       1836.71       1866.63        13.59 o                         
  -2   7   1       5932.86       5972.45        33.86 o                         
  -1   7   1         31.41         23.87         2.43 o                         
   0   7   1          0.27          2.37         1.78 o                         
   1   7   1        388.09        351.00         5.04 o                         
   2   7   1        207.62        170.11         3.94 o                         
   3   7   1         37.88         46.12         2.74 o                         
   4   7   1         43.91         89.42         3.39 o                         
   5   7   1       4006.25       4005.11        27.47 o                         
   6   7   1       2434.67       2407.23        19.71 o                         
   7   7   1        101.09        104.16         5.53 o                         
   8   7   1        106.14        122.27         6.04 o                         
   9   7   1         82.36         82.17         5.63 o                         
  10   7   1         82.88         90.77         8.20 o                         
  11   7   1          0.10          2.82         3.91 o                         
  12   7   1         22.63         12.26         4.62 o                         
  13   7   1          0.62          1.61         4.84 o                         
  14   7   1        870.37        920.94        17.43 o                         
  15   7   1         62.19         77.73         7.89 o                         
  16   7   1          1.60          4.72         5.92 o                         
  17   7   1         16.61         17.28         6.99 o                         
  18   7   1         14.19         15.00         7.68 o                         
  19   7   1         28.05         24.98         9.18 o                         
 -19   8   1          5.28          1.89         8.15 o                         
 -18   8   1          0.49         -5.30         7.29 o                         
 -17   8   1          0.32          3.86         6.14 o                         
 -16   8   1         86.07        102.69         8.51 o                         
 -15   8   1          4.81          7.95         5.79 o                         
 -14   8   1        411.26        430.46        12.84 o                         
 -13   8   1         97.10         97.46         7.24 o                         
 -12   8   1        840.68        827.55        15.56 o                         
 -11   8   1        119.37        132.99         7.23 o                         
 -10   8   1        313.98        313.25         8.77 o                         
  -9   8   1        375.25        349.53         9.09 o                         
  -8   8   1        331.00        355.25         9.40 o                         
  -7   8   1          2.42         -0.71         3.29 o                         
  -6   8   1       2155.27       2128.13        19.00 o                         
  -5   8   1         65.88         64.01         3.42 o                         
  -4   8   1        168.02        197.26         4.88 o                         
  -3   8   1        312.96        262.97         4.97 o                         
  -2   8   1       1260.51       1196.76        10.50 o                         
  -1   8   1       2322.23       2514.61        17.31 o                         
   0   8   1       1787.39       2032.52        14.87 o                         
   1   8   1        465.20        594.32         7.02 o                         
   2   8   1         45.19         37.60         2.85 o                         
   3   8   1         24.69         26.26         3.00 o                         
   4   8   1        816.50        820.22         8.49 o                         
   5   8   1        100.03        103.06         4.56 o                         
   6   8   1        277.86        237.69         6.06 o                         
   7   8   1         11.91          8.07         3.51 o                         
   8   8   1        411.22        408.45        10.46 o                         
   9   8   1         38.57         34.49         4.83 o                         
  10   8   1        456.87        450.01        10.47 o                         
  11   8   1        447.29        406.74        10.47 o                         
  12   8   1        171.21        169.74         8.05 o                         
  13   8   1         13.01         15.82         7.22 o                         
  14   8   1        115.74        120.95         8.96 o                         
  15   8   1          0.02         -1.14         5.57 o                         
  16   8   1         20.21         19.30         7.88 o                         
  17   8   1         32.04         36.27         8.19 o                         
  18   8   1         13.07         16.17         8.36 o                         
  19   8   1          1.82          1.66         9.07 o                         
 -19   9   1         33.16         22.97         9.50 o                         
 -18   9   1         34.05         30.20         9.07 o                         
 -17   9   1        386.11        404.14        17.48 o                         
 -16   9   1         23.32         24.84         7.55 o                         
 -15   9   1         15.65          6.51         6.50 o                         
 -14   9   1        111.77        129.85        10.08 o                         
 -13   9   1         94.54         96.04         8.16 o                         
 -12   9   1        438.25        484.46        12.78 o                         
 -11   9   1        206.11        202.23         8.46 o                         
 -10   9   1         19.19         20.94         4.68 o                         
  -9   9   1        113.94        123.19         7.35 o                         
  -8   9   1        791.88        775.41        13.58 o                         
  -7   9   1        480.31        451.07        11.18 o                         
  -6   9   1        145.67        128.83         5.19 o                         
  -5   9   1        204.98        224.29         6.07 o                         
  -4   9   1         32.66         32.71         3.11 o                         
  -3   9   1        426.87        367.76         6.15 o                         
  -2   9   1        493.81        474.14         6.83 o                         
  -1   9   1         26.85         21.40         2.86 o                         
   0   9   1       4186.48       4311.21        26.96 o                         
   1   9   1        347.30        365.28         6.06 o                         
   2   9   1       1511.42       1533.27        12.89 o                         
   3   9   1         48.70         48.34         3.41 o                         
   4   9   1        282.15        286.20         5.57 o                         
   5   9   1       1546.82       1417.48        13.38 o                         
   6   9   1       1250.27       1222.36        14.58 o                         
   7   9   1        266.24        250.91         7.44 o                         
   8   9   1          1.31          0.66         3.88 o                         
   9   9   1         41.71         44.97         5.53 o                         
  10   9   1        299.02        281.63         9.67 o                         
  11   9   1         11.04          7.80         4.74 o                         
  12   9   1         83.19         72.95         7.65 o                         
  13   9   1         21.30         11.64         5.72 o                         
  14   9   1         10.39         10.56         7.00 o                         
  15   9   1         35.46         44.14         8.71 o                         
  16   9   1          0.00         -0.88         7.47 o                         
  17   9   1         31.34         16.40         8.23 o                         
  18   9   1          0.50         -6.16         7.82 o                         
  19   9   1         10.17         31.37        32.96 o                         
 -19  10   1         57.56         30.30        28.18 o                         
 -18  10   1          0.34          0.76         7.88 o                         
 -17  10   1          0.36         -0.68         7.00 o                         
 -16  10   1         68.53         56.42        11.85 o                         
 -15  10   1         44.80         33.55         8.40 o                         
 -14  10   1        100.91        123.17        10.22 o                         
 -13  10   1         79.56         75.55         9.37 o                         
 -12  10   1        127.45        113.89        10.98 o                         
 -11  10   1        143.07        143.01         7.92 o                         
 -10  10   1          2.29          1.35         4.36 o                         
  -9  10   1         84.33         82.06         6.63 o                         
  -8  10   1        173.27        188.49         8.04 o                         
  -7  10   1        770.30        786.70        11.77 o                         
  -6  10   1       1935.79       1854.68        17.43 o                         
  -5  10   1        101.76        140.11         5.64 o                         
  -4  10   1        421.66        437.87         6.92 o                         
  -3  10   1         69.17        101.10         4.43 o                         
  -2  10   1          3.98          4.88         2.80 o                         
  -1  10   1        136.99        101.45         4.42 o                         
   0  10   1        816.28        932.96        10.03 o                         
   1  10   1        447.73        434.44         6.91 o                         
   2  10   1        109.88        100.89         4.41 o                         
   3  10   1         97.15         92.76         4.27 o                         
   4  10   1        171.07        185.41         5.45 o                         
   5  10   1       1399.17       1366.47        13.59 o                         
   6  10   1          0.80         -3.13         3.13 o                         
   7  10   1        169.03        158.62         6.41 o                         
   8  10   1         39.31         34.37         5.11 o                         
   9  10   1          7.71          6.69         5.54 o                         
  10  10   1         16.69         13.02         4.97 o                         
  11  10   1       1110.77       1140.43        17.75 o                         
  12  10   1        197.66        188.51        10.00 o                         
  13  10   1         74.07         51.82         7.96 o                         
  14  10   1          4.05          6.47         6.86 o                         
  15  10   1          1.85          0.96         7.19 o                         
  16  10   1         89.77         96.89        11.51 o                         
  17  10   1         12.47          6.79         9.79 o                         
  18  10   1          8.27          1.04         8.39 o                         
 -18  11   1          5.90          9.99         9.11 o                         
 -17  11   1        152.94        179.75        14.49 o                         
 -16  11   1         57.09         67.26        10.49 o                         
 -15  11   1         65.09         59.81         9.92 o                         
 -14  11   1          3.98          3.50         7.30 o                         
 -13  11   1        189.10        187.92        11.61 o                         
 -12  11   1        144.48        165.72         9.08 o                         
 -11  11   1         13.15         14.93         5.26 o                         
 -10  11   1         90.57         83.76         6.74 o                         
  -9  11   1        240.95        231.12         8.57 o                         
  -8  11   1          1.42          3.13         4.00 o                         
  -7  11   1        238.33        234.09         7.48 o                         
  -6  11   1        179.98        169.03         6.85 o                         
  -5  11   1        244.23        244.97         8.17 o                         
  -4  11   1        106.09        101.61         4.99 o                         
  -3  11   1        617.44        648.37         8.67 o                         
  -2  11   1        830.99        856.34         9.92 o                         
  -1  11   1         16.40         23.84         3.28 o                         
   0  11   1        117.17        127.25         4.82 o                         
   1  11   1        824.71        785.81         9.50 o                         
   2  11   1         28.73         39.76         3.54 o                         
   3  11   1          0.08          2.52         2.73 o                         
   4  11   1          3.38         12.20         3.22 o                         
   5  11   1        994.53        950.53        14.90 o                         
   6  11   1        105.98        110.96         6.03 o                         
   7  11   1        101.25        109.43         6.21 o                         
   8  11   1        213.53        180.41         7.58 o                         
   9  11   1        698.25        707.82        14.69 o                         
  10  11   1          0.06          1.03         5.12 o                         
  11  11   1        204.33        213.32        10.28 o                         
  12  11   1         45.25         42.01         7.01 o                         
  13  11   1          9.02         -3.62         6.23 o                         
  14  11   1        257.51        290.62        15.16 o                         
  15  11   1          0.01         -5.48         6.89 o                         
  16  11   1          0.81          6.44         8.17 o                         
  17  11   1        139.44        118.53        14.85 o                         
 -17  12   1         34.68         33.35        10.06 o                         
 -16  12   1          6.28         -7.50         7.50 o                         
 -15  12   1          0.12         12.42         8.13 o                         
 -14  12   1         44.11         39.56         9.13 o                         
 -13  12   1        249.51        243.20        12.53 o                         
 -12  12   1         26.47         23.09         6.33 o                         
 -11  12   1         29.38         28.70         6.51 o                         
 -10  12   1         48.49         41.46         5.81 o                         
  -9  12   1         13.84          4.55         4.61 o                         
  -8  12   1         79.97         82.59         6.56 o                         
  -7  12   1         59.84         63.78         6.37 o                         
  -6  12   1        276.71        285.42         8.14 o                         
  -5  12   1         66.08         61.67         4.88 o                         
  -4  12   1        146.53        129.77         5.60 o                         
  -3  12   1       1086.77       1009.59        11.42 o                         
  -2  12   1         75.55         82.39         4.55 o                         
  -1  12   1         36.96         55.93         4.10 o                         
   0  12   1         52.61         56.06         4.06 o                         
   1  12   1         86.30        100.79         4.77 o                         
   2  12   1        254.99        231.91         6.03 o                         
   3  12   1        783.64        806.42        10.71 o                         
   4  12   1         83.69         90.63         5.19 o                         
   5  12   1        241.74        224.49         7.28 o                         
   6  12   1          1.48          2.00         3.84 o                         
   7  12   1        560.92        538.31        12.04 o                         
   8  12   1        241.11        259.63        10.80 o                         
   9  12   1          1.22          5.12         4.95 o                         
  10  12   1         21.35         25.82         6.06 o                         
  11  12   1         22.20         16.37         5.81 o                         
  12  12   1         29.47         28.88         6.45 o                         
  13  12   1          1.64          1.41         6.82 o                         
  14  12   1          0.02         -0.02         7.36 o                         
  15  12   1         78.02         95.74        11.75 o                         
  16  12   1         96.49        108.48        12.45 o                         
  17  12   1         49.05         44.69        12.09 o                         
 -17  13   1         29.35         42.00        28.71 o                         
 -16  13   1         11.42          4.66         8.92 o                         
 -15  13   1         48.55         71.77        10.67 o                         
 -14  13   1         12.70         11.06         7.54 o                         
 -13  13   1         57.11         44.82         8.12 o                         
 -12  13   1          3.92         -0.24         6.77 o                         
 -11  13   1          0.36         -1.29         5.57 o                         
 -10  13   1        137.85        166.27         9.92 o                         
  -9  13   1        220.64        241.54        11.57 o                         
  -8  13   1        101.65        130.91         9.57 o                         
  -7  13   1          0.18          2.46         4.56 o                         
  -6  13   1         15.91          7.95         4.29 o                         
  -5  13   1        463.26        484.42        15.07 o                         
  -4  13   1        495.54        481.55         8.91 o                         
  -3  13   1         20.43         27.23         3.95 o                         
  -2  13   1         29.24         33.62         3.87 o                         
  -1  13   1        787.37        793.09        10.43 o                         
   0  13   1        152.70        176.51         5.87 o                         
   1  13   1        458.38        484.49        10.29 o                         
   2  13   1         77.47         84.23         4.93 o                         
   3  13   1        145.67        134.95         5.87 o                         
   4  13   1         19.96         16.45         4.01 o                         
   5  13   1         20.87         15.81         4.38 o                         
   6  13   1         83.78        101.94         7.04 o                         
   7  13   1        562.25        606.77        13.80 o                         
   8  13   1        130.23        153.50         9.05 o                         
   9  13   1        189.94        197.61        10.18 o                         
  10  13   1         95.84         93.31         8.32 o                         
  11  13   1         14.55          1.44         5.73 o                         
  12  13   1         44.14         40.31         7.32 o                         
  13  13   1         90.50        111.29        10.62 o                         
  14  13   1         35.41         33.20         9.22 o                         
  15  13   1         86.69         85.24        14.27 o                         
  16  13   1         90.09        101.17        13.34 o                         
 -16  14   1          0.56        -12.67        12.67 o                         
 -15  14   1        195.15        200.47        14.92 o                         
 -14  14   1         19.30         16.31         9.03 o                         
 -13  14   1         18.46         14.51         7.40 o                         
 -12  14   1          0.63         -0.55         5.91 o                         
 -11  14   1          0.00         -5.57         5.57 o                         
 -10  14   1          4.28         -5.20         5.38 o                         
  -9  14   1          1.48         15.09         6.47 o                         
  -8  14   1          4.95         -5.59         5.59 o                         
  -7  14   1        239.73        250.91        11.46 o                         
  -6  14   1        326.09        355.33        12.83 o                         
  -5  14   1         36.78         36.54         5.87 o                         
  -4  14   1         39.20         31.12         4.80 o                         
  -3  14   1         26.12         24.01         4.31 o                         
  -2  14   1         23.74         16.87         4.19 o                         
  -1  14   1        333.93        359.38        10.70 o                         
   0  14   1         89.38        104.72         5.32 o                         
   1  14   1        916.67        924.04        16.34 o                         
   2  14   1        193.26        191.89         7.14 o                         
   3  14   1        737.75        753.26        12.08 o                         
   4  14   1        294.14        272.32         8.59 o                         
   5  14   1         29.91         25.02         6.15 o                         
   6  14   1        128.03        128.59         8.00 o                         
   7  14   1         19.43         19.17         6.26 o                         
   8  14   1         60.40         48.22         7.68 o                         
   9  14   1         49.72         48.91         7.83 o                         
  10  14   1         16.03         10.76         6.68 o                         
  11  14   1         30.15         15.62         6.59 o                         
  12  14   1         22.48         14.97         6.95 o                         
  13  14   1         60.46         60.13         9.36 o                         
  14  14   1          8.36          9.29         8.46 o                         
  15  14   1         76.58         67.01        12.06 o                         
 -15  15   1        129.50        122.83        38.81 o                         
 -14  15   1          5.34          1.65         7.74 o                         
 -13  15   1         36.16         37.14         9.99 o                         
 -12  15   1         18.84         21.70         7.14 o                         
 -11  15   1         17.23         10.48         6.63 o                         
 -10  15   1         10.65         13.28         6.43 o                         
  -9  15   1        244.63        266.93        12.16 o                         
  -8  15   1         51.53         50.59         8.28 o                         
  -7  15   1         17.02         12.58         6.52 o                         
  -6  15   1         23.91         35.10         6.50 o                         
  -5  15   1        536.82        583.45        14.30 o                         
  -4  15   1         56.31         49.73         6.80 o                         
  -3  15   1        319.38        304.81         9.55 o                         
  -2  15   1         41.36         46.09         5.29 o                         
  -1  15   1        133.28        154.31         7.60 o                         
   0  15   1         28.19         24.64         4.79 o                         
   1  15   1        248.39        289.30         9.04 o                         
   2  15   1         25.53         19.50         4.88 o                         
   3  15   1        197.56        202.59         9.80 o                         
   4  15   1        601.43        655.89        14.94 o                         
   5  15   1         17.87         14.92         5.99 o                         
   6  15   1         82.28         81.60         8.15 o                         
   7  15   1        453.56        499.54        15.12 o                         
   8  15   1          0.04         -5.67         5.67 o                         
   9  15   1          5.71          8.50         6.76 o                         
  10  15   1          9.61         12.76         6.47 o                         
  11  15   1         29.77         19.22         7.59 o                         
  12  15   1         34.85         38.65         7.89 o                         
  13  15   1         52.48         45.04        10.94 o                         
  14  15   1        118.30        130.89        14.37 o                         
 -14  16   1          6.63         11.79        14.00 o                         
 -13  16   1        168.75        177.42        14.86 o                         
 -12  16   1          8.42         21.28         7.42 o                         
 -11  16   1         16.02          6.18         6.98 o                         
 -10  16   1         24.04         16.38         6.90 o                         
  -9  16   1         99.84        103.26         9.49 o                         
  -8  16   1         53.87         36.08         9.16 o                         
  -7  16   1         10.31          8.19         7.48 o                         
  -6  16   1          5.46          8.45         6.55 o                         
  -5  16   1        180.23        160.01         9.96 o                         
  -4  16   1         10.37          0.46         5.79 o                         
  -3  16   1        420.25        421.23        14.00 o                         
  -2  16   1          0.03         -2.70         5.39 o                         
  -1  16   1        593.30        614.39        15.56 o                         
   0  16   1         28.66         28.54         6.99 o                         
   1  16   1         25.62         22.67         5.79 o                         
   2  16   1        151.02        152.92         9.01 o                         
   3  16   1        169.76        170.66         9.79 o                         
   4  16   1          5.79         -0.15         6.30 o                         
   5  16   1        570.31        587.96        17.71 o                         
   6  16   1        168.10        172.03        15.92 o                         
   7  16   1        686.28        689.74        20.27 o                         
   8  16   1          0.01          0.24         7.50 o                         
   9  16   1          3.07         -7.33         7.33 o                         
  10  16   1          6.86          4.02         7.16 o                         
  11  16   1         12.42          2.27         7.54 o                         
  12  16   1         14.71          6.67         7.72 o                         
  13  16   1         12.36         13.67         9.18 o                         
 -13  17   1         87.25         49.44        30.30 o                         
 -12  17   1         34.69         37.90         9.72 o                         
 -11  17   1         33.02         32.10         9.43 o                         
 -10  17   1         26.74         12.26         8.54 o                         
  -9  17   1         93.91         97.69        12.21 o                         
  -8  17   1          9.33          7.81         8.11 o                         
  -7  17   1        656.19        644.28        20.02 o                         
  -6  17   1        137.49        150.65        12.48 o                         
  -5  17   1         70.71         87.13         9.33 o                         
  -4  17   1         37.91         28.58         7.60 o                         
  -3  17   1        359.25        396.17        14.25 o                         
  -2  17   1         72.86         74.67         8.09 o                         
  -1  17   1          0.91          2.99         6.19 o                         
   0  17   1         25.01         28.29         7.08 o                         
   1  17   1        184.04        192.40        11.80 o                         
   2  17   1          4.25          8.61         6.72 o                         
   3  17   1         17.78         27.32         7.34 o                         
   4  17   1        128.44        136.31        10.72 o                         
   5  17   1         28.56         33.77         7.76 o                         
   6  17   1          8.27         25.47         8.46 o                         
   7  17   1        437.07        447.97        17.70 o                         
   8  17   1        400.76        397.23        22.74 o                         
   9  17   1          0.90          6.48         8.14 o                         
  10  17   1         42.14         28.97         8.58 o                         
  11  17   1          2.85          6.77         8.00 o                         
  12  17   1         24.62         25.97        10.84 o                         
 -11  18   1         11.96         18.25        15.96 o                         
 -10  18   1        123.77        119.13        13.93 o                         
  -9  18   1         10.65         14.74         8.92 o                         
  -8  18   1        210.22        218.23        15.03 o                         
  -7  18   1         41.00         31.40         9.04 o                         
  -6  18   1         25.21         18.43         8.69 o                         
  -5  18   1         19.56         15.95         8.22 o                         
  -4  18   1        121.13        119.65        12.92 o                         
  -3  18   1         85.24        101.65        10.05 o                         
  -2  18   1         24.82         13.69         7.85 o                         
  -1  18   1        113.83        125.25        11.30 o                         
   0  18   1         65.33         61.93         8.87 o                         
   1  18   1         44.00         36.92         8.48 o                         
   2  18   1         44.29         75.23        10.31 o                         
   3  18   1        112.67        112.67        10.59 o                         
   4  18   1        180.33        227.25        13.07 o                         
   5  18   1         42.50         37.94         9.37 o                         
   6  18   1         38.02         22.07         8.97 o                         
   7  18   1         13.93         -1.40         8.09 o                         
   8  18   1        105.97         98.23        11.72 o                         
   9  18   1         20.03         10.08         9.04 o                         
  10  18   1          9.31          6.94         9.02 o                         
  11  18   1          7.99         31.37        24.45 o                         
  -9  19   1         19.64         20.02        14.78 o                         
  -8  19   1         25.43         38.14        11.70 o                         
  -7  19   1         14.29         19.31        13.84 o                         
  -6  19   1         16.33         13.91         9.90 o                         
  -5  19   1          0.09          5.23         8.84 o                         
  -4  19   1          0.89         -2.55         7.43 o                         
  -3  19   1          0.16          0.42         7.70 o                         
  -2  19   1          2.02         -7.07         7.31 o                         
  -1  19   1         28.12         20.98        10.29 o                         
   0  19   1          5.39         -1.98         7.65 o                         
   1  19   1          0.60         -0.05         7.48 o                         
   2  19   1         34.15         20.38         8.42 o                         
   3  19   1         43.48         31.26         9.24 o                         
   4  19   1        327.89        404.62        15.96 o                         
   5  19   1          0.77          0.25         8.11 o                         
   6  19   1          9.49         12.59         8.57 o                         
   7  19   1         33.25         25.88         9.75 o                         
   8  19   1          3.83          1.43         8.81 o                         
   9  19   1         17.04         15.95        21.80 o                         
  -7  20   1         11.50         -7.04        16.47 o                         
  -6  20   1         58.34         77.38        14.12 o                         
  -5  20   1         75.93        111.78        27.16 o                         
  -4  20   1         59.28         91.29        15.54 o                         
  -3  20   1         60.58         45.73        11.72 o                         
  -2  20   1          4.37         -0.53         9.26 o                         
  -1  20   1         39.99         72.11        16.75 o                         
   0  20   1         31.12         38.55        12.51 o                         
   1  20   1         13.35         18.82        14.06 o                         
   2  20   1          0.55         -1.14         9.36 o                         
   3  20   1         22.35         12.74        10.44 o                         
   4  20   1         52.11         47.35        13.60 o                         
   5  20   1         10.21          2.88        11.73 o                         
   6  20   1         37.65         42.57        14.39 o                         
   7  20   1         28.71         22.86        29.24 o                         
  -3  21   1        100.31         70.52        18.67 o                         
  -2  21   1         66.51         39.01        30.30 o                         
  -1  21   1         20.15          9.57        27.64 o                         
   1  21   1         75.79         63.26        31.90 o                         
   2  21   1          9.86          4.80        26.05 o                         
 -20   0   2          9.62          0.65         9.91 o                         
 -18   0   2         11.18          0.46         9.04 o                         
 -16   0   2        299.16        243.94        24.45 o                         
 -14   0   2        361.53        421.81        20.86 o                         
 -12   0   2        783.04        758.40        14.38 o                         
 -10   0   2       2048.77       2080.07        24.49 o                         
  -8   0   2      30358.19      31075.37       219.38 o                         
  -6   0   2        366.01        295.11         5.37 o                         
  -4   0   2      36714.20      37294.42       328.92 o                         
  -2   0   2        736.64        769.59         7.19 o                         
   4   0   2       7513.21       6434.82        52.42 o                         
   6   0   2       3377.67       3745.32        33.52 o                         
   8   0   2       2635.24       2492.42        23.33 o                         
  10   0   2       2661.25       2746.90        35.29 o                         
  12   0   2        112.82        106.50         8.49 o                         
  14   0   2         41.55         56.82        14.02 o                         
  16   0   2         30.11         36.08         9.75 o                         
  18   0   2         14.91         15.29         9.70 o                         
  20   0   2        322.80        335.61        21.55 o                         
 -21   1   2          0.01         -1.72         7.32 o                         
 -20   1   2         20.77         15.37         7.62 o                         
 -19   1   2         91.23         87.53         9.57 o                         
 -18   1   2         86.87         90.71        11.03 o                         
 -17   1   2         65.89         60.26        11.61 o                         
 -16   1   2         25.51         24.50         6.47 o                         
 -15   1   2         33.35         39.53         6.46 o                         
 -14   1   2        106.36        109.65         7.51 o                         
 -13   1   2         94.23        118.43         6.88 o                         
 -12   1   2       1234.07       1270.26        14.62 o                         
 -11   1   2        284.23        300.93         6.39 o                         
 -10   1   2        642.36        700.33         8.20 o                         
  -9   1   2       1634.11       1653.48        13.31 o                         
  -8   1   2        983.40       1198.46        10.32 o                         
  -7   1   2        310.46        391.72         5.17 o                         
  -6   1   2      28765.85      30144.73       164.19 o                         
  -5   1   2        839.80       1057.74         9.64 o                         
  -4   1   2      13084.75      14034.27        77.28 o                         
  -3   1   2       1121.15       1336.55         9.21 o                         
  -2   1   2        507.44        696.22         5.29 o                         
   0   1   2      19859.36      22105.52       183.15 o                         
   1   1   2       2921.72       2361.06        14.16 o                         
   2   1   2          0.14         37.30         1.65 o                         
   3   1   2        440.40        336.81         4.04 o                         
   4   1   2        606.85        578.82         5.22 o                         
   5   1   2       1052.18        983.38         8.09 o                         
   6   1   2         23.66         48.68         2.23 o                         
   7   1   2       1864.82       2078.65        14.47 o                         
   8   1   2        478.09        647.40         6.78 o                         
   9   1   2        767.54        663.83         8.12 o                         
  10   1   2       2146.78       2052.85        17.32 o                         
  11   1   2        156.90        160.75         5.88 o                         
  12   1   2         12.40          4.29         3.79 o                         
  13   1   2         52.06         50.59         5.73 o                         
  14   1   2        683.01        679.99        15.40 o                         
  15   1   2         76.23         76.74         7.85 o                         
  16   1   2        362.59        341.49        12.85 o                         
  17   1   2          0.00          3.63         6.03 o                         
  18   1   2         16.45         13.72         6.73 o                         
  19   1   2          0.76          2.85         6.74 o                         
  20   1   2          6.06          0.07         7.15 o                         
 -21   2   2         62.42         45.58         9.11 o                         
 -20   2   2          5.36          5.15         7.23 o                         
 -19   2   2         32.84         32.15         7.74 o                         
 -18   2   2         47.02         41.21         7.79 o                         
 -17   2   2          7.11         25.49         6.89 o                         
 -16   2   2          6.43          4.72         5.63 o                         
 -15   2   2        241.62        253.06        15.38 o                         
 -14   2   2       1218.22       1279.64        19.07 o                         
 -13   2   2       1149.36       1187.00        16.13 o                         
 -12   2   2       1040.42       1032.77        14.31 o                         
 -11   2   2         71.46         92.89         4.61 o                         
 -10   2   2       2452.18       2288.43        17.33 o                         
  -9   2   2         58.99         62.81         3.42 o                         
  -8   2   2       1553.45       1560.24        14.64 o                         
  -7   2   2        436.47        388.26         5.51 o                         
  -6   2   2        674.92        571.77         6.27 o                         
  -5   2   2         30.03         11.75         1.26 o                         
  -4   2   2        743.62        611.95         5.45 o                         
  -3   2   2       3832.49       3911.88        22.17 o                         
  -2   2   2      21369.65      22150.13       109.59 o                         
  -1   2   2       2254.68       1996.22        13.97 o                         
   0   2   2       5418.99       5426.06        29.98 o                         
   1   2   2      11804.20      12343.04        78.78 o                         
   2   2   2       4525.36       4358.04        25.38 o                         
   3   2   2         43.88         20.00         2.05 o                         
   4   2   2        815.20        573.84         6.14 o                         
   5   2   2        124.57         87.43         3.00 o                         
   6   2   2         49.18         45.41         2.76 o                         
   7   2   2         34.06         53.73         3.89 o                         
   8   2   2        611.11        651.38         8.55 o                         
   9   2   2        670.02        609.52         8.70 o                         
  10   2   2        479.60        511.75         8.51 o                         
  11   2   2          0.09         -0.85         3.49 o                         
  12   2   2        237.08        277.28         8.92 o                         
  13   2   2         36.30         48.05         5.91 o                         
  14   2   2        484.53        489.49        12.34 o                         
  15   2   2        260.32        283.01        13.08 o                         
  16   2   2          2.43         -0.47         5.76 o                         
  17   2   2         55.98         49.33         7.92 o                         
  18   2   2          0.07          4.18         6.37 o                         
  19   2   2          1.98         -6.42         6.42 o                         
  20   2   2        102.98         98.82        10.74 o                         
 -21   3   2          1.94          2.12         7.71 o                         
 -20   3   2         17.36         14.62         7.73 o                         
 -19   3   2        220.06        221.19        12.66 o                         
 -18   3   2         45.40         36.60         7.84 o                         
 -17   3   2          5.21          4.87         6.04 o                         
 -16   3   2          6.89          1.17         5.09 o                         
 -15   3   2        275.83        314.70        10.67 o                         
 -14   3   2        260.94        241.09        10.17 o                         
 -13   3   2        743.75        691.04        12.55 o                         
 -12   3   2       1051.57       1098.65        15.15 o                         
 -11   3   2        323.26        362.96         7.81 o                         
 -10   3   2        137.23        141.92         5.16 o                         
  -9   3   2       2257.15       2236.85        17.28 o                         
  -8   3   2         55.83         64.33         3.18 o                         
  -7   3   2         13.51         13.19         2.64 o                         
  -6   3   2       5838.28       5830.08        35.32 o                         
  -5   3   2        238.88        283.53         3.56 o                         
  -4   3   2        727.18        836.16         6.52 o                         
  -3   3   2      18062.00      17620.89        96.32 o                         
  -2   3   2      15465.98      17155.28        98.91 o                         
  -1   3   2      24729.37      25115.67       124.15 o                         
   0   3   2       7850.79       8656.11        46.05 o                         
   1   3   2      10107.49      11096.85        61.28 o                         
   2   3   2         80.45         62.14         2.03 o                         
   3   3   2       3988.42       4223.50        24.19 o                         
   4   3   2       1110.83       1073.92         9.15 o                         
   5   3   2        436.96        377.01         4.84 o                         
   6   3   2       1062.52        969.37         8.81 o                         
   7   3   2       3371.94       3620.19        25.98 o                         
   8   3   2        153.39        152.56         4.71 o                         
   9   3   2       2518.27       2454.61        20.49 o                         
  10   3   2        644.86        597.57        10.14 o                         
  11   3   2          2.49         -0.27         3.26 o                         
  12   3   2        277.48        303.51         9.24 o                         
  13   3   2        785.83        753.32        14.43 o                         
  14   3   2          4.38          3.19         4.68 o                         
  15   3   2        308.60        345.13        11.54 o                         
  16   3   2        362.25        356.27        13.22 o                         
  17   3   2         13.91         19.76         6.97 o                         
  18   3   2          2.77         11.19         6.89 o                         
  19   3   2        111.59         94.78        10.33 o                         
  20   3   2         16.91         11.24         7.79 o                         
 -21   4   2          0.21         -2.19        11.53 o                         
 -20   4   2         57.67         71.82         9.94 o                         
 -19   4   2         78.48        102.25        10.47 o                         
 -18   4   2         59.02         63.95         8.79 o                         
 -17   4   2         25.51         32.91         7.04 o                         
 -16   4   2         13.58         10.94         5.72 o                         
 -15   4   2        123.93        135.76         8.51 o                         
 -14   4   2         58.00         44.29         5.54 o                         
 -13   4   2         17.46         25.36         4.65 o                         
 -12   4   2       1751.79       1799.30        21.79 o                         
 -11   4   2         59.00         49.91         4.70 o                         
 -10   4   2        673.90        669.88        10.78 o                         
  -9   4   2        275.46        287.65         7.15 o                         
  -8   4   2        751.18        809.66         9.40 o                         
  -7   4   2       1513.49       1521.57        12.99 o                         
  -6   4   2        314.18        344.92         4.79 o                         
  -5   4   2       1027.07        997.80         8.90 o                         
  -4   4   2        229.41        304.72         4.89 o                         
  -3   4   2         96.61         55.69         2.73 o                         
  -2   4   2       6106.88       7063.74        38.88 o                         
  -1   4   2         62.19         70.50         2.21 o                         
   0   4   2        196.85        260.33         3.38 o                         
   1   4   2        104.12        131.91         2.59 o                         
   2   4   2       1967.69       2590.37        16.17 o                         
   3   4   2        702.02        781.59         6.70 o                         
   4   4   2       1125.06       1100.85         8.21 o                         
   5   4   2         23.52         55.62         3.26 o                         
   6   4   2         11.77         13.00         2.36 o                         
   7   4   2       2582.87       2605.18        20.33 o                         
   8   4   2       1065.55       1041.58        12.76 o                         
   9   4   2       2129.03       2111.49        20.65 o                         
  10   4   2       1693.92       1692.35        18.40 o                         
  11   4   2        115.14        105.43         6.01 o                         
  12   4   2        236.99        226.09         8.88 o                         
  13   4   2        197.12        214.93         8.91 o                         
  14   4   2        844.63        801.24        15.79 o                         
  15   4   2        344.50        322.63        11.42 o                         
  16   4   2         33.61         44.14         7.05 o                         
  17   4   2         10.19         -0.13         6.06 o                         
  18   4   2         14.65         13.33         7.04 o                         
  19   4   2         95.97        127.23        13.42 o                         
  20   4   2        274.48        284.45        15.57 o                         
 -21   5   2         22.78          9.57        21.26 o                         
 -20   5   2         30.04         34.37         8.63 o                         
 -19   5   2         82.90         83.47        12.44 o                         
 -18   5   2         39.30         40.70         7.98 o                         
 -17   5   2        201.70        203.18        10.78 o                         
 -16   5   2         80.61        106.35         9.64 o                         
 -15   5   2          2.02         -1.61         4.39 o                         
 -14   5   2        141.65        134.84         7.72 o                         
 -13   5   2         58.80         61.78         6.28 o                         
 -12   5   2        752.17        766.14        14.22 o                         
 -11   5   2         84.23         96.95         5.97 o                         
 -10   5   2         18.87         35.01         5.10 o                         
  -9   5   2        737.35        767.93        11.54 o                         
  -8   5   2        133.21        130.07         5.12 o                         
  -7   5   2         15.41          5.39         2.66 o                         
  -6   5   2        597.62        572.06         7.62 o                         
  -5   5   2         90.80        160.72         4.19 o                         
  -4   5   2         85.19        164.95         4.59 o                         
  -3   5   2       2314.12       2505.41        18.38 o                         
  -2   5   2       2585.05       3132.83        19.49 o                         
  -1   5   2       8467.39       8780.00        48.10 o                         
   0   5   2        171.87        192.61         3.31 o                         
   1   5   2          1.62          8.33         1.56 o                         
   2   5   2       4048.91       4281.82        24.44 o                         
   3   5   2        292.47        469.11         5.30 o                         
   4   5   2        107.04        113.75         2.90 o                         
   5   5   2          2.96         14.80         2.32 o                         
   6   5   2        814.92        774.80         9.28 o                         
   7   5   2        387.68        400.73         6.95 o                         
   8   5   2       1787.52       1647.18        17.38 o                         
   9   5   2       1812.23       1908.94        18.68 o                         
  10   5   2       1435.50       1431.05        17.05 o                         
  11   5   2        680.21        661.03        11.73 o                         
  12   5   2         49.89         71.01         9.00 o                         
  13   5   2        431.52        419.39        11.42 o                         
  14   5   2          3.71         -1.89         4.91 o                         
  15   5   2        438.41        468.40        14.11 o                         
  16   5   2         39.45         40.58         6.93 o                         
  17   5   2         41.00         33.39         8.30 o                         
  18   5   2        194.95        196.36        12.19 o                         
  19   5   2          0.02          6.30         8.23 o                         
  20   5   2          1.71         15.95        24.99 o                         
 -20   6   2         46.02         42.45         9.22 o                         
 -19   6   2         39.47         19.65         7.76 o                         
 -18   6   2          4.35          8.90         6.43 o                         
 -17   6   2         39.95         36.34         7.02 o                         
 -16   6   2        197.15        202.68        10.60 o                         
 -15   6   2        113.83        108.16         7.68 o                         
 -14   6   2         63.29         65.49         6.93 o                         
 -13   6   2          0.31         10.25         5.00 o                         
 -12   6   2         84.61        108.87         6.62 o                         
 -11   6   2       1077.29        973.00        14.39 o                         
 -10   6   2          2.85          3.79         3.45 o                         
  -9   6   2        609.06        567.13         9.61 o                         
  -8   6   2         84.64        103.09         4.31 o                         
  -7   6   2        617.62        639.49         8.46 o                         
  -6   6   2          8.26         11.06         2.66 o                         
  -5   6   2        293.27        331.23         6.51 o                         
  -4   6   2          4.79          0.79         1.91 o                         
  -3   6   2        330.02        532.00         6.16 o                         
  -2   6   2       3266.94       3580.39        22.38 o                         
  -1   6   2       5269.71       4937.59        28.11 o                         
   0   6   2        985.73       1142.80         9.12 o                         
   1   6   2      10072.57      10112.13        53.32 o                         
   2   6   2        613.75        596.93         7.03 o                         
   3   6   2        514.98        688.99         9.23 o                         
   4   6   2       2264.98       2399.44        16.49 o                         
   5   6   2        247.10        267.82         4.94 o                         
   6   6   2       2592.86       2622.59        22.59 o                         
   7   6   2        642.93        724.41         9.77 o                         
   8   6   2         50.88         69.43         5.17 o                         
   9   6   2       3245.56       3084.68        27.80 o                         
  10   6   2          0.94         -0.52         3.37 o                         
  11   6   2         42.17         28.48         4.79 o                         
  12   6   2         61.25         66.89         5.92 o                         
  13   6   2        474.43        462.85        12.21 o                         
  14   6   2        109.67         94.77         7.97 o                         
  15   6   2        164.40        162.22        10.51 o                         
  16   6   2         80.75         70.31         8.01 o                         
  17   6   2         14.40          8.31         6.31 o                         
  18   6   2          1.21          1.73         7.11 o                         
  19   6   2         64.43         77.75        11.03 o                         
 -20   7   2         24.79         19.40         8.69 o                         
 -19   7   2          0.28         -0.86         7.03 o                         
 -18   7   2         66.85         65.60         8.39 o                         
 -17   7   2        246.48        272.97        12.16 o                         
 -16   7   2        127.69        128.72         8.73 o                         
 -15   7   2        119.41        137.50         8.42 o                         
 -14   7   2         94.49         97.40         7.92 o                         
 -13   7   2       1870.53       1892.27        24.55 o                         
 -12   7   2        262.42        287.05         9.10 o                         
 -11   7   2        714.48        734.39        12.86 o                         
 -10   7   2          0.16          0.54         3.64 o                         
  -9   7   2        289.53        302.44         7.54 o                         
  -8   7   2        265.88        309.72         6.68 o                         
  -7   7   2        534.56        567.97         8.67 o                         
  -6   7   2         73.67         83.51         4.40 o                         
  -5   7   2       1559.76       1494.91        13.03 o                         
  -4   7   2         76.04         85.02         3.48 o                         
  -3   7   2        828.03        913.33         8.55 o                         
  -2   7   2          4.44          2.71         1.88 o                         
  -1   7   2       2099.12       1990.39        14.03 o                         
   0   7   2         15.58         15.84         2.35 o                         
   1   7   2        315.14        340.60         4.97 o                         
   2   7   2       2893.59       3257.62        20.57 o                         
   3   7   2        667.95        743.40         7.57 o                         
   4   7   2        101.82        154.17         3.95 o                         
   5   7   2       2223.55       2213.77        17.53 o                         
   6   7   2       1901.74       1821.40        18.08 o                         
   7   7   2       4663.34       4487.98        35.28 o                         
   8   7   2        959.06       1007.73        14.78 o                         
   9   7   2         80.90         93.45         5.67 o                         
  10   7   2         65.78         56.91         5.08 o                         
  11   7   2         55.46         67.79         5.98 o                         
  12   7   2         95.87        112.26         7.76 o                         
  13   7   2        224.19        242.01        12.56 o                         
  14   7   2         57.78         62.30         7.19 o                         
  15   7   2        144.32        174.44        10.01 o                         
  16   7   2          8.36          1.15         6.38 o                         
  17   7   2          0.09          7.89         7.10 o                         
  18   7   2          0.05          4.17         7.63 o                         
  19   7   2         16.34         11.70         8.64 o                         
 -19   8   2          0.19         -4.80         7.12 o                         
 -18   8   2         43.48         48.91         8.68 o                         
 -17   8   2          9.70         10.10         6.30 o                         
 -16   8   2          0.45          9.45         5.74 o                         
 -15   8   2        342.95        349.98        15.02 o                         
 -14   8   2        101.38         98.35         8.26 o                         
 -13   8   2         21.57         21.26         5.60 o                         
 -12   8   2        119.35        128.64         7.59 o                         
 -11   8   2        699.79        652.23        12.44 o                         
 -10   8   2         51.89         55.93         5.40 o                         
  -9   8   2        448.02        486.93        10.34 o                         
  -8   8   2       1048.14       1067.54        14.01 o                         
  -7   8   2       3417.34       3353.90        26.61 o                         
  -6   8   2        214.24        238.78         6.71 o                         
  -5   8   2       1357.32       1392.57        12.36 o                         
  -4   8   2       1982.66       1970.74        15.52 o                         
  -3   8   2       2723.02       2584.81        17.85 o                         
  -2   8   2        536.45        439.72         6.11 o                         
  -1   8   2       3646.78       3712.86        23.37 o                         
   0   8   2        934.45       1009.81         9.40 o                         
   1   8   2        238.64        222.67         4.60 o                         
   2   8   2        626.67        584.70         7.01 o                         
   3   8   2       1455.69       1443.52        11.92 o                         
   4   8   2       1469.34       1573.78        12.67 o                         
   5   8   2         18.88         29.18         3.25 o                         
   6   8   2          0.86          3.76         3.47 o                         
   7   8   2         32.06         34.20         4.15 o                         
   8   8   2         51.97         63.26         5.57 o                         
   9   8   2        148.07        138.15         7.28 o                         
  10   8   2         38.40         51.77         5.88 o                         
  11   8   2          1.43         -0.19         4.04 o                         
  12   8   2         69.65         84.65         7.33 o                         
  13   8   2        276.34        275.97        10.93 o                         
  14   8   2         13.01          1.26         5.87 o                         
  15   8   2         12.35          6.05         6.75 o                         
  16   8   2        204.04        219.50        15.75 o                         
  17   8   2          0.24         -6.83         6.83 o                         
  18   8   2          9.17         14.31        10.19 o                         
  19   8   2         51.41         35.21        23.53 o                         
 -19   9   2          3.65         -2.76         8.15 o                         
 -18   9   2          3.63         -2.06         7.47 o                         
 -17   9   2        264.49        313.84        16.79 o                         
 -16   9   2        286.46        313.18        13.77 o                         
 -15   9   2          7.45          5.67         6.45 o                         
 -14   9   2        269.18        258.65        12.10 o                         
 -13   9   2        486.27        475.49        13.08 o                         
 -12   9   2         19.66         28.38         5.79 o                         
 -11   9   2        260.51        252.33         8.97 o                         
 -10   9   2         38.23         42.75         7.06 o                         
  -9   9   2          0.02         -2.67         3.69 o                         
  -8   9   2       2036.02       2083.89        22.38 o                         
  -7   9   2        632.19        681.11        11.26 o                         
  -6   9   2          0.17          0.27         2.89 o                         
  -5   9   2       1466.71       1352.44        12.82 o                         
  -4   9   2          1.97         18.55         3.00 o                         
  -3   9   2        178.68        157.92         4.92 o                         
  -2   9   2       2907.22       2980.23        20.41 o                         
  -1   9   2        496.40        530.35         7.11 o                         
   0   9   2       3333.47       3214.44        21.54 o                         
   1   9   2        782.56        755.71         8.51 o                         
   2   9   2       1143.79        997.53         9.94 o                         
   3   9   2        234.08        239.74         5.24 o                         
   4   9   2        222.35        227.01         5.15 o                         
   5   9   2        102.55        106.31         4.54 o                         
   6   9   2        163.76        146.63         7.44 o                         
   7   9   2         34.95         31.79         4.34 o                         
   8   9   2         11.57         13.73         4.36 o                         
   9   9   2        108.94         97.90         6.90 o                         
  10   9   2         17.54         15.79         4.85 o                         
  11   9   2         51.63         57.10         6.07 o                         
  12   9   2        520.75        521.74        14.84 o                         
  13   9   2         28.59         23.52         6.97 o                         
  14   9   2         34.07         47.73         8.71 o                         
  15   9   2        117.70         94.35        10.74 o                         
  16   9   2          5.49          2.13         8.45 o                         
  17   9   2          0.17          1.06         7.91 o                         
  18   9   2          6.78          6.40         8.29 o                         
 -19  10   2          1.09        -11.45        12.90 o                         
 -18  10   2        101.01        103.29        12.01 o                         
 -17  10   2         61.81         56.02         9.25 o                         
 -16  10   2         67.91         56.72        10.46 o                         
 -15  10   2         53.49         50.77         8.16 o                         
 -14  10   2         19.76         16.53         6.81 o                         
 -13  10   2        240.12        232.83        10.74 o                         
 -12  10   2         59.45         72.22         7.31 o                         
 -11  10   2         53.27         68.78         7.08 o                         
 -10  10   2        881.49        912.77        15.18 o                         
  -9  10   2         21.27         25.39         4.85 o                         
  -8  10   2       1493.23       1458.39        19.68 o                         
  -7  10   2        410.79        420.59         8.84 o                         
  -6  10   2        675.69        614.94         9.54 o                         
  -5  10   2         15.90         36.18         4.06 o                         
  -4  10   2        254.38        264.64         6.02 o                         
  -3  10   2         30.72         22.44         3.16 o                         
  -2  10   2         16.74         34.13         3.31 o                         
  -1  10   2        321.22        295.62         5.98 o                         
   0  10   2         79.93         84.71         4.13 o                         
   1  10   2        419.23        424.38         7.55 o                         
   2  10   2        858.41        911.49        13.01 o                         
   3  10   2          5.55         11.35         2.74 o                         
   4  10   2        829.48        856.74        10.37 o                         
   5  10   2         85.53         96.13         4.67 o                         
   6  10   2       1115.64       1111.76        13.17 o                         
   7  10   2          5.50          4.04         3.51 o                         
   8  10   2         15.11          7.39         4.43 o                         
   9  10   2         26.71         26.81         5.44 o                         
  10  10   2         26.57         29.79         6.13 o                         
  11  10   2          1.02         -1.63         4.99 o                         
  12  10   2        133.42        159.12        11.17 o                         
  13  10   2         16.00          2.59         6.16 o                         
  14  10   2        153.89        165.97        12.79 o                         
  15  10   2         60.73         52.73        12.70 o                         
  16  10   2          0.20          7.88         8.87 o                         
  17  10   2          0.29         -3.50         9.19 o                         
  18  10   2        197.51        236.37        19.87 o                         
 -18  11   2         16.20          8.07         8.49 o                         
 -17  11   2         21.38         21.61         7.92 o                         
 -16  11   2        327.89        354.20        19.31 o                         
 -15  11   2         13.28         14.41         7.70 o                         
 -14  11   2         47.40         48.43         9.00 o                         
 -13  11   2          7.30          0.02         5.58 o                         
 -12  11   2          2.34          2.73         5.45 o                         
 -11  11   2         10.06          3.46         4.69 o                         
 -10  11   2        241.10        244.71         9.23 o                         
  -9  11   2         68.37         61.08         5.61 o                         
  -8  11   2        563.09        613.70        11.96 o                         
  -7  11   2       1107.88       1074.83        14.34 o                         
  -6  11   2        691.91        648.77        10.87 o                         
  -5  11   2        358.11        338.56         7.61 o                         
  -4  11   2        444.81        433.76         8.26 o                         
  -3  11   2        163.65        187.17         5.28 o                         
  -2  11   2        356.35        316.67         6.35 o                         
  -1  11   2        384.35        361.49         6.87 o                         
   0  11   2       2754.03       2639.27        19.77 o                         
   1  11   2         40.83         43.83         3.57 o                         
   2  11   2       1078.20       1140.22        11.68 o                         
   3  11   2        689.60        630.21         8.57 o                         
   4  11   2       1151.58       1015.28        11.77 o                         
   5  11   2          4.72         -1.36         3.38 o                         
   6  11   2        190.74        197.87         6.97 o                         
   7  11   2          3.96          4.42         5.25 o                         
   8  11   2        173.75        166.57         8.43 o                         
   9  11   2          7.09         10.56         4.97 o                         
  10  11   2        156.92        173.85        10.30 o                         
  11  11   2         93.65        105.35         9.86 o                         
  12  11   2         10.91         12.73         6.16 o                         
  13  11   2        166.80        152.20        11.05 o                         
  14  11   2          0.86          3.76         7.50 o                         
  15  11   2          3.93         10.30         8.14 o                         
  16  11   2         14.26         19.50         8.70 o                         
  17  11   2         90.32         77.39        13.44 o                         
 -17  12   2          6.68          3.47         8.59 o                         
 -16  12   2         12.66         11.98         8.54 o                         
 -15  12   2          3.58         -2.52         7.59 o                         
 -14  12   2         11.93         12.68         7.08 o                         
 -13  12   2          9.39         11.25         6.66 o                         
 -12  12   2          0.07         -1.68         5.67 o                         
 -11  12   2         89.03         92.22         7.60 o                         
 -10  12   2          0.10          4.03         4.74 o                         
  -9  12   2         15.57         10.70         4.71 o                         
  -8  12   2        159.33        176.73         9.47 o                         
  -7  12   2          2.26          0.86         3.61 o                         
  -6  12   2        167.96        174.29         6.97 o                         
  -5  12   2         20.97         20.23         3.99 o                         
  -4  12   2       1268.73       1164.34        13.98 o                         
  -3  12   2       1360.59       1251.02        12.84 o                         
  -2  12   2         10.60         16.92         3.27 o                         
  -1  12   2        283.70        308.06         6.62 o                         
   0  12   2        303.49        299.58         6.52 o                         
   1  12   2        238.89        197.59         5.67 o                         
   2  12   2        181.63        198.47         5.82 o                         
   3  12   2          0.23         -3.02         3.02 o                         
   4  12   2         16.59         14.97         3.85 o                         
   5  12   2         98.22         98.43         6.15 o                         
   6  12   2         89.23         87.68         6.45 o                         
   7  12   2        394.19        370.88        13.72 o                         
   8  12   2          0.70         -1.77         4.69 o                         
   9  12   2         27.69         24.05         5.98 o                         
  10  12   2         99.05         89.36         8.04 o                         
  11  12   2          3.35         -2.44         5.15 o                         
  12  12   2          5.56          6.75         5.77 o                         
  13  12   2         28.00         39.81         7.59 o                         
  14  12   2          0.97         18.22         8.42 o                         
  15  12   2        168.86        179.46        16.28 o                         
  16  12   2        162.76        180.21        18.13 o                         
  17  12   2         50.96         57.95        26.05 o                         
 -17  13   2         71.47         55.77        16.52 o                         
 -16  13   2         30.32         29.67         9.69 o                         
 -15  13   2        190.30        212.42        15.15 o                         
 -14  13   2         46.93         44.42         8.62 o                         
 -13  13   2         14.12         12.61         8.34 o                         
 -12  13   2         59.19         71.66         8.04 o                         
 -11  13   2         31.91         34.33         6.80 o                         
 -10  13   2          0.78          9.60         5.80 o                         
  -9  13   2        154.51        153.80         8.46 o                         
  -8  13   2          0.41         -3.23         4.59 o                         
  -7  13   2        172.33        163.92        10.24 o                         
  -6  13   2        661.10        680.51        13.02 o                         
  -5  13   2        111.98         93.02         9.80 o                         
  -4  13   2         26.74         29.96         4.91 o                         
  -3  13   2         10.06         13.99         3.79 o                         
  -2  13   2         51.96         52.10         4.25 o                         
  -1  13   2        156.02        170.38         7.41 o                         
   0  13   2       1054.39       1076.16        12.23 o                         
   1  13   2          0.10         -0.98         3.03 o                         
   2  13   2         50.65         66.38         5.07 o                         
   3  13   2        243.50        267.88         7.71 o                         
   4  13   2        194.93        174.82         7.29 o                         
   5  13   2        371.27        368.96         9.55 o                         
   6  13   2        166.73        150.28         8.06 o                         
   7  13   2          0.13          1.41         4.94 o                         
   8  13   2         66.43         69.76         7.44 o                         
   9  13   2         10.13         20.78         6.01 o                         
  10  13   2          7.12          5.25         5.74 o                         
  11  13   2         55.25         46.11         7.00 o                         
  12  13   2         65.00         58.02         7.62 o                         
  13  13   2         65.53         58.02         9.13 o                         
  14  13   2         12.25         15.16         8.73 o                         
  15  13   2        193.41        202.14        15.18 o                         
  16  13   2        289.57        307.77        17.80 o                         
 -16  14   2        115.48        155.01        18.69 o                         
 -15  14   2         72.83         90.39        11.89 o                         
 -14  14   2        312.72        301.50        14.70 o                         
 -13  14   2        108.48        104.55        10.58 o                         
 -12  14   2         63.02         58.13         7.95 o                         
 -11  14   2          9.20          7.05         6.26 o                         
 -10  14   2        142.61        145.86         9.80 o                         
  -9  14   2         10.81         17.60         7.69 o                         
  -8  14   2        798.31        872.79        24.21 o                         
  -7  14   2          2.17          4.83         5.59 o                         
  -6  14   2        300.61        332.70        10.26 o                         
  -5  14   2        293.27        294.14         9.70 o                         
  -4  14   2        212.23        227.68         8.20 o                         
  -3  14   2         27.08         26.67         4.82 o                         
  -2  14   2        810.43        841.07        12.56 o                         
  -1  14   2         11.21         13.33         3.93 o                         
   0  14   2        212.10        207.74         7.37 o                         
   1  14   2        216.13        206.80         7.50 o                         
   2  14   2        694.20        724.19        12.75 o                         
   3  14   2          1.38         -0.23         3.65 o                         
   4  14   2          0.46          0.35         4.08 o                         
   5  14   2        500.30        526.77        13.91 o                         
   6  14   2         95.24         98.14         7.50 o                         
   7  14   2          3.33          9.89         5.50 o                         
   8  14   2        164.07        187.65         9.98 o                         
   9  14   2          0.94         -1.94         5.48 o                         
  10  14   2         44.56         36.42         8.44 o                         
  11  14   2         21.34          8.39         6.56 o                         
  12  14   2          1.89          2.36         6.40 o                         
  13  14   2          0.02         -8.64         8.64 o                         
  14  14   2        108.50        125.75        13.00 o                         
  15  14   2          0.22         -1.41         8.86 o                         
 -15  15   2          9.05          7.74        10.38 o                         
 -14  15   2         16.65         24.03         8.57 o                         
 -13  15   2         14.55          2.22         7.45 o                         
 -12  15   2        119.46         94.15         9.23 o                         
 -11  15   2          2.97         -5.80         5.80 o                         
 -10  15   2        113.95         94.76         9.07 o                         
  -9  15   2          0.71         -0.86         5.71 o                         
  -8  15   2         10.03         -0.35         6.34 o                         
  -7  15   2         12.74          5.39         6.71 o                         
  -6  15   2        779.59        815.38        16.82 o                         
  -5  15   2          4.03          0.82         5.27 o                         
  -4  15   2        802.06        838.10        15.25 o                         
  -3  15   2         64.42         69.72         6.24 o                         
  -2  15   2         97.21        108.61         7.00 o                         
  -1  15   2        212.01        220.28        10.49 o                         
   0  15   2        858.49        851.85        14.64 o                         
   1  15   2         73.71         76.70         6.44 o                         
   2  15   2        227.86        249.57         8.87 o                         
   3  15   2         61.54         72.07         7.42 o                         
   4  15   2         81.81         77.38         7.23 o                         
   5  15   2        282.14        251.91        10.96 o                         
   6  15   2        519.69        516.50        21.45 o                         
   7  15   2          7.59          8.06         7.43 o                         
   8  15   2         20.08         18.72         7.70 o                         
   9  15   2         16.91         13.76         7.94 o                         
  10  15   2         73.83         70.44        10.21 o                         
  11  15   2         73.60         67.73         9.56 o                         
  12  15   2          0.01         -2.15         7.17 o                         
  13  15   2          5.40          8.23         8.61 o                         
  14  15   2          1.57         -3.06        10.01 o                         
 -14  16   2         80.29         82.19        13.48 o                         
 -13  16   2          2.17          3.42         7.54 o                         
 -12  16   2         13.49          4.80         6.74 o                         
 -11  16   2         11.01          8.42         6.78 o                         
 -10  16   2         91.91         81.22        10.05 o                         
  -9  16   2        132.41        134.72        10.31 o                         
  -8  16   2        100.76        108.48         9.67 o                         
  -7  16   2        228.55        242.60        12.33 o                         
  -6  16   2         43.96         60.45         8.39 o                         
  -5  16   2        255.44        282.67        11.53 o                         
  -4  16   2        377.72        420.33        12.95 o                         
  -3  16   2          9.23          9.28         5.33 o                         
  -2  16   2        104.82        115.87         8.79 o                         
  -1  16   2        195.15        206.27         8.80 o                         
   0  16   2        392.01        456.97        11.68 o                         
   1  16   2         74.89         85.70         7.39 o                         
   2  16   2          0.81         -3.06         5.04 o                         
   3  16   2          2.22         -0.21         5.81 o                         
   4  16   2        109.13        121.30        12.30 o                         
   5  16   2        788.50        831.61        19.44 o                         
   6  16   2         94.39        102.36        10.96 o                         
   7  16   2        115.59        115.99        11.39 o                         
   8  16   2         52.42         42.78         9.30 o                         
   9  16   2        115.65        156.80        12.92 o                         
  10  16   2         70.94         47.08         9.78 o                         
  11  16   2          3.64          0.68         7.46 o                         
  12  16   2          0.28          1.06         7.71 o                         
  13  16   2         82.05         72.75        13.71 o                         
 -13  17   2         22.11         22.33        29.77 o                         
 -12  17   2          7.31          7.95        10.08 o                         
 -11  17   2          2.31         -5.91         9.21 o                         
 -10  17   2         53.53         53.97        11.72 o                         
  -9  17   2         12.94          6.91         8.16 o                         
  -8  17   2         47.07         44.09         9.38 o                         
  -7  17   2         24.96         32.14         8.70 o                         
  -6  17   2          9.79         -5.71         7.16 o                         
  -5  17   2         23.01         30.47         7.63 o                         
  -4  17   2        111.01        142.99        11.53 o                         
  -3  17   2         57.42         54.38         8.37 o                         
  -2  17   2         14.42          7.43         6.04 o                         
  -1  17   2         33.59         37.71         7.68 o                         
   0  17   2        449.29        494.99        16.33 o                         
   1  17   2         67.19         63.72         8.23 o                         
   2  17   2         27.85         11.64         6.32 o                         
   3  17   2         24.56         22.72         6.49 o                         
   4  17   2         40.98         34.89         7.91 o                         
   5  17   2         10.37          6.54         7.11 o                         
   6  17   2        172.99        149.22        12.73 o                         
   7  17   2         81.22         82.78        11.06 o                         
   8  17   2         15.91          3.18         8.05 o                         
   9  17   2         54.99         52.01        10.32 o                         
  10  17   2          3.23         -4.98         7.81 o                         
  11  17   2          3.75          5.05         7.98 o                         
  12  17   2         14.58          5.08        12.28 o                         
 -11  18   2        168.00        139.35        22.09 o                         
 -10  18   2         61.35         56.09        17.73 o                         
  -9  18   2         11.47          9.89         9.72 o                         
  -8  18   2         18.46         11.03         9.61 o                         
  -7  18   2         94.43         91.89        18.49 o                         
  -6  18   2         13.57          9.11         8.33 o                         
  -5  18   2         54.28         39.16         8.88 o                         
  -4  18   2         72.20         77.26         9.50 o                         
  -3  18   2          0.62         -1.30         6.44 o                         
  -2  18   2         35.85         34.34         8.58 o                         
  -1  18   2         48.92         31.71         8.47 o                         
   0  18   2          0.26         -4.65         6.17 o                         
   1  18   2          1.27         -6.75         6.75 o                         
   2  18   2          1.35         -6.75         6.75 o                         
   3  18   2         41.54         48.96         8.77 o                         
   4  18   2         97.87        101.02        10.40 o                         
   5  18   2        264.74        297.08        25.10 o                         
   6  18   2         61.45         56.56        10.45 o                         
   7  18   2         45.68         43.85        10.82 o                         
   8  18   2         19.77         28.12         9.44 o                         
   9  18   2         24.72         21.98         9.70 o                         
  10  18   2          8.35          0.50        12.86 o                         
  11  18   2         88.58         76.55        32.43 o                         
  -9  19   2         25.69         15.91        13.10 o                         
  -8  19   2         38.81         21.97        11.02 o                         
  -7  19   2         56.84         54.84        12.40 o                         
  -6  19   2          1.41         -3.12         8.81 o                         
  -5  19   2        108.16        102.67        13.55 o                         
  -4  19   2          2.42         -2.89         8.41 o                         
  -3  19   2          0.02         -7.16         8.16 o                         
  -2  19   2        114.24        102.40        12.93 o                         
  -1  19   2          3.21         -4.59         8.23 o                         
   0  19   2          8.51          3.36         8.90 o                         
   1  19   2         11.02         11.19         8.95 o                         
   2  19   2          9.35         18.61        11.20 o                         
   3  19   2          7.44         -4.99         8.58 o                         
   4  19   2         93.11         95.26        13.40 o                         
   5  19   2         23.87         32.51        13.91 o                         
   6  19   2         21.21         12.89        10.34 o                         
   7  19   2          0.28         -1.48         9.94 o                         
   8  19   2          6.35          1.04        10.26 o                         
  -7  20   2        106.56        130.15        25.27 o                         
  -6  20   2          3.58          3.73        11.02 o                         
  -5  20   2          0.03         10.80        11.06 o                         
  -4  20   2        159.85        161.29        18.38 o                         
  -3  20   2         15.39          4.99        10.59 o                         
  -2  20   2         27.99         29.88        11.13 o                         
  -1  20   2         25.84         21.80        11.91 o                         
   0  20   2         24.04         22.39        12.33 o                         
   1  20   2          0.37         -8.72         9.27 o                         
   2  20   2          6.74          5.91        11.36 o                         
   3  20   2         12.26          9.24        10.08 o                         
   4  20   2         85.02         94.19        17.19 o                         
   5  20   2        159.40        177.02        18.32 o                         
   6  20   2          2.45          6.74        14.98 o                         
  -3  21   2          0.36         11.45        14.08 o                         
  -2  21   2          1.32         -4.20        16.01 o                         
  -1  21   2          3.05         -2.41        19.94 o                         
   0  21   2         28.93          9.04        19.14 o                         
   1  21   2         11.27         20.70        17.81 o                         
   2  21   2          8.17         15.61        15.53 o                         
 -21   0   3        201.64        204.53        18.68 o                         
 -19   0   3         47.78         45.34        12.07 o                         
 -17   0   3        188.46        280.03        17.18 o                         
 -15   0   3        265.67        244.82        14.91 o                         
 -13   0   3       1072.26       1110.11        21.44 o                         
 -11   0   3         27.65         42.99         5.16 o                         
  -9   0   3       1836.87       1854.95        18.96 o                         
  -7   0   3       3466.98       2878.72        25.06 o                         
  -5   0   3       1249.32       1103.65        11.35 o                         
  -3   0   3       6596.29       7424.91        59.01 o                         
   1   0   3         42.81        443.49        66.45 o                         
   3   0   3       5270.61       4717.15        43.71 o                         
   5   0   3        311.68        173.69         6.79 o                         
   7   0   3        114.78        109.87         4.80 o                         
   9   0   3        530.03        484.39         8.95 o                         
  11   0   3         29.33         66.09         6.95 o                         
  13   0   3       1003.21       1057.43        26.08 o                         
  15   0   3          0.18         -2.67         7.33 o                         
  17   0   3          9.29         13.63         9.57 o                         
  19   0   3         86.26         71.29        13.67 o                         
 -21   1   3        116.92        119.60        11.66 o                         
 -20   1   3         77.26         70.83         9.44 o                         
 -19   1   3        150.32        164.69        16.90 o                         
 -18   1   3         60.33         57.54        10.82 o                         
 -17   1   3          4.96          4.05         5.85 o                         
 -16   1   3        229.00        285.78        11.74 o                         
 -15   1   3         98.29        103.30         9.33 o                         
 -14   1   3        466.53        453.80        11.61 o                         
 -13   1   3       2643.68       2661.95        25.91 o                         
 -12   1   3         27.59         36.13         4.06 o                         
 -11   1   3         53.67         86.85         4.49 o                         
 -10   1   3        207.23        185.42         4.74 o                         
  -9   1   3        490.72        468.31         6.45 o                         
  -8   1   3         50.56         41.76         2.74 o                         
  -7   1   3        716.33        719.41         6.58 o                         
  -6   1   3        354.17        269.47         3.73 o                         
  -5   1   3      10628.13      10069.74        54.38 o                         
  -4   1   3         13.94         16.41         1.96 o                         
  -3   1   3        852.18       1113.18         7.45 o                         
  -2   1   3       7294.19       6930.95        38.72 o                         
  -1   1   3        810.66        926.35        11.15 o                         
   0   1   3        516.65        335.24         3.04 o                         
   1   1   3       1460.08       2338.74        22.32 o                         
   2   1   3       5972.33       5863.29        33.51 o                         
   3   1   3       1840.97       1475.70        10.41 o                         
   4   1   3       1683.69       1773.18        13.31 o                         
   5   1   3        204.93        282.11         4.16 o                         
   6   1   3       3661.86       4279.53        25.75 o                         
   7   1   3         25.03         26.81         2.27 o                         
   8   1   3        328.33        356.36         5.27 o                         
   9   1   3       2533.70       2447.75        18.77 o                         
  10   1   3        375.50        430.31         7.51 o                         
  11   1   3        529.36        550.49        10.33 o                         
  12   1   3        470.84        453.71        10.74 o                         
  13   1   3        343.91        330.77        10.00 o                         
  14   1   3         34.52         41.77         6.32 o                         
  15   1   3        194.80        216.87        10.69 o                         
  16   1   3          2.93          7.43         5.69 o                         
  17   1   3        124.01        147.03        10.64 o                         
  18   1   3          0.01         -3.99         6.06 o                         
  19   1   3         30.32         39.73         9.35 o                         
  20   1   3         21.39         22.14         8.24 o                         
 -21   2   3         32.05         12.62         7.88 o                         
 -20   2   3         17.80         11.11         7.41 o                         
 -19   2   3          0.28         -4.47         6.08 o                         
 -18   2   3         68.06         74.48         8.63 o                         
 -17   2   3        542.78        577.52        16.00 o                         
 -16   2   3          1.24         -1.40         5.25 o                         
 -15   2   3        657.99        630.99        13.94 o                         
 -14   2   3        675.55        656.66        12.61 o                         
 -13   2   3        356.59        348.31         9.17 o                         
 -12   2   3        392.88        378.75         8.91 o                         
 -11   2   3        948.00       1034.64        10.71 o                         
 -10   2   3          0.06         -1.12         2.45 o                         
  -9   2   3         67.96        110.52         3.85 o                         
  -8   2   3        430.41        417.30         6.54 o                         
  -7   2   3         97.98         75.03         3.09 o                         
  -6   2   3       2931.06       3023.43        20.17 o                         
  -5   2   3       6612.46       6760.50        37.59 o                         
  -4   2   3        264.40        250.51         3.39 o                         
  -3   2   3      14534.83      14627.05        76.64 o                         
  -2   2   3      29828.14      31936.94       158.00 o                         
  -1   2   3      11800.67      11757.24        61.58 o                         
   0   2   3      15116.20      15528.77        84.48 o                         
   1   2   3        554.93        578.26         8.07 o                         
   2   2   3        471.95        679.40         5.70 o                         
   3   2   3        166.44        146.38         2.74 o                         
   4   2   3      10588.31      10998.86        65.67 o                         
   5   2   3          3.84         37.65         2.46 o                         
   6   2   3        786.76        752.35         8.38 o                         
   7   2   3       1560.99       1577.38        14.83 o                         
   8   2   3        486.70        534.62         7.93 o                         
   9   2   3         14.85         32.26         3.58 o                         
  10   2   3        108.02        118.18         5.17 o                         
  11   2   3        135.98        126.05         6.74 o                         
  12   2   3          0.47         -1.70         3.89 o                         
  13   2   3        703.66        702.69        13.90 o                         
  14   2   3         13.74          2.38         4.51 o                         
  15   2   3         24.46         27.31         6.48 o                         
  16   2   3         21.00         24.47         6.72 o                         
  17   2   3         38.86         37.31         7.49 o                         
  18   2   3          0.09          7.60         6.49 o                         
  19   2   3         52.44         48.14         8.68 o                         
  20   2   3        240.91        244.27        14.11 o                         
 -21   3   3        165.97        176.35        16.46 o                         
 -20   3   3        443.14        436.42        16.53 o                         
 -19   3   3         11.63         14.07         6.91 o                         
 -18   3   3         11.51          5.68         6.50 o                         
 -17   3   3         20.86         18.28         6.62 o                         
 -16   3   3          0.63          2.41         5.02 o                         
 -15   3   3        213.56        222.58         9.54 o                         
 -14   3   3        547.90        580.08        11.96 o                         
 -13   3   3       1213.06       1243.33        16.78 o                         
 -12   3   3        197.04        198.50         8.01 o                         
 -11   3   3       1551.23       1476.79        15.73 o                         
 -10   3   3        188.59        164.42         4.80 o                         
  -9   3   3         89.88         83.63         3.86 o                         
  -8   3   3        145.70        149.87         4.08 o                         
  -7   3   3        619.05        624.07         7.94 o                         
  -6   3   3       1070.09       1043.00         8.61 o                         
  -5   3   3        518.07        632.51         5.83 o                         
  -4   3   3       8407.25       7803.85        42.97 o                         
  -3   3   3      11435.52      11485.52        58.50 o                         
  -2   3   3       2134.90       2132.41        13.48 o                         
  -1   3   3         12.40         17.31         1.38 o                         
   0   3   3       4768.84       5664.07        39.08 o                         
   1   3   3        263.99        551.08         8.70 o                         
   2   3   3         73.07        130.47         4.31 o                         
   3   3   3        143.40         90.94         2.42 o                         
   4   3   3        673.17        634.51         7.08 o                         
   5   3   3        361.78        326.32         4.74 o                         
   6   3   3       1748.21       1769.19        13.82 o                         
   7   3   3        148.12        190.66         4.34 o                         
   8   3   3        445.95        468.63         6.53 o                         
   9   3   3         20.45         20.49         4.29 o                         
  10   3   3        153.89        132.00         5.98 o                         
  11   3   3       1270.96       1287.65        17.42 o                         
  12   3   3       1628.72       1676.92        21.13 o                         
  13   3   3          1.52         -2.46         4.34 o                         
  14   3   3         89.78        104.91         7.78 o                         
  15   3   3         22.34         16.03         5.82 o                         
  16   3   3        204.81        239.93        11.76 o                         
  17   3   3          0.57         -2.85         6.01 o                         
  18   3   3        145.09        171.93        12.12 o                         
  19   3   3         18.66         18.14         7.84 o                         
  20   3   3         82.04         54.41        10.18 o                         
 -21   4   3         12.29          8.69         8.31 o                         
 -20   4   3         41.80         38.91         8.38 o                         
 -19   4   3        176.99        182.54        12.20 o                         
 -18   4   3        368.30        379.48        14.90 o                         
 -17   4   3         11.05         12.21         6.00 o                         
 -16   4   3         25.63         37.54         6.42 o                         
 -15   4   3         27.39         24.45         5.45 o                         
 -14   4   3         10.62          0.21         4.17 o                         
 -13   4   3         95.96         78.66         6.09 o                         
 -12   4   3        831.85        810.12        13.26 o                         
 -11   4   3        992.72        918.00        13.03 o                         
 -10   4   3        402.61        483.86         9.26 o                         
  -9   4   3        382.48        322.17         5.57 o                         
  -8   4   3        259.87        245.29         4.71 o                         
  -7   4   3         39.91         49.73         2.52 o                         
  -6   4   3        315.45        385.85         4.76 o                         
  -5   4   3       5132.38       5988.43        32.90 o                         
  -4   4   3       2100.67       2103.60        13.48 o                         
  -3   4   3        117.65         94.01         2.77 o                         
  -2   4   3       3403.00       3864.15        22.78 o                         
  -1   4   3      14158.71      14388.11        72.68 o                         
   0   4   3       4627.36       4292.55        25.76 o                         
   1   4   3         25.35         30.34         2.02 o                         
   2   4   3          1.28          0.81         1.61 o                         
   3   4   3       2187.25       1939.08        13.13 o                         
   4   4   3        586.39        678.30         6.92 o                         
   5   4   3         11.37         15.87         2.22 o                         
   6   4   3       2156.08       2116.19        19.93 o                         
   7   4   3         26.47         27.58         3.06 o                         
   8   4   3       1870.03       1905.03        16.85 o                         
   9   4   3        444.63        438.08         8.87 o                         
  10   4   3         29.97         24.74         4.17 o                         
  11   4   3          0.00         -3.37         3.37 o                         
  12   4   3         20.51         30.64         5.26 o                         
  13   4   3       2275.30       2415.48        27.69 o                         
  14   4   3          5.82          4.35         4.99 o                         
  15   4   3         10.65         12.76         5.57 o                         
  16   4   3         10.38         10.14         5.90 o                         
  17   4   3         29.24         42.44         7.90 o                         
  18   4   3         15.33          3.47         6.88 o                         
  19   4   3        360.39        396.82        16.32 o                         
 -21   5   3         11.82         15.05        12.74 o                         
 -20   5   3         92.96         90.86        13.58 o                         
 -19   5   3        184.00        190.25        12.34 o                         
 -18   5   3        154.70        167.17        16.32 o                         
 -17   5   3          0.02         -0.86         5.51 o                         
 -16   5   3         31.28         46.05         6.68 o                         
 -15   5   3         67.29         73.08         6.82 o                         
 -14   5   3          9.56          6.30         4.47 o                         
 -13   5   3        391.87        377.17         9.97 o                         
 -12   5   3        189.13        155.10         7.00 o                         
 -11   5   3        236.67        196.05         7.08 o                         
 -10   5   3         22.84         22.37         4.00 o                         
  -9   5   3         25.57         29.59         3.69 o                         
  -8   5   3        508.55        477.93         6.64 o                         
  -7   5   3        235.49        221.84         4.55 o                         
  -6   5   3       5981.72       6435.04        35.88 o                         
  -5   5   3       4265.69       4170.17        27.06 o                         
  -4   5   3        617.72        455.12         5.77 o                         
  -3   5   3       7817.55       7868.84        48.89 o                         
  -2   5   3        667.19        599.69         6.41 o                         
  -1   5   3       1646.87       1958.28        13.30 o                         
   0   5   3        459.80        446.15         4.93 o                         
   1   5   3       4855.36       5388.52        30.97 o                         
   2   5   3        879.16        912.57         7.82 o                         
   3   5   3        753.28        954.38        11.11 o                         
   4   5   3        135.00        142.35         3.99 o                         
   5   5   3         19.81         14.12         1.98 o                         
   6   5   3         10.63         29.55         3.05 o                         
   7   5   3          3.42         10.49         2.92 o                         
   8   5   3       1496.61       1459.01        18.64 o                         
   9   5   3       1646.39       1635.31        18.03 o                         
  10   5   3        139.19        177.79         6.88 o                         
  11   5   3          2.52          8.12         3.90 o                         
  12   5   3        164.25        155.59         8.03 o                         
  13   5   3          1.24          8.08         4.87 o                         
  14   5   3         38.06         36.37         6.88 o                         
  15   5   3         83.27         73.46         7.82 o                         
  16   5   3         78.74         93.84         8.65 o                         
  17   5   3         12.86         12.37         6.70 o                         
  18   5   3         59.55         54.44         9.93 o                         
  19   5   3         11.20         16.87         8.90 o                         
 -20   6   3         64.09         68.44         9.91 o                         
 -19   6   3          3.66          7.00         7.02 o                         
 -18   6   3         91.34         98.35         9.28 o                         
 -17   6   3         35.34         33.12        11.17 o                         
 -16   6   3         99.44        126.20         8.54 o                         
 -15   6   3          1.97         -4.43         4.43 o                         
 -14   6   3         15.10         15.06         4.82 o                         
 -13   6   3        172.36        156.88         8.34 o                         
 -12   6   3         39.36         42.35         5.06 o                         
 -11   6   3         18.64         31.40         5.12 o                         
 -10   6   3        190.41        197.92         7.00 o                         
  -9   6   3        807.27        744.14        15.07 o                         
  -8   6   3        771.62        797.63         9.81 o                         
  -7   6   3        315.04        252.92         5.68 o                         
  -6   6   3       1122.29       1111.37        11.13 o                         
  -5   6   3         80.38         55.10         3.23 o                         
  -4   6   3        617.70        887.94         9.52 o                         
  -3   6   3      11016.96      11089.74        64.01 o                         
  -2   6   3       1399.98       1329.19        10.59 o                         
  -1   6   3        670.08        651.51         6.65 o                         
   0   6   3        666.32        798.86         7.75 o                         
   1   6   3       4557.14       4568.74        26.40 o                         
   2   6   3         84.31        115.66         3.40 o                         
   3   6   3        128.06        161.84         3.59 o                         
   4   6   3        458.28        637.77         6.87 o                         
   5   6   3        627.31        689.07         7.86 o                         
   6   6   3       2950.41       2933.62        24.69 o                         
   7   6   3        986.81       1024.03        12.00 o                         
   8   6   3       4177.46       4157.48        33.93 o                         
   9   6   3        593.07        598.03        11.26 o                         
  10   6   3         12.69          9.38         3.68 o                         
  11   6   3         77.23         79.21         6.09 o                         
  12   6   3         76.70         80.81        10.22 o                         
  13   6   3         97.14        120.95         8.27 o                         
  14   6   3        576.16        648.45        14.87 o                         
  15   6   3         56.93         66.29         8.27 o                         
  16   6   3         50.11         57.03         9.20 o                         
  17   6   3          6.82         11.73         6.96 o                         
  18   6   3         18.03         13.93         7.72 o                         
  19   6   3         20.76         20.68         9.16 o                         
 -20   7   3        113.35        134.02        14.81 o                         
 -19   7   3         48.80         39.14         8.66 o                         
 -18   7   3        136.18        136.31        10.18 o                         
 -17   7   3         20.92         17.53         6.56 o                         
 -16   7   3        147.21        149.74         9.10 o                         
 -15   7   3          0.95          0.02         4.88 o                         
 -14   7   3       1092.90       1194.81        19.59 o                         
 -13   7   3        262.24        264.46        10.88 o                         
 -12   7   3        868.89        836.21        14.12 o                         
 -11   7   3        525.15        545.60        11.13 o                         
 -10   7   3          3.53          6.14         3.75 o                         
  -9   7   3         54.34         52.69         4.61 o                         
  -8   7   3        311.35        309.74         6.67 o                         
  -7   7   3          8.42          4.17         3.15 o                         
  -6   7   3          3.36          3.08         3.10 o                         
  -5   7   3         21.05         40.12         3.27 o                         
  -4   7   3        209.78        202.74         5.19 o                         
  -3   7   3       1051.02        989.62         9.81 o                         
  -2   7   3       1849.32       1970.44        14.56 o                         
  -1   7   3       1092.20       1211.54        10.36 o                         
   0   7   3       1038.21       1072.91         9.25 o                         
   1   7   3       4030.72       4117.16        24.80 o                         
   2   7   3         41.56         21.02         2.44 o                         
   3   7   3       1050.40       1026.53         9.16 o                         
   4   7   3       2288.53       2253.28        16.37 o                         
   5   7   3       1247.34       1341.59        12.53 o                         
   6   7   3       2443.26       2301.61        20.14 o                         
   7   7   3       3043.24       3158.89        27.63 o                         
   8   7   3       2236.39       2336.54        24.62 o                         
   9   7   3        187.34        187.76         7.05 o                         
  10   7   3         28.61         24.55         4.67 o                         
  11   7   3        634.51        676.56        12.65 o                         
  12   7   3          0.51         -1.30         4.28 o                         
  13   7   3          0.57          1.81         5.04 o                         
  14   7   3         60.79         61.56         7.46 o                         
  15   7   3         59.13         75.32        10.30 o                         
  16   7   3          3.86         -5.92         5.92 o                         
  17   7   3          0.85         -1.41         6.46 o                         
  18   7   3         57.89         38.81         9.30 o                         
  19   7   3          0.00          3.68         9.37 o                         
 -20   8   3          9.58         28.18        21.26 o                         
 -19   8   3          0.23         -6.90         6.90 o                         
 -18   8   3        332.43        353.29        13.78 o                         
 -17   8   3        134.40        174.20        10.53 o                         
 -16   8   3         21.09         13.51         5.82 o                         
 -15   8   3         12.23         15.27         6.12 o                         
 -14   8   3        227.78        234.54        10.51 o                         
 -13   8   3         14.49         11.03         4.95 o                         
 -12   8   3         56.11         77.77         6.39 o                         
 -11   8   3         13.30          9.88         4.39 o                         
 -10   8   3        376.70        361.48         8.69 o                         
  -9   8   3       1223.02       1099.85        15.25 o                         
  -8   8   3       2711.95       2541.18        22.70 o                         
  -7   8   3          6.97          3.49         3.23 o                         
  -6   8   3        918.94        906.87        12.11 o                         
  -5   8   3       1310.03       1382.72        14.89 o                         
  -4   8   3        174.64        117.57         4.22 o                         
  -3   8   3        588.32        514.08         7.07 o                         
  -2   8   3        157.16        150.09         4.34 o                         
  -1   8   3          9.32         10.15         2.33 o                         
   0   8   3       1095.09       1098.06         9.91 o                         
   1   8   3         18.60         28.35         2.68 o                         
   2   8   3       1848.31       1875.12        14.13 o                         
   3   8   3        288.28        226.82         4.75 o                         
   4   8   3        327.22        345.28         5.63 o                         
   5   8   3        119.37        107.51         6.87 o                         
   6   8   3        677.79        697.47        13.49 o                         
   7   8   3         11.77         15.67         3.66 o                         
   8   8   3         89.73        104.71         6.34 o                         
   9   8   3        236.88        251.62         8.67 o                         
  10   8   3         48.47         50.30         5.82 o                         
  11   8   3         34.90         35.27         5.45 o                         
  12   8   3          6.27          1.64         4.99 o                         
  13   8   3         52.19         40.34         8.25 o                         
  14   8   3        109.49        129.66        11.16 o                         
  15   8   3        174.20        172.99        12.66 o                         
  16   8   3         13.00         -4.16         7.89 o                         
  17   8   3         19.50          9.84         8.20 o                         
  18   8   3         28.47         38.68        10.16 o                         
 -19   9   3          5.98         -7.59         7.70 o                         
 -18   9   3        108.59        108.36        11.56 o                         
 -17   9   3          0.33         14.38         6.67 o                         
 -16   9   3         89.70         98.77         9.16 o                         
 -15   9   3        404.82        422.06        14.69 o                         
 -14   9   3         36.24         41.77         7.40 o                         
 -13   9   3        308.39        330.40        11.64 o                         
 -12   9   3        932.15        941.81        17.28 o                         
 -11   9   3        242.46        238.19         9.47 o                         
 -10   9   3         90.94         80.18         6.23 o                         
  -9   9   3        211.64        236.92         8.14 o                         
  -8   9   3        565.42        595.66        10.30 o                         
  -7   9   3          8.06          5.29         3.40 o                         
  -6   9   3       3788.17       3709.82        27.54 o                         
  -5   9   3          0.10         -1.29         2.58 o                         
  -4   9   3        267.62        248.92         6.36 o                         
  -3   9   3       2658.68       2688.54        19.00 o                         
  -2   9   3       1036.63       1068.22        10.36 o                         
  -1   9   3       1052.10       1167.27        10.84 o                         
   0   9   3        623.06        725.12         8.32 o                         
   1   9   3        334.29        361.64         6.39 o                         
   2   9   3         95.68         80.01         3.83 o                         
   3   9   3         63.01         60.05         3.74 o                         
   4   9   3        123.34        109.26         4.18 o                         
   5   9   3         26.27         55.34         5.22 o                         
   6   9   3          9.75         10.19         3.27 o                         
   7   9   3       1505.48       1527.31        17.61 o                         
   8   9   3        400.26        409.66        10.27 o                         
   9   9   3        126.17        147.59         7.56 o                         
  10   9   3         74.95         64.04         6.92 o                         
  11   9   3        264.64        223.17         9.94 o                         
  12   9   3          7.34         16.58         6.45 o                         
  13   9   3         79.51         75.68         9.77 o                         
  14   9   3         41.34         44.28         8.78 o                         
  15   9   3          2.72          4.08         7.39 o                         
  16   9   3          0.10          5.32         8.93 o                         
  17   9   3          9.97         15.91         8.78 o                         
  18   9   3         50.88         38.90         9.81 o                         
 -19  10   3         53.91         13.44        15.14 o                         
 -18  10   3          0.57          6.34         8.40 o                         
 -17  10   3        373.98        395.75        15.84 o                         
 -16  10   3          1.36         -1.51         6.50 o                         
 -15  10   3         50.95         53.35         8.45 o                         
 -14  10   3        200.07        184.50        11.16 o                         
 -13  10   3        107.88        127.37        10.52 o                         
 -12  10   3          0.00          0.91         5.12 o                         
 -11  10   3        169.44        156.34         8.04 o                         
 -10  10   3        171.69        164.16         7.82 o                         
  -9  10   3        420.31        378.37        10.21 o                         
  -8  10   3        181.29        181.64         7.01 o                         
  -7  10   3        203.83        181.30         6.66 o                         
  -6  10   3         59.24         47.53         4.25 o                         
  -5  10   3        673.55        646.50         9.56 o                         
  -4  10   3         38.68         40.00         3.64 o                         
  -3  10   3       2221.08       2073.17        16.39 o                         
  -2  10   3        626.19        599.50         8.91 o                         
  -1  10   3        564.29        570.44         7.81 o                         
   0  10   3         89.73        116.21         4.52 o                         
   1  10   3         84.65         87.75         4.21 o                         
   2  10   3         83.73         96.06         4.27 o                         
   3  10   3         63.29         57.92         3.59 o                         
   4  10   3         14.71         11.84         3.04 o                         
   5  10   3       2674.03       2700.77        22.60 o                         
   6  10   3        291.54        325.53         8.13 o                         
   7  10   3         66.25         84.34         6.12 o                         
   8  10   3         76.44         84.84        10.62 o                         
   9  10   3         29.40         19.51         5.67 o                         
  10  10   3        172.73        191.15         9.92 o                         
  11  10   3         28.68         42.60         7.89 o                         
  12  10   3        176.90        172.28        15.94 o                         
  13  10   3         14.50         21.57         7.15 o                         
  14  10   3        486.52        502.71        18.04 o                         
  15  10   3        112.35        105.10        11.62 o                         
  16  10   3          8.05         24.76         9.95 o                         
  17  10   3        231.92        257.08        17.61 o                         
  18  10   3        108.38        140.88        34.02 o                         
 -18  11   3          0.00          3.04         8.28 o                         
 -17  11   3          6.23         -0.28         7.33 o                         
 -16  11   3          1.51          3.73         7.70 o                         
 -15  11   3        192.31        193.84        13.43 o                         
 -14  11   3         54.32         54.84         8.03 o                         
 -13  11   3        317.94        290.96        11.76 o                         
 -12  11   3        248.85        271.68        11.09 o                         
 -11  11   3         61.84         71.75         6.82 o                         
 -10  11   3        119.86        112.16         7.52 o                         
  -9  11   3        267.23        267.28         9.08 o                         
  -8  11   3         19.09         19.05         4.28 o                         
  -7  11   3        100.20         88.86         5.64 o                         
  -6  11   3          0.01          3.55         3.39 o                         
  -5  11   3         16.00         13.65         4.16 o                         
  -4  11   3        248.89        285.05         6.54 o                         
  -3  11   3        538.09        487.41         7.57 o                         
  -2  11   3         78.71         74.40         4.10 o                         
  -1  11   3          7.36          6.24         2.73 o                         
   0  11   3         17.46         22.88         3.22 o                         
   1  11   3        189.47        193.73         5.41 o                         
   2  11   3       3242.27       3114.57        22.30 o                         
   3  11   3         90.08         57.00         3.96 o                         
   4  11   3          9.46         12.13         3.54 o                         
   5  11   3          1.11          5.18         3.67 o                         
   6  11   3         64.45         65.01         5.73 o                         
   7  11   3         68.84         67.32         6.21 o                         
   8  11   3         41.75         44.63         5.90 o                         
   9  11   3         18.25         19.22         5.48 o                         
  10  11   3         20.85         24.41         6.52 o                         
  11  11   3         26.54         18.10         7.69 o                         
  12  11   3         94.12         88.81         9.40 o                         
  13  11   3         14.51          5.54         6.75 o                         
  14  11   3        319.22        368.30        16.43 o                         
  15  11   3        466.39        475.61        18.80 o                         
  16  11   3         74.56         90.39        14.67 o                         
  17  11   3        107.09         72.32        13.02 o                         
 -18  12   3          5.10          9.94        14.53 o                         
 -17  12   3         11.30          7.00         7.54 o                         
 -16  12   3          3.66         11.58         8.23 o                         
 -15  12   3          2.16         -1.37         7.32 o                         
 -14  12   3         26.59         17.34         7.28 o                         
 -13  12   3          0.41         -3.27         5.63 o                         
 -12  12   3         17.17         19.35         6.33 o                         
 -11  12   3         12.38         18.13         5.43 o                         
 -10  12   3         77.29         82.87         7.08 o                         
  -9  12   3        309.69        310.62         9.86 o                         
  -8  12   3        639.85        621.42        12.65 o                         
  -7  12   3          0.37          4.65         4.21 o                         
  -6  12   3          6.91         11.07         4.23 o                         
  -5  12   3        801.09        844.59        14.92 o                         
  -4  12   3        113.37        105.33         6.16 o                         
  -3  12   3         67.54         99.59         5.25 o                         
  -2  12   3         53.17         53.22         4.93 o                         
  -1  12   3        529.87        502.87         8.01 o                         
   0  12   3         73.70         62.21         4.11 o                         
   1  12   3         80.08        106.75         4.91 o                         
   2  12   3        142.79        147.48         5.73 o                         
   3  12   3        638.57        697.08        10.95 o                         
   4  12   3        111.51         91.97         5.56 o                         
   5  12   3         34.55         36.98         4.70 o                         
   6  12   3        256.62        254.38         8.27 o                         
   7  12   3         39.21         43.50         7.71 o                         
   8  12   3        350.24        374.48        12.29 o                         
   9  12   3          0.36          2.95         5.31 o                         
  10  12   3          2.09         -0.27         5.30 o                         
  11  12   3        291.04        272.09        11.59 o                         
  12  12   3         66.16         79.62         7.95 o                         
  13  12   3        285.05        310.12        13.11 o                         
  14  12   3        157.69        140.15        12.96 o                         
  15  12   3        102.25        108.22        12.28 o                         
  16  12   3         48.63         60.00        11.01 o                         
 -17  13   3          1.58          0.62        11.69 o                         
 -16  13   3        127.53        126.30        13.07 o                         
 -15  13   3         18.09         -2.05         7.92 o                         
 -14  13   3         12.98          9.47         7.10 o                         
 -13  13   3         50.73         37.37         8.01 o                         
 -12  13   3         17.03         18.54         7.07 o                         
 -11  13   3         33.43         32.97         6.59 o                         
 -10  13   3          5.95         -4.14         4.82 o                         
  -9  13   3        162.71        148.76         8.46 o                         
  -8  13   3          0.61          3.33         4.61 o                         
  -7  13   3        391.04        419.47        10.82 o                         
  -6  13   3        688.99        699.01        13.31 o                         
  -5  13   3        295.44        278.14         8.42 o                         
  -4  13   3          3.89          7.85         3.96 o                         
  -3  13   3         61.80         59.74         5.29 o                         
  -2  13   3          4.51          3.80         3.42 o                         
  -1  13   3        514.90        513.25         9.09 o                         
   0  13   3         92.66        103.65         5.93 o                         
   1  13   3        173.92        180.53         6.82 o                         
   2  13   3         54.95         62.13         5.28 o                         
   3  13   3         49.73         54.45         4.86 o                         
   4  13   3         87.16         86.44         6.90 o                         
   5  13   3          1.03         -2.69         4.00 o                         
   6  13   3        237.19        228.89         8.86 o                         
   7  13   3         65.04         66.39         7.06 o                         
   8  13   3        143.92        159.12         9.37 o                         
   9  13   3          0.36          3.61         5.58 o                         
  10  13   3          0.02         -4.41         5.42 o                         
  11  13   3        167.49        163.13        10.71 o                         
  12  13   3        274.28        288.96        11.92 o                         
  13  13   3          0.13         -4.58         6.43 o                         
  14  13   3         34.85         33.94         9.73 o                         
  15  13   3        149.06        163.64        14.36 o                         
  16  13   3          0.40          6.70        13.15 o                         
 -16  14   3         12.40         17.46         9.89 o                         
 -15  14   3        411.83        463.95        18.96 o                         
 -14  14   3         22.54         17.34         7.96 o                         
 -13  14   3        231.11        240.93        13.60 o                         
 -12  14   3         55.79         46.94         7.82 o                         
 -11  14   3        324.16        357.87        13.05 o                         
 -10  14   3         98.69        116.26         9.41 o                         
  -9  14   3        577.76        606.65        23.87 o                         
  -8  14   3         52.21         38.21         6.05 o                         
  -7  14   3          2.52          0.26         5.35 o                         
  -6  14   3          5.45          5.08         4.83 o                         
  -5  14   3        735.30        765.95        14.27 o                         
  -4  14   3         49.66         48.56         5.44 o                         
  -3  14   3        186.78        184.23         7.66 o                         
  -2  14   3         22.81         29.16         4.56 o                         
  -1  14   3         31.63         42.81         4.88 o                         
   0  14   3        103.10        124.47         7.26 o                         
   1  14   3        926.42        946.74        14.70 o                         
   2  14   3        223.69        226.07         8.31 o                         
   3  14   3        300.63        317.45         9.97 o                         
   4  14   3        103.33        101.97         7.44 o                         
   5  14   3         73.11         68.83         6.82 o                         
   6  14   3         54.42         49.94         7.02 o                         
   7  14   3        113.36        113.77         8.93 o                         
   8  14   3          0.45         -0.18         5.36 o                         
   9  14   3        126.92        150.71         9.99 o                         
  10  14   3          7.18          3.08         6.01 o                         
  11  14   3         35.05         14.83         6.91 o                         
  12  14   3          1.67          6.49         6.64 o                         
  13  14   3        132.56        118.30        11.59 o                         
  14  14   3         11.53         14.09        10.42 o                         
  15  14   3        111.09        115.60        18.84 o                         
 -15  15   3          5.96         11.58         9.96 o                         
 -14  15   3          0.53          2.30         7.67 o                         
 -13  15   3        214.71        206.55        13.54 o                         
 -12  15   3         28.39         20.28         7.03 o                         
 -11  15   3         18.55         11.29         6.41 o                         
 -10  15   3          0.81         -1.68         6.12 o                         
  -9  15   3         66.05         61.54        11.74 o                         
  -8  15   3        227.87        241.90        11.03 o                         
  -7  15   3        756.65        837.28        18.82 o                         
  -6  15   3         21.95          7.49         5.40 o                         
  -5  15   3        757.21        770.86        16.70 o                         
  -4  15   3         99.77        116.03         7.45 o                         
  -3  15   3        161.09        163.72         8.08 o                         
  -2  15   3         24.25         23.87         5.08 o                         
  -1  15   3        590.63        631.53        11.82 o                         
   0  15   3        150.81        156.87         7.57 o                         
   1  15   3        161.34        153.15         7.95 o                         
   2  15   3         14.31          8.68         4.63 o                         
   3  15   3         84.81         89.49         9.54 o                         
   4  15   3          0.18         11.08         5.37 o                         
   5  15   3         81.37         80.57         7.44 o                         
   6  15   3         33.32         46.91         7.66 o                         
   7  15   3        121.07        130.47        10.37 o                         
   8  15   3          8.56          6.70         7.49 o                         
   9  15   3         32.90         41.00         8.95 o                         
  10  15   3         64.97         76.98        10.69 o                         
  11  15   3         32.24         35.70         8.49 o                         
  12  15   3         12.30         11.41         7.94 o                         
  13  15   3          8.32          5.46         8.07 o                         
  14  15   3         81.90         58.30        15.56 o                         
 -14  16   3         25.65         27.66        14.43 o                         
 -13  16   3          4.93          6.14         7.92 o                         
 -12  16   3         15.70          3.28         7.82 o                         
 -11  16   3        205.87        266.79        13.95 o                         
 -10  16   3        399.65        407.36        15.49 o                         
  -9  16   3        113.03        115.20        10.47 o                         
  -8  16   3          3.89         -4.80         6.14 o                         
  -7  16   3         26.96         23.38         8.56 o                         
  -6  16   3        213.07        203.90        10.73 o                         
  -5  16   3        148.05        144.97         9.78 o                         
  -4  16   3         59.02         59.88         9.53 o                         
  -3  16   3        123.30        125.82         7.89 o                         
  -2  16   3        163.12        163.65         8.43 o                         
  -1  16   3        673.89        700.68        13.66 o                         
   0  16   3         12.21          5.04         4.98 o                         
   1  16   3          0.86          0.74         4.82 o                         
   2  16   3         17.91         28.48         6.00 o                         
   3  16   3         59.50         68.83         7.38 o                         
   4  16   3        357.71        378.10        15.01 o                         
   5  16   3        343.84        330.52        17.22 o                         
   6  16   3        334.12        356.12        15.73 o                         
   7  16   3         93.29         80.02        10.67 o                         
   8  16   3         14.41         10.95         7.91 o                         
   9  16   3         19.99         31.72         8.98 o                         
  10  16   3         12.45          9.99         8.21 o                         
  11  16   3        100.43         96.28        10.84 o                         
  12  16   3          1.20         -7.44         7.44 o                         
  13  16   3         19.05         12.07        12.65 o                         
 -13  17   3          5.67          9.93        14.62 o                         
 -12  17   3          9.02         -2.37         8.81 o                         
 -11  17   3         32.42         35.44         9.75 o                         
 -10  17   3         18.45         23.47         8.87 o                         
  -9  17   3          9.48         16.83         8.41 o                         
  -8  17   3          3.71          9.23         7.91 o                         
  -7  17   3         16.51          6.23         7.11 o                         
  -6  17   3          7.30         14.07         7.05 o                         
  -5  17   3          7.58          6.49         6.26 o                         
  -4  17   3          0.12         -2.77         5.74 o                         
  -3  17   3          0.26          3.61         6.04 o                         
  -2  17   3          1.51          4.80         6.13 o                         
  -1  17   3        136.68        168.17        11.15 o                         
   0  17   3        180.83        177.30        10.21 o                         
   1  17   3         10.97         15.82         7.11 o                         
   2  17   3        193.82        224.93        11.05 o                         
   3  17   3        100.94        118.08        10.39 o                         
   4  17   3         10.65         23.45         6.86 o                         
   5  17   3          7.23          7.49         7.64 o                         
   6  17   3         14.74          9.25         8.35 o                         
   7  17   3          3.02         -2.83         7.71 o                         
   8  17   3         12.81          2.62         9.09 o                         
   9  17   3          0.58          2.37         8.23 o                         
  10  17   3         19.80         12.61         9.16 o                         
  11  17   3         27.19         30.09         9.80 o                         
 -11  18   3         73.44         51.85        20.23 o                         
 -10  18   3          5.53          8.30         9.80 o                         
  -9  18   3          0.31         -8.37         8.37 o                         
  -8  18   3          3.11          9.93         9.89 o                         
  -7  18   3         54.37         47.06        10.95 o                         
  -6  18   3         96.29        115.03        13.37 o                         
  -5  18   3         33.54         30.94         9.23 o                         
  -4  18   3          0.01          1.43         7.67 o                         
  -3  18   3         31.66         30.40         9.79 o                         
  -2  18   3         27.61         36.33         9.16 o                         
  -1  18   3         11.83         19.87         7.91 o                         
   0  18   3         24.84         30.48         8.62 o                         
   1  18   3         37.58         27.54        10.25 o                         
   2  18   3          5.80          9.87         8.48 o                         
   3  18   3          0.26         -1.20         6.90 o                         
   4  18   3        399.17        402.19        17.73 o                         
   5  18   3          6.52         16.53         9.66 o                         
   6  18   3         37.09         24.41        11.75 o                         
   7  18   3         82.64         89.13        13.05 o                         
   8  18   3         52.63         67.61        14.12 o                         
   9  18   3         19.11         17.59        10.55 o                         
  10  18   3          0.06         -6.63        11.90 o                         
  -9  19   3         44.67         26.01        12.52 o                         
  -8  19   3         29.49         15.80        10.05 o                         
  -7  19   3          1.36         -3.15         9.14 o                         
  -6  19   3        375.04        432.61        20.78 o                         
  -5  19   3          3.82          7.55         9.59 o                         
  -4  19   3         39.06         46.05        10.96 o                         
  -3  19   3         42.73         27.55         9.89 o                         
  -2  19   3          0.31         -1.55         8.34 o                         
  -1  19   3         32.38         34.07         9.43 o                         
   0  19   3          3.95         -8.06         8.06 o                         
   1  19   3         53.13         51.80        11.23 o                         
   2  19   3          8.44         19.59         9.80 o                         
   3  19   3        105.26        127.90        14.69 o                         
   4  19   3        226.82        224.13        16.95 o                         
   5  19   3         16.17         23.67        10.52 o                         
   6  19   3          0.09         -1.64        12.65 o                         
   7  19   3          4.11          1.85        10.36 o                         
   8  19   3         23.79         -7.22        17.01 o                         
  -7  20   3          0.97          9.39        18.27 o                         
  -6  20   3         59.11         62.10        14.25 o                         
  -5  20   3         23.62         23.59        11.76 o                         
  -4  20   3          1.25         12.79        10.73 o                         
  -3  20   3         22.85         24.44        10.44 o                         
  -2  20   3          1.85          8.79         9.68 o                         
  -1  20   3          3.06          2.09        10.85 o                         
   0  20   3         12.23          8.54         9.94 o                         
   1  20   3          0.15          2.36         9.61 o                         
   2  20   3        108.35        142.33        15.41 o                         
   3  20   3         34.00         39.94        11.76 o                         
   4  20   3         18.30         10.60        12.36 o                         
   5  20   3         12.35         18.89        13.12 o                         
   6  20   3        124.04        108.01        27.43 o                         
  -3  21   3         37.04         40.40        30.83 o                         
  -2  21   3          0.31         -3.72        24.99 o                         
  -1  21   3          6.90          4.25        26.05 o                         
   0  21   3          3.13         11.16        27.11 o                         
   1  21   3          1.68          1.06        24.99 o                         
   2  21   3         79.77         34.55        39.34 o                         
 -20   0   4          5.17         13.81        10.85 o                         
 -18   0   4         10.53          4.80         9.27 o                         
 -16   0   4        417.16        410.95        18.82 o                         
 -14   0   4       1360.70       1472.51        36.45 o                         
 -12   0   4          0.35          5.20         4.21 o                         
 -10   0   4       2033.34       2092.21        21.39 o                         
  -8   0   4         14.93         27.97         3.15 o                         
  -6   0   4      16064.90      16309.88       139.87 o                         
  -4   0   4      10019.97       9702.74        77.36 o                         
  -2   0   4      12752.50      10489.83        81.73 o                         
   0   0   4      24172.26      25358.07       195.86 o                         
   2   0   4       1486.28        721.09         9.42 o                         
   4   0   4         24.93        138.94        15.83 o                         
   6   0   4        204.15        179.27         5.65 o                         
   8   0   4        487.65        336.87         8.11 o                         
  10   0   4       3569.71       3364.33        54.36 o                         
  12   0   4       1413.12       1449.34        40.13 o                         
  14   0   4          3.56          4.40         7.23 o                         
  16   0   4          8.90          6.74         8.68 o                         
  18   0   4          0.52         -4.87         8.45 o                         
  20   0   4         89.17         89.27        18.68 o                         
 -21   1   4          0.00          5.36         7.58 o                         
 -20   1   4        153.59        140.21        11.63 o                         
 -19   1   4         18.30         17.06         7.37 o                         
 -18   1   4         43.05         46.56         7.93 o                         
 -17   1   4        171.72        144.93        10.36 o                         
 -16   1   4         11.38         11.61         5.82 o                         
 -15   1   4          0.79         -2.49         4.51 o                         
 -14   1   4       1514.15       1600.81        21.24 o                         
 -13   1   4          6.48         17.26         4.01 o                         
 -12   1   4        831.01        745.24        10.54 o                         
 -11   1   4        406.83        449.16         7.67 o                         
 -10   1   4         85.83         98.38         4.19 o                         
  -9   1   4        373.68        401.72         6.06 o                         
  -8   1   4       4015.85       4028.06        24.04 o                         
  -7   1   4        271.56        314.39         5.90 o                         
  -6   1   4        166.75        178.19         3.56 o                         
  -5   1   4       1615.94       1430.62         9.90 o                         
  -4   1   4       1550.27       1373.83         9.25 o                         
  -3   1   4        858.90        946.43         7.39 o                         
  -2   1   4         31.33          9.69         1.31 o                         
  -1   1   4       1261.77       1197.50         8.42 o                         
   0   1   4       3180.94       2053.00        14.53 o                         
   1   1   4       2810.61       3281.79        26.08 o                         
   2   1   4       2541.97       2976.10        18.53 o                         
   3   1   4          3.48         41.56         2.57 o                         
   4   1   4       1150.11       1415.09        14.39 o                         
   5   1   4        517.12        543.62         6.60 o                         
   6   1   4       1589.89       1785.39        13.67 o                         
   7   1   4       1133.61       1316.88        11.02 o                         
   8   1   4       1802.03       2048.94        15.33 o                         
   9   1   4        205.94        202.77         5.87 o                         
  10   1   4       2451.34       2362.87        20.85 o                         
  11   1   4        148.65        146.57         6.52 o                         
  12   1   4         23.36         22.03         4.81 o                         
  13   1   4          3.46          2.22         4.38 o                         
  14   1   4        281.46        245.71        10.66 o                         
  15   1   4         22.94         14.69         6.00 o                         
  16   1   4         65.56         68.56         8.27 o                         
  17   1   4          3.58          4.17         6.11 o                         
  18   1   4        110.07        115.22        10.36 o                         
  19   1   4        105.59         88.90        10.19 o                         
  20   1   4         33.37         21.53        11.49 o                         
 -21   2   4         20.09         13.78         7.91 o                         
 -20   2   4          0.20         -2.39         6.87 o                         
 -19   2   4         28.99         24.87         7.58 o                         
 -18   2   4         97.31        100.15         9.63 o                         
 -17   2   4         47.36         59.34         7.95 o                         
 -16   2   4         62.86         77.74         7.96 o                         
 -15   2   4        792.02        871.35        16.13 o                         
 -14   2   4        392.90        350.11         9.62 o                         
 -13   2   4        873.37        801.46        14.54 o                         
 -12   2   4        227.81        296.24         7.81 o                         
 -11   2   4         55.24         66.63         3.83 o                         
 -10   2   4       1693.30       1703.75        14.33 o                         
  -9   2   4       1849.59       1842.71        14.63 o                         
  -8   2   4        540.18        516.80         6.56 o                         
  -7   2   4          0.08          5.35         1.83 o                         
  -6   2   4      12087.00      12345.79        66.63 o                         
  -5   2   4        185.78        196.27         3.35 o                         
  -4   2   4        505.49        586.02         5.92 o                         
  -3   2   4        580.60        427.49         4.40 o                         
  -2   2   4         18.81         47.47         1.82 o                         
  -1   2   4       1560.59       1866.20        13.10 o                         
   0   2   4        462.73        377.11         3.93 o                         
   1   2   4       3167.20       2943.14        18.93 o                         
   2   2   4       1442.16       1147.75         8.26 o                         
   3   2   4        780.64        712.36         6.50 o                         
   4   2   4       3852.93       3807.38        23.91 o                         
   5   2   4         36.75        117.67         3.91 o                         
   6   2   4       3859.99       4052.67        26.30 o                         
   7   2   4       2376.33       2302.05        18.07 o                         
   8   2   4       1932.92       1775.84        16.19 o                         
   9   2   4         20.31         34.33         3.77 o                         
  10   2   4        526.64        473.82         8.35 o                         
  11   2   4         22.43         23.79         4.62 o                         
  12   2   4         68.99         83.22         6.51 o                         
  13   2   4        192.16        195.73         9.77 o                         
  14   2   4         20.24         24.59         5.55 o                         
  15   2   4        469.44        471.83        14.17 o                         
  16   2   4          8.64          7.13         7.05 o                         
  17   2   4         17.22         16.11         7.13 o                         
  18   2   4         83.42         96.94        10.02 o                         
  19   2   4         33.93         32.21         8.39 o                         
  20   2   4         68.34         57.28        16.72 o                         
 -21   3   4         36.35         34.45         8.60 o                         
 -20   3   4         80.32         69.53         9.75 o                         
 -19   3   4         12.23          2.60         6.70 o                         
 -18   3   4         14.76          7.27         6.45 o                         
 -17   3   4        205.85        213.59        11.23 o                         
 -16   3   4         20.50         18.89         5.62 o                         
 -15   3   4        127.92        136.51         8.05 o                         
 -14   3   4        211.36        212.25         8.75 o                         
 -13   3   4         79.11         93.34         6.37 o                         
 -12   3   4        106.61        105.09         6.06 o                         
 -11   3   4         54.66         44.33         4.12 o                         
 -10   3   4        155.55        186.32         4.96 o                         
  -9   3   4        283.45        285.05         6.67 o                         
  -8   3   4        425.18        403.77         7.44 o                         
  -7   3   4         19.40         17.96         2.70 o                         
  -6   3   4         77.62         90.57         2.91 o                         
  -5   3   4        119.65        299.80         4.26 o                         
  -4   3   4       6009.58       5607.50        31.93 o                         
  -3   3   4         59.31         66.56         1.98 o                         
  -2   3   4        299.13        273.92         3.56 o                         
  -1   3   4      17111.75      15658.13        82.17 o                         
   0   3   4       2020.04       1926.03        12.97 o                         
   1   3   4       2613.84       2781.53        18.64 o                         
   2   3   4        832.42        874.86         7.68 o                         
   3   3   4       5081.38       5235.62        35.07 o                         
   4   3   4          7.54         25.65         1.95 o                         
   5   3   4       3715.59       3791.88        26.33 o                         
   6   3   4         23.31         38.00         3.05 o                         
   7   3   4        157.30        145.91         4.24 o                         
   8   3   4       3424.07       3451.25        25.56 o                         
   9   3   4        249.34        240.57         6.19 o                         
  10   3   4         14.27         25.15         4.25 o                         
  11   3   4       1112.76       1071.01        15.94 o                         
  12   3   4        450.51        446.94        10.97 o                         
  13   3   4        505.44        451.34        16.80 o                         
  14   3   4        100.80        124.33         8.46 o                         
  15   3   4        123.13        124.44        11.44 o                         
  16   3   4         74.48         98.47         9.31 o                         
  17   3   4          0.03          0.58         6.11 o                         
  18   3   4          0.79         13.13         7.02 o                         
  19   3   4        245.05        227.13        13.41 o                         
 -21   4   4          3.97          9.42         7.89 o                         
 -20   4   4         42.23         56.73         9.21 o                         
 -19   4   4        140.75        162.74        13.34 o                         
 -18   4   4          3.84          6.75         6.30 o                         
 -17   4   4         25.35         25.53         6.53 o                         
 -16   4   4         70.75         80.76         7.66 o                         
 -15   4   4        214.69        208.28         8.99 o                         
 -14   4   4         46.66         60.20         5.87 o                         
 -13   4   4        375.19        351.08         9.46 o                         
 -12   4   4          3.07          4.25         3.49 o                         
 -11   4   4         85.10         82.73         5.49 o                         
 -10   4   4        110.19        114.99         5.13 o                         
  -9   4   4          9.13          2.06         2.46 o                         
  -8   4   4          0.02         -0.51         1.86 o                         
  -7   4   4        656.49        690.95         7.23 o                         
  -6   4   4       1896.09       1992.67        13.66 o                         
  -5   4   4         25.80         16.02         2.26 o                         
  -4   4   4       1734.30       1843.54        12.30 o                         
  -3   4   4         20.43          7.45         1.55 o                         
  -2   4   4        120.20        146.56         2.65 o                         
  -1   4   4      12624.06      12902.23        68.73 o                         
   0   4   4       4823.93       4960.45        28.54 o                         
   1   4   4       2242.41       2153.14        17.68 o                         
   2   4   4         86.41         39.08         2.22 o                         
   3   4   4         68.20         76.23         2.54 o                         
   4   4   4        187.23        223.66         4.62 o                         
   5   4   4          9.37         43.45         3.36 o                         
   6   4   4       4146.47       4542.26        31.65 o                         
   7   4   4       1425.81       1461.14        14.08 o                         
   8   4   4         19.34         25.37         3.00 o                         
   9   4   4        248.77        251.57         7.63 o                         
  10   4   4         60.46         67.35         5.24 o                         
  11   4   4         88.20         94.66         6.12 o                         
  12   4   4       1133.97       1096.37        17.05 o                         
  13   4   4        475.27        494.91        13.67 o                         
  14   4   4         55.29         53.63         8.06 o                         
  15   4   4         27.72         31.97         6.49 o                         
  16   4   4         44.55         33.30         8.65 o                         
  17   4   4         11.55         14.64         6.85 o                         
  18   4   4         46.63         43.90         8.68 o                         
  19   4   4         24.73         16.63         8.71 o                         
 -21   5   4          6.87          2.23        11.32 o                         
 -20   5   4        121.92        111.50        11.00 o                         
 -19   5   4          1.11          5.86         7.03 o                         
 -18   5   4         18.64         26.56         7.54 o                         
 -17   5   4        148.15        146.62        12.87 o                         
 -16   5   4         51.54         45.65         6.55 o                         
 -15   5   4          8.03         17.18         5.08 o                         
 -14   5   4          6.81          3.60         4.39 o                         
 -13   5   4          2.69          1.59         3.97 o                         
 -12   5   4          6.84          2.90         3.85 o                         
 -11   5   4         82.12         96.36         5.94 o                         
 -10   5   4          9.64         15.09         3.75 o                         
  -9   5   4        390.68        387.92         7.45 o                         
  -8   5   4        253.46        218.53         4.36 o                         
  -7   5   4        281.87        284.29         4.63 o                         
  -6   5   4       1034.10       1276.45        10.25 o                         
  -5   5   4       4767.37       4766.45        28.98 o                         
  -4   5   4        450.28        698.77         7.13 o                         
  -3   5   4        306.05        342.70         4.62 o                         
  -2   5   4       2854.42       2677.61        18.18 o                         
  -1   5   4          4.76         28.04         2.00 o                         
   0   5   4       4299.50       4350.85        25.65 o                         
   1   5   4       9861.63      10244.40        58.71 o                         
   2   5   4       3098.97       3340.16        20.75 o                         
   3   5   4       6082.50       6483.30        38.78 o                         
   4   5   4       1004.84       1237.46        10.11 o                         
   5   5   4        421.77        403.61         5.97 o                         
   6   5   4        109.09        131.55         4.10 o                         
   7   5   4        802.65        789.33        10.15 o                         
   8   5   4        412.36        426.87         8.77 o                         
   9   5   4       1527.14       1586.31        17.75 o                         
  10   5   4        183.63        203.22         7.20 o                         
  11   5   4         99.70        108.35         6.49 o                         
  12   5   4          0.01          0.26         4.38 o                         
  13   5   4         10.41         12.86         5.04 o                         
  14   5   4        122.18        148.31        10.42 o                         
  15   5   4        266.68        297.44        11.53 o                         
  16   5   4          4.30          2.75         5.70 o                         
  17   5   4          8.82          1.92         6.96 o                         
  18   5   4          2.85         -6.82         6.82 o                         
  19   5   4        282.27        300.90        22.54 o                         
 -21   6   4         52.30         50.75        21.24 o                         
 -20   6   4         20.17         20.78         7.88 o                         
 -19   6   4          0.14         -6.82         6.82 o                         
 -18   6   4        366.16        432.37        14.50 o                         
 -17   6   4        385.98        451.27        24.52 o                         
 -16   6   4          8.75          8.55         5.24 o                         
 -15   6   4          5.84         11.64         5.10 o                         
 -14   6   4         45.90         44.23         6.31 o                         
 -13   6   4          3.53          7.96         4.17 o                         
 -12   6   4         19.50         21.10         4.48 o                         
 -11   6   4         14.72         17.30         4.11 o                         
 -10   6   4         11.32          7.76         3.62 o                         
  -9   6   4          0.05          0.20         3.22 o                         
  -8   6   4         46.93         69.93         3.87 o                         
  -7   6   4       1733.42       1742.37        13.18 o                         
  -6   6   4       1061.52       1074.39        10.24 o                         
  -5   6   4         11.41          5.91         2.04 o                         
  -4   6   4         50.18         82.40         3.66 o                         
  -3   6   4         70.52         55.51         3.10 o                         
  -2   6   4         24.16         11.45         2.07 o                         
  -1   6   4      12058.59      13475.60        72.73 o                         
   0   6   4         46.04         44.42         2.41 o                         
   1   6   4       9894.85       9548.24        52.85 o                         
   2   6   4         77.64        133.71         4.52 o                         
   3   6   4       2984.39       3023.77        19.95 o                         
   4   6   4        424.46        474.62         6.01 o                         
   5   6   4       2381.84       2408.66        17.01 o                         
   6   6   4        411.37        403.62         7.72 o                         
   7   6   4        107.17        119.04         5.63 o                         
   8   6   4        155.70        152.37         6.37 o                         
   9   6   4        338.99        353.15         9.61 o                         
  10   6   4         73.14         78.00         5.89 o                         
  11   6   4        592.78        628.71        14.35 o                         
  12   6   4         45.52         66.48         6.73 o                         
  13   6   4        317.78        314.63        10.83 o                         
  14   6   4        201.40        206.98        10.26 o                         
  15   6   4         33.42         26.65         8.10 o                         
  16   6   4         74.68         63.02         8.63 o                         
  17   6   4         27.48         37.19         9.62 o                         
  18   6   4          6.13         -1.95         7.28 o                         
  19   6   4          6.05          7.15         8.06 o                         
 -20   7   4         70.50         55.71        10.69 o                         
 -19   7   4          5.81          7.13         6.98 o                         
 -18   7   4         53.06         40.33         7.61 o                         
 -17   7   4        271.70        317.15        12.61 o                         
 -16   7   4          3.54          7.87         5.34 o                         
 -15   7   4        225.98        244.96         9.87 o                         
 -14   7   4        267.01        269.16        10.45 o                         
 -13   7   4         84.48         91.61         6.70 o                         
 -12   7   4         34.83         33.35         5.18 o                         
 -11   7   4        358.32        332.01         9.03 o                         
 -10   7   4        324.99        324.79        10.04 o                         
  -9   7   4        383.51        371.24         8.09 o                         
  -8   7   4        564.69        529.87         8.34 o                         
  -7   7   4        308.05        257.18         6.64 o                         
  -6   7   4       1118.58       1029.67        12.01 o                         
  -5   7   4        704.02        774.61        10.63 o                         
  -4   7   4       1018.13       1111.63        10.85 o                         
  -3   7   4       1155.92        937.03         9.60 o                         
  -2   7   4        458.49        464.10         6.50 o                         
  -1   7   4       5004.11       5077.53        30.67 o                         
   0   7   4        161.55        143.19         3.67 o                         
   1   7   4       2409.01       2803.36        18.91 o                         
   2   7   4         16.51          9.82         2.06 o                         
   3   7   4          6.31         19.44         2.30 o                         
   4   7   4        939.14        924.85         9.10 o                         
   5   7   4       1650.16       1522.56        12.59 o                         
   6   7   4       3650.46       3612.31        28.02 o                         
   7   7   4       3827.95       3664.42        30.43 o                         
   8   7   4        856.18        875.01        13.81 o                         
   9   7   4         56.46         65.02         7.92 o                         
  10   7   4        330.17        321.74         9.08 o                         
  11   7   4         98.65        122.88         7.17 o                         
  12   7   4        274.20        273.65         9.34 o                         
  13   7   4          7.67         12.84         6.16 o                         
  14   7   4         82.44         79.38         8.77 o                         
  15   7   4         74.79         89.14        10.22 o                         
  16   7   4          7.17          1.88         7.15 o                         
  17   7   4         28.33         26.83         9.75 o                         
  18   7   4         39.65         35.28        10.86 o                         
 -20   8   4         22.28         27.09        12.76 o                         
 -19   8   4         19.79         30.48         8.54 o                         
 -18   8   4         24.21         31.37         8.16 o                         
 -17   8   4        377.85        401.81        13.02 o                         
 -16   8   4         49.25         54.61         7.10 o                         
 -15   8   4        134.81        130.18         8.67 o                         
 -14   8   4        248.95        237.26        10.31 o                         
 -13   8   4        498.52        522.58        12.18 o                         
 -12   8   4        243.42        252.51         8.85 o                         
 -11   8   4        338.02        331.88         9.34 o                         
 -10   8   4          0.10         -2.33         4.39 o                         
  -9   8   4        697.11        661.41        11.78 o                         
  -8   8   4       1488.69       1284.28        14.81 o                         
  -7   8   4        221.44        190.78         6.26 o                         
  -6   8   4       2430.60       2169.39        19.04 o                         
  -5   8   4         66.15         62.83         4.26 o                         
  -4   8   4         19.56         13.84         2.74 o                         
  -3   8   4         69.26         73.44         3.84 o                         
  -2   8   4        461.75        403.21         6.51 o                         
  -1   8   4       2267.37       2493.74        17.85 o                         
   0   8   4          6.50          4.67         2.26 o                         
   1   8   4       1119.97       1142.11        10.22 o                         
   2   8   4         65.33         79.02         3.87 o                         
   3   8   4        911.24        892.95        10.91 o                         
   4   8   4        350.65        366.51         5.85 o                         
   5   8   4         89.66        111.35         6.41 o                         
   6   8   4        682.48        648.90        10.12 o                         
   7   8   4        801.23        782.00        11.77 o                         
   8   8   4        486.06        462.91        10.46 o                         
   9   8   4        139.29        149.49         7.44 o                         
  10   8   4        247.16        246.00        10.41 o                         
  11   8   4         60.09         72.98         6.91 o                         
  12   8   4         52.19         54.05         7.26 o                         
  13   8   4        174.95        183.57        12.22 o                         
  14   8   4         99.48        119.40        11.32 o                         
  15   8   4         31.91         17.02        10.59 o                         
  16   8   4          8.28         -4.55         8.21 o                         
  17   8   4         24.64         10.16         8.38 o                         
  18   8   4          2.52         -8.15         8.15 o                         
 -19   9   4         42.07         31.98         8.52 o                         
 -18   9   4          0.32          6.08         7.20 o                         
 -17   9   4        295.26        305.34        20.57 o                         
 -16   9   4        314.67        341.50        13.50 o                         
 -15   9   4         11.53         13.15         6.24 o                         
 -14   9   4          6.95         16.54         7.89 o                         
 -13   9   4        833.98        840.22        16.90 o                         
 -12   9   4        573.37        641.72        15.97 o                         
 -11   9   4        177.22        174.35         8.72 o                         
 -10   9   4        110.40        144.59         7.30 o                         
  -9   9   4          5.76          9.57         4.23 o                         
  -8   9   4        504.09        461.10         9.27 o                         
  -7   9   4        818.53        722.26        10.30 o                         
  -6   9   4        715.55        659.69         9.68 o                         
  -5   9   4         39.45         25.62         3.22 o                         
  -4   9   4         36.39         31.90         3.33 o                         
  -3   9   4        188.57        206.66         5.37 o                         
  -2   9   4       2190.66       2103.14        15.93 o                         
  -1   9   4        470.65        502.95         6.96 o                         
   0   9   4        396.83        349.14         5.89 o                         
   1   9   4       1215.53       1171.20        10.88 o                         
   2   9   4        751.36        798.25         8.75 o                         
   3   9   4         89.23         90.40         4.02 o                         
   4   9   4       3886.41       3846.88        25.14 o                         
   5   9   4        188.68        204.39         5.96 o                         
   6   9   4        215.13        206.19         6.16 o                         
   7   9   4        591.59        596.42        11.91 o                         
   8   9   4        102.19         99.42         7.65 o                         
   9   9   4        204.94        207.10         9.59 o                         
  10   9   4          3.91          7.00         5.34 o                         
  11   9   4         97.43         98.08         9.75 o                         
  12   9   4         91.11         98.68         9.24 o                         
  13   9   4         36.80         41.70         8.26 o                         
  14   9   4          3.67          1.32         6.96 o                         
  15   9   4        217.47        202.04        16.38 o                         
  16   9   4         31.68         39.75        10.48 o                         
  17   9   4          1.76          0.41         7.91 o                         
  18   9   4         24.52         25.57        12.17 o                         
 -19  10   4          8.46          3.69        10.10 o                         
 -18  10   4         91.98         71.23        10.85 o                         
 -17  10   4         72.31         76.62        10.69 o                         
 -16  10   4        217.91        232.45        12.84 o                         
 -15  10   4         49.35         32.98         7.56 o                         
 -14  10   4         37.82         40.07         7.30 o                         
 -13  10   4         77.94         67.90         7.59 o                         
 -12  10   4          0.18          6.19         5.32 o                         
 -11  10   4          3.64          7.50         4.95 o                         
 -10  10   4          6.93         13.64         4.53 o                         
  -9  10   4         52.93         52.82         6.42 o                         
  -8  10   4        327.22        360.64         8.05 o                         
  -7  10   4        777.60        724.99        10.08 o                         
  -6  10   4       1101.05        984.70        12.10 o                         
  -5  10   4        656.41        592.23         8.67 o                         
  -4  10   4        175.23        210.23         5.64 o                         
  -3  10   4        360.77        392.54         7.10 o                         
  -2  10   4       2653.02       2705.05        19.60 o                         
  -1  10   4        794.78        850.43         9.46 o                         
   0  10   4        182.82        202.28         5.17 o                         
   1  10   4         75.35         65.43         3.80 o                         
   2  10   4       1129.00       1010.82        10.44 o                         
   3  10   4       1789.24       1744.14        14.60 o                         
   4  10   4       2270.74       2233.57        19.83 o                         
   5  10   4        968.02        970.91        14.81 o                         
   6  10   4        254.76        256.57         7.77 o                         
   7  10   4        215.16        226.44         8.10 o                         
   8  10   4        110.92        124.68         8.32 o                         
   9  10   4         97.59         92.98         8.43 o                         
  10  10   4        608.54        600.45        26.07 o                         
  11  10   4        281.24        273.61        11.66 o                         
  12  10   4        140.41        121.04         9.07 o                         
  13  10   4        346.14        397.33        16.19 o                         
  14  10   4        337.24        291.35        14.91 o                         
  15  10   4         28.40         29.64        10.62 o                         
  16  10   4        113.66         81.38        17.65 o                         
  17  10   4         60.76         47.68        13.93 o                         
 -18  11   4         13.25         12.96         7.99 o                         
 -17  11   4          7.75          1.19         7.38 o                         
 -16  11   4         98.83         74.91         9.76 o                         
 -15  11   4         63.52         57.85         8.82 o                         
 -14  11   4         39.45         28.96         8.29 o                         
 -13  11   4         14.00         25.95         6.40 o                         
 -12  11   4        490.39        481.37        13.71 o                         
 -11  11   4        117.97        126.59         7.99 o                         
 -10  11   4        109.61        121.05         7.59 o                         
  -9  11   4         91.62         80.11         6.97 o                         
  -8  11   4        249.00        263.32         8.82 o                         
  -7  11   4        374.61        374.75         9.65 o                         
  -6  11   4        345.69        341.76         8.51 o                         
  -5  11   4        492.23        479.79        10.47 o                         
  -4  11   4        984.86        939.22        12.06 o                         
  -3  11   4         57.85         69.78         4.36 o                         
  -2  11   4         37.25         28.23         3.42 o                         
  -1  11   4        132.89        138.41         6.80 o                         
   0  11   4         92.11         96.08         4.64 o                         
   1  11   4        475.60        459.10         8.19 o                         
   2  11   4        292.19        326.29         7.01 o                         
   3  11   4        174.42        155.42         6.21 o                         
   4  11   4          0.21          2.60         3.28 o                         
   5  11   4        275.45        268.78         7.95 o                         
   6  11   4        276.73        230.22         7.83 o                         
   7  11   4        141.89        197.17         8.84 o                         
   8  11   4        795.51        797.57        17.45 o                         
   9  11   4         94.00        104.76         8.17 o                         
  10  11   4          0.17          6.36         5.67 o                         
  11  11   4         61.71         69.40         8.45 o                         
  12  11   4         65.15         89.86         8.55 o                         
  13  11   4        155.16        159.33        12.05 o                         
  14  11   4        838.68        835.32        23.02 o                         
  15  11   4        153.62        169.19        14.28 o                         
  16  11   4         57.06         54.33        12.81 o                         
  17  11   4         40.85         29.87        17.77 o                         
 -18  12   4         15.39          7.02        19.14 o                         
 -17  12   4          1.59         -5.70         7.04 o                         
 -16  12   4          7.23         -0.05         8.03 o                         
 -15  12   4         11.40         15.08         7.84 o                         
 -14  12   4          0.17          6.82         6.09 o                         
 -13  12   4         43.06         45.25         8.51 o                         
 -12  12   4        221.49        235.83        11.13 o                         
 -11  12   4          0.00          7.87         5.26 o                         
 -10  12   4        277.98        294.82        11.03 o                         
  -9  12   4         65.20         48.17         5.93 o                         
  -8  12   4        212.51        208.63         8.48 o                         
  -7  12   4        561.95        553.66        11.66 o                         
  -6  12   4        196.49        209.10         7.56 o                         
  -5  12   4        145.94        156.30         7.21 o                         
  -4  12   4          1.71         -0.90         3.56 o                         
  -3  12   4         40.00         24.42         3.97 o                         
  -2  12   4         69.83         55.07         4.64 o                         
  -1  12   4        114.20         97.60         5.05 o                         
   0  12   4         58.02         67.33         4.93 o                         
   1  12   4          0.86         -2.73         2.96 o                         
   2  12   4       1063.71       1022.12        12.35 o                         
   3  12   4        426.74        380.82         8.40 o                         
   4  12   4        327.63        321.07        10.80 o                         
   5  12   4         26.50         22.88         4.54 o                         
   6  12   4        238.69        229.72         8.16 o                         
   7  12   4        867.09        879.30        16.31 o                         
   8  12   4        156.23        174.30         9.53 o                         
   9  12   4         39.21         49.50         6.99 o                         
  10  12   4        939.21        933.95        18.24 o                         
  11  12   4         10.68          7.54         6.13 o                         
  12  12   4        282.75        276.13        14.09 o                         
  13  12   4         26.76         29.56         9.03 o                         
  14  12   4         11.15          2.97         8.36 o                         
  15  12   4        365.89        377.04        18.80 o                         
  16  12   4        424.30        461.58        18.07 o                         
 -17  13   4         59.04         56.13        12.13 o                         
 -16  13   4         18.77         26.16        10.78 o                         
 -15  13   4          7.02         11.48         8.54 o                         
 -14  13   4        320.13        349.63        14.85 o                         
 -13  13   4          0.01          1.56         9.16 o                         
 -12  13   4          4.63          6.92         6.09 o                         
 -11  13   4         22.43         24.37         6.05 o                         
 -10  13   4        157.64        153.43         8.74 o                         
  -9  13   4         22.67         29.09         5.63 o                         
  -8  13   4        713.22        755.26        14.40 o                         
  -7  13   4          1.00          4.29         4.18 o                         
  -6  13   4          0.16          1.64         4.34 o                         
  -5  13   4        226.38        276.60         8.48 o                         
  -4  13   4        173.28        171.11         7.24 o                         
  -3  13   4         24.91         31.87         4.55 o                         
  -2  13   4        305.79        334.52         8.30 o                         
  -1  13   4        114.67        101.42         5.89 o                         
   0  13   4         62.75         86.26         6.31 o                         
   1  13   4          1.67         -0.43         3.57 o                         
   2  13   4        170.92        145.63         7.60 o                         
   3  13   4        602.85        558.66        12.23 o                         
   4  13   4         52.25         57.35         6.30 o                         
   5  13   4        306.43        279.11        10.25 o                         
   6  13   4         32.96         32.54         5.20 o                         
   7  13   4        375.64        373.38        11.85 o                         
   8  13   4        476.63        524.97        13.94 o                         
   9  13   4          0.12          3.75         5.56 o                         
  10  13   4          2.99         -1.59         6.54 o                         
  11  13   4         88.44         82.12         8.66 o                         
  12  13   4         36.48         36.90         7.16 o                         
  13  13   4          6.45         11.90         7.08 o                         
  14  13   4        149.72        173.97        13.18 o                         
  15  13   4          2.74          7.15         9.07 o                         
 -16  14   4         60.05         42.37        10.59 o                         
 -15  14   4         19.80         11.07         8.99 o                         
 -14  14   4        123.83        126.02        11.45 o                         
 -13  14   4         68.73         53.42         9.04 o                         
 -12  14   4        122.71        102.53        10.18 o                         
 -11  14   4         61.53         45.59         7.40 o                         
 -10  14   4        354.71        370.07        11.78 o                         
  -9  14   4         11.30         19.68         5.61 o                         
  -8  14   4         29.40         26.15         5.79 o                         
  -7  14   4        108.55        112.71         7.34 o                         
  -6  14   4       1134.83       1118.64        17.43 o                         
  -5  14   4         58.66         56.55         5.77 o                         
  -4  14   4         45.36         40.81         5.36 o                         
  -3  14   4          0.78          6.11         4.09 o                         
  -2  14   4          8.00          6.32         3.97 o                         
  -1  14   4        147.41        143.50         6.89 o                         
   0  14   4        159.73        148.46         7.02 o                         
   1  14   4        103.84         99.27         6.63 o                         
   2  14   4        241.81        232.78         8.37 o                         
   3  14   4         61.50         74.69         6.72 o                         
   4  14   4         10.39          9.86         5.14 o                         
   5  14   4         31.42         22.96         5.76 o                         
   6  14   4         43.17         30.28         6.30 o                         
   7  14   4          4.97         13.06         6.49 o                         
   8  14   4         51.92         59.81         8.37 o                         
   9  14   4         38.80         29.09         7.52 o                         
  10  14   4         29.13         42.11         8.38 o                         
  11  14   4          1.84          5.09         7.14 o                         
  12  14   4        181.80        213.32        17.07 o                         
  13  14   4         23.04         37.71         8.92 o                         
  14  14   4         41.87         23.31        11.54 o                         
  15  14   4          7.45         64.33        39.34 o                         
 -15  15   4          0.18         14.15         9.26 o                         
 -14  15   4        487.55        506.95        17.94 o                         
 -13  15   4         23.82         26.00         8.38 o                         
 -12  15   4         21.36         10.19         7.34 o                         
 -11  15   4         76.93         74.32         8.63 o                         
 -10  15   4        117.90        128.54         9.91 o                         
  -9  15   4        678.90        721.62        17.15 o                         
  -8  15   4        497.49        548.71        15.41 o                         
  -7  15   4         16.52          3.93         5.82 o                         
  -6  15   4         81.04         74.27         7.05 o                         
  -5  15   4         15.67         12.73         5.31 o                         
  -4  15   4         95.10        110.79         8.57 o                         
  -3  15   4         10.55          8.02         4.71 o                         
  -2  15   4        133.65        133.17         7.70 o                         
  -1  15   4         19.35         20.91         4.83 o                         
   0  15   4          1.63          1.14         4.39 o                         
   1  15   4        215.85        228.37         8.80 o                         
   2  15   4        179.75        180.01         8.98 o                         
   3  15   4        788.39        821.42        21.85 o                         
   4  15   4         23.72         29.67         8.63 o                         
   5  15   4          2.19          6.88         5.60 o                         
   6  15   4        423.38        441.55        14.94 o                         
   7  15   4         50.20         53.67         8.20 o                         
   8  15   4        142.14        151.69        11.85 o                         
   9  15   4         73.22         81.85        12.48 o                         
  10  15   4         15.74         18.97         8.46 o                         
  11  15   4         78.75         50.61         9.70 o                         
  12  15   4          4.94          1.99         7.42 o                         
  13  15   4         95.98         91.74        11.30 o                         
  14  15   4         84.52         70.70        27.64 o                         
 -14  16   4         31.28         40.85        13.59 o                         
 -13  16   4          1.45          8.43         9.12 o                         
 -12  16   4        155.09        168.69        14.42 o                         
 -11  16   4         29.56         50.05         9.84 o                         
 -10  16   4        122.08        131.23        12.54 o                         
  -9  16   4         92.60        102.61        11.44 o                         
  -8  16   4        177.00        173.42        13.13 o                         
  -7  16   4          9.90          6.44         6.69 o                         
  -6  16   4         36.43         19.88         6.44 o                         
  -5  16   4          1.22         -1.99         5.12 o                         
  -4  16   4         89.24        103.12         8.01 o                         
  -3  16   4         37.94         40.81         5.96 o                         
  -2  16   4         88.45         89.49         7.17 o                         
  -1  16   4        249.89        257.27        10.02 o                         
   0  16   4        147.32        168.27         8.54 o                         
   1  16   4         18.52          8.87         6.30 o                         
   2  16   4          1.34          0.77         5.27 o                         
   3  16   4          5.59          7.69         5.56 o                         
   4  16   4        164.76        180.61         9.94 o                         
   5  16   4          1.40          8.84         5.72 o                         
   6  16   4          0.31          2.13         7.76 o                         
   7  16   4         26.76         29.83         8.70 o                         
   8  16   4          0.36          7.79         8.05 o                         
   9  16   4          2.70         18.12         9.41 o                         
  10  16   4        277.74        283.57        16.06 o                         
  11  16   4         56.83         50.44        13.00 o                         
  12  16   4          5.53          9.41         8.91 o                         
  13  16   4         73.54         59.54        30.30 o                         
 -13  17   4          8.83          7.86        14.38 o                         
 -12  17   4          0.08         -7.54         8.25 o                         
 -11  17   4          0.15          3.24         8.36 o                         
 -10  17   4          5.27         14.26         8.55 o                         
  -9  17   4          1.98         -8.95        14.26 o                         
  -8  17   4        241.36        209.65        14.19 o                         
  -7  17   4          0.22          6.70         7.62 o                         
  -6  17   4         84.78         82.08        10.80 o                         
  -5  17   4         25.44         16.68         6.99 o                         
  -4  17   4        166.74        167.86        11.43 o                         
  -3  17   4          7.19          6.15         5.94 o                         
  -2  17   4         18.02         20.80         6.37 o                         
  -1  17   4        226.18        220.47        10.93 o                         
   0  17   4         11.20         20.19         6.46 o                         
   1  17   4         37.25         26.62         7.70 o                         
   2  17   4          6.54          7.82         6.79 o                         
   3  17   4         13.70         21.22         7.50 o                         
   4  17   4        120.31        131.93        10.93 o                         
   5  17   4         71.24         73.95        11.82 o                         
   6  17   4         13.21         21.37         9.60 o                         
   7  17   4         47.59         34.40        10.83 o                         
   8  17   4         42.72         39.14        11.66 o                         
   9  17   4        164.03        181.19        16.79 o                         
  10  17   4         40.69         45.06        11.93 o                         
  11  17   4         37.32         24.16        11.07 o                         
 -11  18   4          0.40         -0.42        10.76 o                         
 -10  18   4          7.55         -3.04         9.34 o                         
  -9  18   4        142.37        138.78        21.56 o                         
  -8  18   4          0.81          1.21         9.15 o                         
  -7  18   4        124.30        103.82        12.98 o                         
  -6  18   4        145.46        179.13        17.72 o                         
  -5  18   4        106.23        119.09        15.20 o                         
  -4  18   4          0.37         -0.87         8.90 o                         
  -3  18   4          0.00          5.92         8.24 o                         
  -2  18   4        133.40        145.65        12.26 o                         
  -1  18   4          7.25         10.31         7.53 o                         
   0  18   4        147.40        144.73        13.85 o                         
   1  18   4          0.92         -3.74         7.22 o                         
   2  18   4          0.00          7.25         7.43 o                         
   3  18   4         22.93         17.85         7.98 o                         
   4  18   4        147.56        158.45        13.94 o                         
   5  18   4        156.79        187.78        21.02 o                         
   6  18   4         47.01         35.94        10.94 o                         
   7  18   4         82.52         69.02        14.27 o                         
   8  18   4         85.44         83.12        13.17 o                         
   9  18   4          6.47          0.25         9.97 o                         
  -9  19   4         54.63         42.39        12.90 o                         
  -8  19   4          3.23         -4.07         9.19 o                         
  -7  19   4        106.53         74.78        12.35 o                         
  -6  19   4          1.03          2.20         9.36 o                         
  -5  19   4        143.52        153.55        15.45 o                         
  -4  19   4          9.45          3.60         9.09 o                         
  -3  19   4         26.75         20.28         9.28 o                         
  -2  19   4          0.00         11.34         9.32 o                         
  -1  19   4        132.34        140.06        14.42 o                         
   0  19   4          0.37         -8.59         8.59 o                         
   1  19   4         14.68         -4.80         8.43 o                         
   2  19   4          1.54         -2.35         9.07 o                         
   3  19   4        264.35        267.94        18.22 o                         
   4  19   4         36.81         18.15        14.02 o                         
   5  19   4          8.42         11.45        10.15 o                         
   6  19   4         19.12         22.33        10.62 o                         
   7  19   4         18.64          1.01        10.19 o                         
  -7  20   4         22.10         16.48        22.86 o                         
  -6  20   4          8.18         -0.62        14.23 o                         
  -5  20   4          1.60          8.25        11.16 o                         
  -4  20   4         16.92         19.54        10.58 o                         
  -3  20   4         32.02         11.69        11.28 o                         
  -2  20   4         28.97         16.44        11.88 o                         
  -1  20   4         27.64          5.73        11.28 o                         
   0  20   4          1.95         -1.51         9.41 o                         
   1  20   4         58.86         52.17        12.01 o                         
   2  20   4          3.58          0.59         9.91 o                         
   3  20   4         95.48         84.67        14.32 o                         
   4  20   4          3.14          9.69        11.69 o                         
   5  20   4        103.31        112.33        19.45 o                         
   1  21   4        176.69        187.13        45.19 o                         
 -21   0   5        115.78        136.15        17.05 o                         
 -19   0   5         53.00         49.30        11.87 o                         
 -17   0   5        832.38        899.76        27.40 o                         
 -15   0   5        374.34        393.94        17.49 o                         
 -13   0   5       2723.82       2547.03        36.04 o                         
 -11   0   5        905.55        981.52        16.16 o                         
  -9   0   5        152.81        139.86         5.53 o                         
  -7   0   5       7537.29       7484.93        57.67 o                         
  -5   0   5       3069.41       2692.26        25.52 o                         
  -3   0   5         57.14         31.01         2.38 o                         
  -1   0   5       2724.18       2695.76        23.38 o                         
   1   0   5      31310.23      27811.27       194.38 o                         
   3   0   5      11962.81      13205.47        95.05 o                         
   5   0   5          0.92         23.23         4.22 o                         
   7   0   5       1519.98       1329.21        17.51 o                         
   9   0   5       2980.20       2982.82        30.43 o                         
  11   0   5       1152.42       1083.25        20.90 o                         
  13   0   5         35.50         57.50        14.30 o                         
  15   0   5        195.51        179.78        14.93 o                         
  17   0   5         72.94         40.27        11.26 o                         
  19   0   5         96.87         96.86        20.40 o                         
 -21   1   5        233.13        253.28        15.53 o                         
 -20   1   5          9.00          6.78         7.12 o                         
 -19   1   5         23.46         34.53         7.90 o                         
 -18   1   5        101.05         97.09        10.50 o                         
 -17   1   5         44.97         44.37         7.45 o                         
 -16   1   5        439.35        415.82        13.24 o                         
 -15   1   5        695.24        760.14        16.37 o                         
 -14   1   5         83.51         90.31         6.43 o                         
 -13   1   5         66.34         71.83         5.18 o                         
 -12   1   5          0.00          0.61         2.85 o                         
 -11   1   5       1944.06       1980.68        16.44 o                         
 -10   1   5        919.19        845.21         9.43 o                         
  -9   1   5         27.25         39.44         2.74 o                         
  -8   1   5        991.87        968.95         8.75 o                         
  -7   1   5          8.86         23.53         2.26 o                         
  -6   1   5          1.29          4.77         2.40 o                         
  -5   1   5          1.18          6.48         1.40 o                         
  -4   1   5        373.53        421.29         5.20 o                         
  -3   1   5         26.50         53.94         2.38 o                         
  -2   1   5        126.03         88.55         2.01 o                         
  -1   1   5      20514.67      18229.23        99.36 o                         
   0   1   5       8249.76       8513.73        47.70 o                         
   1   1   5       2038.13       2096.03        13.88 o                         
   2   1   5      10078.38      10773.32        57.61 o                         
   3   1   5       3401.79       4143.42        25.61 o                         
   4   1   5       4787.64       5202.97        35.43 o                         
   5   1   5        959.17        972.04        10.21 o                         
   6   1   5        343.25        375.15         6.11 o                         
   7   1   5       4621.18       4591.70        28.66 o                         
   8   1   5        544.74        527.52         7.07 o                         
   9   1   5        332.49        342.40         6.52 o                         
  10   1   5          1.21          2.82         3.44 o                         
  11   1   5         79.02         84.37         5.66 o                         
  12   1   5        387.59        355.77        10.03 o                         
  13   1   5        127.66        149.98         8.15 o                         
  14   1   5        147.57        173.64         9.82 o                         
  15   1   5        606.56        644.69        17.62 o                         
  16   1   5          4.40         -5.17         5.68 o                         
  17   1   5         10.78          4.87         6.38 o                         
  18   1   5         23.85         29.27         7.73 o                         
  19   1   5        246.09        254.79        13.87 o                         
  20   1   5         68.05         73.89        24.99 o                         
 -21   2   5         38.47         47.96         9.11 o                         
 -20   2   5         36.21         20.47         7.76 o                         
 -19   2   5         54.04         48.86         8.53 o                         
 -18   2   5          0.16          4.15         6.22 o                         
 -17   2   5         74.73         94.47         8.96 o                         
 -16   2   5         67.24         57.61         9.49 o                         
 -15   2   5         12.97         16.58         5.14 o                         
 -14   2   5        139.50        136.27         7.16 o                         
 -13   2   5        735.09        713.25        12.42 o                         
 -12   2   5         19.30         19.11         3.31 o                         
 -11   2   5        105.48        115.37         4.56 o                         
 -10   2   5         16.21         22.02         3.06 o                         
  -9   2   5        216.08        237.78         6.02 o                         
  -8   2   5        722.46        678.94         8.45 o                         
  -7   2   5        942.87       1045.32         9.48 o                         
  -6   2   5       2170.61       2286.58        15.84 o                         
  -5   2   5       1952.29       1847.07        12.30 o                         
  -4   2   5         45.54         46.96         2.38 o                         
  -3   2   5        288.73        307.95         3.54 o                         
  -2   2   5       2481.20       2578.06        15.49 o                         
  -1   2   5        204.52        204.04         4.07 o                         
   0   2   5      10381.12      10093.94        56.18 o                         
   1   2   5          2.06         69.01         4.81 o                         
   2   2   5          0.00         60.12         4.68 o                         
   3   2   5         40.64         41.85         2.10 o                         
   4   2   5       5155.31       5405.55        31.28 o                         
   5   2   5         68.93         67.75         2.84 o                         
   6   2   5       1209.09       1094.07        10.38 o                         
   7   2   5        256.06        285.07         5.59 o                         
   8   2   5        129.59        126.24         5.21 o                         
   9   2   5       1070.42       1001.51        12.07 o                         
  10   2   5        934.56        945.11        12.02 o                         
  11   2   5        370.61        387.26        14.49 o                         
  12   2   5        301.68        283.21         9.41 o                         
  13   2   5          0.11          6.63         4.54 o                         
  14   2   5        157.94        142.51         8.66 o                         
  15   2   5        120.54        125.41        11.49 o                         
  16   2   5          8.28          1.04         5.88 o                         
  17   2   5        252.34        267.13        12.78 o                         
  18   2   5          8.89         23.94         7.59 o                         
  19   2   5         42.44         38.97         9.47 o                         
 -21   3   5         93.59         96.00        10.66 o                         
 -20   3   5         45.92         64.13         9.37 o                         
 -19   3   5        106.97        109.59        10.31 o                         
 -18   3   5         72.49         86.22         9.27 o                         
 -17   3   5         29.34         23.27         6.53 o                         
 -16   3   5         15.60          8.16         5.25 o                         
 -15   3   5        139.78        137.80         7.71 o                         
 -14   3   5          0.14         -0.45         3.95 o                         
 -13   3   5        121.34        128.33         6.86 o                         
 -12   3   5        800.32        701.22        12.34 o                         
 -11   3   5         54.99         37.95         3.47 o                         
 -10   3   5        171.93        169.96         5.04 o                         
  -9   3   5        227.31        205.13         5.50 o                         
  -8   3   5        216.58        263.57         5.37 o                         
  -7   3   5       2398.52       2067.68        14.99 o                         
  -6   3   5        933.82        979.65         8.77 o                         
  -5   3   5       5785.79       5895.13        35.80 o                         
  -4   3   5       5537.28       6597.48        41.16 o                         
  -3   3   5       3522.74       3907.22        22.04 o                         
  -2   3   5        308.37        204.08         3.12 o                         
  -1   3   5        338.94        327.00         4.83 o                         
   0   3   5         88.55         78.85         2.51 o                         
   1   3   5       5503.64       6068.62        63.25 o                         
   2   3   5        531.30        452.63         5.25 o                         
   3   3   5        611.34        715.82         9.47 o                         
   4   3   5         11.16         48.48         2.51 o                         
   5   3   5        790.83        937.68         9.42 o                         
   6   3   5        128.85        162.13         4.64 o                         
   7   3   5       2017.98       1862.20        18.34 o                         
   8   3   5        294.47        369.27         7.24 o                         
   9   3   5        298.99        253.58         6.50 o                         
  10   3   5        305.82        304.19         7.93 o                         
  11   3   5          2.71          7.25         4.19 o                         
  12   3   5        170.47        173.77         8.27 o                         
  13   3   5        933.46        949.91        16.71 o                         
  14   3   5          2.87          2.64         5.00 o                         
  15   3   5        173.25        141.72         9.98 o                         
  16   3   5          5.06          9.76         6.07 o                         
  17   3   5          1.61          3.63         6.26 o                         
  18   3   5          1.77         -0.98         6.72 o                         
  19   3   5         67.19         69.36        11.01 o                         
 -21   4   5         29.65         24.30         8.47 o                         
 -20   4   5         26.96         30.32        13.35 o                         
 -19   4   5        148.53        128.92        10.95 o                         
 -18   4   5          8.20          7.33         6.48 o                         
 -17   4   5          0.00          1.58         5.62 o                         
 -16   4   5          0.36          3.78         5.10 o                         
 -15   4   5        165.19        183.04        12.42 o                         
 -14   4   5         14.15         22.62         4.80 o                         
 -13   4   5        602.22        544.11        11.32 o                         
 -12   4   5        337.85        340.24         8.21 o                         
 -11   4   5       1444.05       1382.01        15.59 o                         
 -10   4   5         85.45         81.74         4.31 o                         
  -9   4   5        431.45        482.66         7.39 o                         
  -8   4   5        320.60        335.01         6.33 o                         
  -7   4   5         10.92         11.35         2.24 o                         
  -6   4   5        352.89        250.99         4.45 o                         
  -5   4   5      12936.41      12980.27        77.63 o                         
  -4   4   5       1674.64       1688.24        11.65 o                         
  -3   4   5         52.96         44.80         2.26 o                         
  -2   4   5       1309.81       1258.02         9.65 o                         
  -1   4   5        130.66         86.66         2.36 o                         
   0   4   5        140.50        147.02         2.96 o                         
   1   4   5        415.91        365.13         5.49 o                         
   2   4   5        202.17        244.63         3.68 o                         
   3   4   5        911.74        909.20         9.79 o                         
   4   4   5        356.44        312.04         4.97 o                         
   5   4   5       3486.53       3598.19        23.08 o                         
   6   4   5       2905.07       2961.95        22.93 o                         
   7   4   5         47.67         84.00         4.42 o                         
   8   4   5          7.36          9.23         2.75 o                         
   9   4   5          2.61         -0.47         3.61 o                         
  10   4   5       2136.94       2153.42        22.10 o                         
  11   4   5        260.06        249.14         9.16 o                         
  12   4   5        845.88        821.80        21.46 o                         
  13   4   5         44.89         47.74         6.97 o                         
  14   4   5          3.32         -0.41         5.02 o                         
  15   4   5         35.08         30.95         8.35 o                         
  16   4   5        137.64        138.00        15.37 o                         
  17   4   5          0.03          1.70         6.91 o                         
  18   4   5          0.59          3.86         7.49 o                         
  19   4   5         43.29         69.64        14.14 o                         
 -21   5   5          9.14          3.31         8.35 o                         
 -20   5   5        111.55         98.40        10.64 o                         
 -19   5   5        230.57        260.19        13.38 o                         
 -18   5   5        788.38        893.24        19.03 o                         
 -17   5   5        182.91        185.89        13.34 o                         
 -16   5   5         15.22         15.41         5.44 o                         
 -15   5   5          2.72         -1.31         4.38 o                         
 -14   5   5          4.19          3.58         4.61 o                         
 -13   5   5          0.04          1.15         4.01 o                         
 -12   5   5        421.58        423.15         9.21 o                         
 -11   5   5        507.87        463.63         9.74 o                         
 -10   5   5         23.17         33.85         4.03 o                         
  -9   5   5        361.96        350.73         7.23 o                         
  -8   5   5          5.80          9.44         2.48 o                         
  -7   5   5        113.53        108.25         3.89 o                         
  -6   5   5        136.38        179.56         4.24 o                         
  -5   5   5        571.74        526.67         6.72 o                         
  -4   5   5       2497.80       2556.54        17.42 o                         
  -3   5   5        398.05        606.11         5.94 o                         
  -2   5   5      11838.18      11702.93        63.73 o                         
  -1   5   5        398.54        382.56         4.36 o                         
   0   5   5       1055.13       1081.12         9.59 o                         
   1   5   5        735.41        830.84         8.13 o                         
   2   5   5       5799.71       6285.91        36.05 o                         
   3   5   5        239.78        183.28         3.74 o                         
   4   5   5        470.40        505.43         6.21 o                         
   5   5   5       1870.00       2033.52        14.86 o                         
   6   5   5          4.51          5.81         2.78 o                         
   7   5   5        147.40        175.77         5.11 o                         
   8   5   5       1843.06       1915.21        19.61 o                         
   9   5   5         38.43         25.28         4.23 o                         
  10   5   5          0.12          8.03         3.91 o                         
  11   5   5          0.88         -0.21         3.87 o                         
  12   5   5          0.42          2.18         6.76 o                         
  13   5   5        856.34        811.53        15.74 o                         
  14   5   5        307.76        303.54        14.74 o                         
  15   5   5        271.78        282.53        11.43 o                         
  16   5   5         59.88         54.07         8.36 o                         
  17   5   5          9.98         -1.32         6.84 o                         
  18   5   5          0.29         -5.55         7.31 o                         
  19   5   5         49.87         45.61        10.34 o                         
 -21   6   5          9.38         26.57        30.04 o                         
 -20   6   5         76.44         62.62         9.47 o                         
 -19   6   5        232.07        247.32        13.27 o                         
 -18   6   5        340.96        383.99        16.31 o                         
 -17   6   5         34.81         39.37         7.78 o                         
 -16   6   5          4.29          3.61         5.18 o                         
 -15   6   5          4.57         12.48         4.98 o                         
 -14   6   5        344.00        356.91        10.31 o                         
 -13   6   5          4.27          5.92         3.94 o                         
 -12   6   5          1.11          0.44         3.71 o                         
 -11   6   5         63.73         64.96         5.44 o                         
 -10   6   5          0.01         -0.50         3.40 o                         
  -9   6   5         24.67         39.66         3.90 o                         
  -8   6   5       1538.88       1502.29        14.09 o                         
  -7   6   5       3605.59       3666.00        23.26 o                         
  -6   6   5        232.26        226.79         4.90 o                         
  -5   6   5       1250.37       1085.60        10.09 o                         
  -4   6   5          1.04          4.87         1.86 o                         
  -3   6   5        144.55        132.65         3.26 o                         
  -2   6   5       5527.91       5324.16        33.24 o                         
  -1   6   5       1224.79       1171.15        10.36 o                         
   0   6   5       3589.34       4039.32        26.40 o                         
   1   6   5       4158.17       4392.52        26.66 o                         
   2   6   5       2375.86       2461.15        18.19 o                         
   3   6   5       1455.47       1597.53        12.86 o                         
   4   6   5        150.02        150.52         4.09 o                         
   5   6   5          9.91          9.16         2.26 o                         
   6   6   5        332.04        371.32         6.46 o                         
   7   6   5         13.20         16.85         3.60 o                         
   8   6   5        212.70        195.08         6.78 o                         
   9   6   5          0.62         -3.00         3.49 o                         
  10   6   5         56.70         61.79         5.60 o                         
  11   6   5        402.25        380.94        12.24 o                         
  12   6   5         36.86         37.11         5.86 o                         
  13   6   5         17.60         16.97         5.64 o                         
  14   6   5          3.67         -4.11         6.33 o                         
  15   6   5          0.03         -2.46         6.60 o                         
  16   6   5         15.68         15.19         7.08 o                         
  17   6   5          1.66          0.00         7.49 o                         
  18   6   5          0.71         -2.02         7.80 o                         
 -20   7   5         42.46         26.31         9.19 o                         
 -19   7   5          9.63         -6.26         6.69 o                         
 -18   7   5        113.85        145.51        12.09 o                         
 -17   7   5        119.01        125.88         9.05 o                         
 -16   7   5        254.07        300.34        13.91 o                         
 -15   7   5          6.28          9.18         5.13 o                         
 -14   7   5        112.59        115.32         7.69 o                         
 -13   7   5          7.21          2.57         4.34 o                         
 -12   7   5          2.77          1.18         4.11 o                         
 -11   7   5        480.80        437.03        10.82 o                         
 -10   7   5        312.43        278.94         8.98 o                         
  -9   7   5        999.17        909.90        13.23 o                         
  -8   7   5          9.57          7.48         3.08 o                         
  -7   7   5        228.69        203.22         5.54 o                         
  -6   7   5        267.70        232.81         6.17 o                         
  -5   7   5         11.59         20.46         2.84 o                         
  -4   7   5       2174.91       2239.42        16.46 o                         
  -3   7   5        482.71        442.57         6.39 o                         
  -2   7   5       2928.92       3037.34        21.44 o                         
  -1   7   5        835.15        799.94         8.62 o                         
   0   7   5        562.43        751.84         9.17 o                         
   1   7   5          0.93          0.93         1.82 o                         
   2   7   5        199.22        230.23         4.63 o                         
   3   7   5         50.76         43.94         2.81 o                         
   4   7   5        254.58        311.41         5.66 o                         
   5   7   5        314.35        299.25         5.35 o                         
   6   7   5         55.04         53.87         4.20 o                         
   7   7   5       1081.63       1015.61        13.23 o                         
   8   7   5        426.29        423.93        12.32 o                         
   9   7   5        363.10        346.02         9.59 o                         
  10   7   5         70.03         66.20         6.03 o                         
  11   7   5        554.12        525.90        13.90 o                         
  12   7   5        129.44        105.91         8.13 o                         
  13   7   5        159.63        174.40        10.82 o                         
  14   7   5         18.72         15.71         6.81 o                         
  15   7   5         74.36         98.43        13.12 o                         
  16   7   5          2.25          4.04         7.89 o                         
  17   7   5         62.52         57.12        10.08 o                         
  18   7   5         32.98         42.20        10.90 o                         
 -20   8   5          3.05         -8.44         8.44 o                         
 -19   8   5         15.44         14.90         7.97 o                         
 -18   8   5        175.81        190.82        13.35 o                         
 -17   8   5         16.14         20.29         6.76 o                         
 -16   8   5        223.29        257.21        10.75 o                         
 -15   8   5         68.31         72.59         7.13 o                         
 -14   8   5        115.48        138.27         8.98 o                         
 -13   8   5        750.31        731.65        14.09 o                         
 -12   8   5          0.28          3.73         4.25 o                         
 -11   8   5         16.53         16.18         4.48 o                         
 -10   8   5          0.00         -3.59         3.59 o                         
  -9   8   5        125.25        101.20         6.23 o                         
  -8   8   5        217.17        228.23         7.85 o                         
  -7   8   5        528.57        609.88         9.84 o                         
  -6   8   5       1113.99       1016.46        10.57 o                         
  -5   8   5          1.16         -2.14         2.49 o                         
  -4   8   5         46.83         47.74         3.47 o                         
  -3   8   5        189.69        135.09         4.46 o                         
  -2   8   5        525.62        440.68         7.94 o                         
  -1   8   5         20.18         19.26         2.85 o                         
   0   8   5       2524.20       2675.96        18.80 o                         
   1   8   5         79.69         65.60         3.19 o                         
   2   8   5        242.02        256.61         7.14 o                         
   3   8   5        267.11        250.14         5.16 o                         
   4   8   5       3020.33       2939.41        20.09 o                         
   5   8   5          9.09         33.42         3.27 o                         
   6   8   5        657.44        667.94        10.64 o                         
   7   8   5          6.55         10.20         4.33 o                         
   8   8   5          8.44         18.28         4.95 o                         
   9   8   5          0.00          2.43         4.70 o                         
  10   8   5         16.75         18.85         5.57 o                         
  11   8   5        303.64        328.83        11.88 o                         
  12   8   5        612.71        651.21        19.89 o                         
  13   8   5          3.50          1.22         6.77 o                         
  14   8   5          1.60          0.41         6.93 o                         
  15   8   5         29.29         28.98         9.50 o                         
  16   8   5         53.08         56.12        11.25 o                         
  17   8   5         12.27         -1.49         7.91 o                         
  18   8   5          3.49         -8.87         8.87 o                         
 -20   9   5         21.96          8.81        13.44 o                         
 -19   9   5          1.60         -6.87         6.87 o                         
 -18   9   5          1.62          2.06         7.14 o                         
 -17   9   5        127.15        129.90        10.24 o                         
 -16   9   5          2.50          5.17         6.03 o                         
 -15   9   5         13.67         11.58         6.04 o                         
 -14   9   5        239.87        260.29        12.05 o                         
 -13   9   5         61.20         67.82         7.49 o                         
 -12   9   5         15.46          2.24         4.92 o                         
 -11   9   5          2.51          4.99         4.67 o                         
 -10   9   5         74.55         91.11         7.08 o                         
  -9   9   5       1509.14       1363.00        17.67 o                         
  -8   9   5        572.48        520.62        13.22 o                         
  -7   9   5          0.03          3.43         3.08 o                         
  -6   9   5       1399.57       1350.74        13.97 o                         
  -5   9   5        535.72        448.61         7.54 o                         
  -4   9   5        712.53        737.68         9.47 o                         
  -3   9   5        122.81        114.24         4.73 o                         
  -2   9   5       2734.90       2645.47        20.64 o                         
  -1   9   5        826.97        891.91        11.08 o                         
   0   9   5       3235.77       3238.44        21.73 o                         
   1   9   5        675.42        641.18         7.79 o                         
   2   9   5        497.82        504.57         6.92 o                         
   3   9   5        252.46        259.85         5.62 o                         
   4   9   5        560.04        616.90         8.63 o                         
   5   9   5        621.12        707.20        11.04 o                         
   6   9   5         37.07         46.00         4.58 o                         
   7   9   5         71.79         80.35         6.35 o                         
   8   9   5        106.19        100.46         7.75 o                         
   9   9   5         37.21         20.95         5.56 o                         
  10   9   5        127.35        155.89         9.42 o                         
  11   9   5        123.68        123.17         9.52 o                         
  12   9   5        255.77        257.29        11.77 o                         
  13   9   5         21.28          4.77         7.09 o                         
  14   9   5        240.05        234.04        13.72 o                         
  15   9   5        152.41        127.41        13.50 o                         
  16   9   5          9.28         -4.50         8.65 o                         
  17   9   5          1.30         -3.62         9.53 o                         
  18   9   5         51.78         -1.59        22.86 o                         
 -19  10   5         66.44         56.57        12.04 o                         
 -18  10   5          2.00          3.25         6.64 o                         
 -17  10   5         26.26         29.97         7.36 o                         
 -16  10   5         32.68         36.07         8.17 o                         
 -15  10   5         47.98         54.49         8.34 o                         
 -14  10   5          0.95         -0.99         5.62 o                         
 -13  10   5         53.99         45.66         7.01 o                         
 -12  10   5        150.87        154.58         9.51 o                         
 -11  10   5         91.24         88.42         7.41 o                         
 -10  10   5        319.11        313.30        10.02 o                         
  -9  10   5         26.20         37.31         5.05 o                         
  -8  10   5         49.75         43.65         7.32 o                         
  -7  10   5       1155.95       1128.80        13.64 o                         
  -6  10   5         82.67         98.93         5.22 o                         
  -5  10   5          0.64          1.35         2.99 o                         
  -4  10   5        997.97        925.08        11.01 o                         
  -3  10   5       1235.82       1130.94        11.91 o                         
  -2  10   5        933.71        870.52        10.24 o                         
  -1  10   5       1476.06       1414.03        13.57 o                         
   0  10   5         76.09        101.48         4.16 o                         
   1  10   5         71.97         80.39         4.10 o                         
   2  10   5        850.89        786.07         9.91 o                         
   3  10   5         22.38         36.61         3.69 o                         
   4  10   5        390.20        415.99         8.06 o                         
   5  10   5       2082.19       1984.46        20.36 o                         
   6  10   5        833.75        823.66        12.68 o                         
   7  10   5         10.63          6.45         4.36 o                         
   8  10   5          3.29          3.02         4.71 o                         
   9  10   5        192.31        218.92        10.34 o                         
  10  10   5        194.67        218.98        10.88 o                         
  11  10   5        130.58        141.63        10.37 o                         
  12  10   5         47.29         31.48         7.26 o                         
  13  10   5        409.35        431.49        16.68 o                         
  14  10   5         11.00         11.42         8.16 o                         
  15  10   5        190.85        216.40        14.57 o                         
  16  10   5         24.21         33.53        10.56 o                         
  17  10   5         22.63         10.45        10.51 o                         
 -18  11   5         25.52         10.96         8.20 o                         
 -17  11   5          0.73          1.59         6.76 o                         
 -16  11   5          3.78         -3.65         5.97 o                         
 -15  11   5          8.62         10.82         6.82 o                         
 -14  11   5        242.54        245.00        11.60 o                         
 -13  11   5         48.40         44.85         7.28 o                         
 -12  11   5         11.05         10.20         5.80 o                         
 -11  11   5         36.70         46.19         6.76 o                         
 -10  11   5          3.27         -2.33         4.19 o                         
  -9  11   5         54.06         56.76         5.83 o                         
  -8  11   5        101.49         88.34         6.04 o                         
  -7  11   5        266.14        241.45         7.79 o                         
  -6  11   5        430.13        486.60         9.23 o                         
  -5  11   5        193.20        184.34         6.80 o                         
  -4  11   5        337.82        326.47         7.52 o                         
  -3  11   5         49.95         69.49         4.75 o                         
  -2  11   5        469.85        422.69         9.66 o                         
  -1  11   5        833.72        754.16        10.81 o                         
   0  11   5         22.86         25.24         3.55 o                         
   1  11   5          0.22          0.44         3.93 o                         
   2  11   5          2.12         16.11         3.27 o                         
   3  11   5        322.91        321.12         7.55 o                         
   4  11   5         13.56         22.91         4.24 o                         
   5  11   5         58.38         47.75         6.21 o                         
   6  11   5       1269.00       1262.79        16.88 o                         
   7  11   5       1264.02       1303.57        19.67 o                         
   8  11   5        181.93        216.63         9.53 o                         
   9  11   5        456.71        453.35        12.90 o                         
  10  11   5        240.64        249.35        10.95 o                         
  11  11   5         11.93          7.76         6.54 o                         
  12  11   5          7.34         -5.53         5.53 o                         
  13  11   5        454.50        399.43        16.67 o                         
  14  11   5         78.27         79.73        13.08 o                         
  15  11   5         20.40         18.39         9.01 o                         
  16  11   5          4.69          5.93         9.76 o                         
 -18  12   5          3.10          6.94        13.75 o                         
 -17  12   5         19.75         20.25         8.93 o                         
 -16  12   5          6.72         -5.42         7.54 o                         
 -15  12   5          8.29         -1.84         6.99 o                         
 -14  12   5         21.67         20.65         8.22 o                         
 -13  12   5        610.97        661.50        16.49 o                         
 -12  12   5        571.77        591.65        15.29 o                         
 -11  12   5         14.41         12.45         5.22 o                         
 -10  12   5          1.48          0.85         4.62 o                         
  -9  12   5          1.14          0.58         4.87 o                         
  -8  12   5         84.75        107.88         7.20 o                         
  -7  12   5         77.63         75.36         5.66 o                         
  -6  12   5        524.48        468.64         9.66 o                         
  -5  12   5        390.77        406.16         9.44 o                         
  -4  12   5        443.72        430.01         9.49 o                         
  -3  12   5         88.14         95.09         6.20 o                         
  -2  12   5        137.34        136.51         6.11 o                         
  -1  12   5        152.90        188.15         6.69 o                         
   0  12   5        594.22        619.12        10.35 o                         
   1  12   5        136.90        119.02         6.56 o                         
   2  12   5        368.82        360.70         8.42 o                         
   3  12   5        314.54        315.76         8.26 o                         
   4  12   5          2.51          9.07         4.01 o                         
   5  12   5         96.56        104.79         6.55 o                         
   6  12   5        560.29        617.60        11.99 o                         
   7  12   5          1.23          2.69         5.00 o                         
   8  12   5        142.84        142.38         8.88 o                         
   9  12   5        303.06        309.09        11.63 o                         
  10  12   5          2.47         -5.59         5.59 o                         
  11  12   5         42.18         32.34         6.96 o                         
  12  12   5          8.77          7.42         5.90 o                         
  13  12   5         49.80         42.49         8.31 o                         
  14  12   5          6.49          7.26         8.05 o                         
  15  12   5        293.66        305.93        15.53 o                         
  16  12   5        182.25        196.59        34.68 o                         
 -17  13   5         30.24         34.74        10.51 o                         
 -16  13   5         11.84         13.13         8.60 o                         
 -15  13   5        262.94        271.08        15.79 o                         
 -14  13   5         12.79         18.08         7.60 o                         
 -13  13   5        119.92        116.44         9.71 o                         
 -12  13   5         94.08        114.55        12.26 o                         
 -11  13   5        116.19        103.96         8.17 o                         
 -10  13   5         17.71         14.69         6.83 o                         
  -9  13   5        310.42        305.98        10.21 o                         
  -8  13   5        150.81        162.92         8.38 o                         
  -7  13   5         18.94         16.96         4.49 o                         
  -6  13   5         56.06         59.25         5.13 o                         
  -5  13   5        174.62        182.24         7.51 o                         
  -4  13   5          4.44          7.10         3.98 o                         
  -3  13   5          4.88          0.52         3.65 o                         
  -2  13   5        473.33        434.75         9.26 o                         
  -1  13   5         36.04         50.19         4.79 o                         
   0  13   5         11.06         24.83         4.31 o                         
   1  13   5         37.70         49.81         4.86 o                         
   2  13   5        475.45        495.17        10.64 o                         
   3  13   5        873.62        843.10        14.70 o                         
   4  13   5        147.21        170.17         8.28 o                         
   5  13   5        146.99        138.24         8.03 o                         
   6  13   5         74.80         77.75         7.15 o                         
   7  13   5        457.54        462.94        14.47 o                         
   8  13   5         66.15         50.25         9.35 o                         
   9  13   5          3.34         -0.50         6.08 o                         
  10  13   5          2.50          6.89         6.45 o                         
  11  13   5          0.00         -6.27         6.27 o                         
  12  13   5          0.21         -0.41         6.04 o                         
  13  13   5        292.62        319.51        15.41 o                         
  14  13   5          1.11          2.48         8.95 o                         
  15  13   5         49.88         51.81        11.44 o                         
 -16  14   5          1.09         -8.38         8.38 o                         
 -15  14   5          2.81          0.79         8.16 o                         
 -14  14   5         15.18         24.60         8.41 o                         
 -13  14   5        179.94        170.53        12.35 o                         
 -12  14   5          0.48         -2.61         6.49 o                         
 -11  14   5          0.65         -1.66         5.25 o                         
 -10  14   5         45.86         61.60         9.17 o                         
  -9  14   5          0.34         -4.62         4.62 o                         
  -8  14   5         88.12        101.81         8.84 o                         
  -7  14   5       1396.24       1457.61        20.33 o                         
  -6  14   5         74.55         64.47         6.50 o                         
  -5  14   5          1.03          4.01         4.34 o                         
  -4  14   5         10.11          8.65         4.40 o                         
  -3  14   5         87.59         95.61         6.59 o                         
  -2  14   5         12.90         12.65         4.22 o                         
  -1  14   5          0.37          2.30         3.83 o                         
   0  14   5         35.13         37.70         4.83 o                         
   1  14   5         48.24         55.56         5.67 o                         
   2  14   5          5.30          3.71         4.47 o                         
   3  14   5        439.47        497.08        12.29 o                         
   4  14   5         33.34         43.74         6.27 o                         
   5  14   5         22.39         28.22         5.92 o                         
   6  14   5         81.41         82.10         8.22 o                         
   7  14   5         44.50         44.85         7.84 o                         
   8  14   5         40.00         44.48         8.18 o                         
   9  14   5         15.77         20.63         7.13 o                         
  10  14   5          3.39          1.23         6.75 o                         
  11  14   5        321.21        301.81        14.33 o                         
  12  14   5         40.96         42.44         8.29 o                         
  13  14   5        190.70        210.18        13.52 o                         
  14  14   5         11.37         11.47        10.69 o                         
 -15  15   5        244.75        245.05        17.37 o                         
 -14  15   5         27.81         23.29         8.91 o                         
 -13  15   5          1.38          4.98         8.02 o                         
 -12  15   5          7.04          5.46         7.93 o                         
 -11  15   5         43.09         37.61         9.38 o                         
 -10  15   5        176.17        162.67        13.25 o                         
  -9  15   5          8.74          3.16         6.41 o                         
  -8  15   5          2.12          7.34         6.22 o                         
  -7  15   5         52.37         49.23         7.26 o                         
  -6  15   5         25.40         17.32         5.55 o                         
  -5  15   5         83.45         86.86         7.27 o                         
  -4  15   5         21.28         18.74         5.11 o                         
  -3  15   5         97.75        112.40         7.24 o                         
  -2  15   5          6.48          8.17         4.79 o                         
  -1  15   5        220.39        229.13         8.30 o                         
   0  15   5        102.61        126.48         7.56 o                         
   1  15   5        417.76        468.66        11.26 o                         
   2  15   5         30.04         27.51         5.90 o                         
   3  15   5         85.04         92.23         7.70 o                         
   4  15   5        100.06        121.99         8.70 o                         
   5  15   5        229.75        206.70        10.90 o                         
   6  15   5        121.43        163.97        11.10 o                         
   7  15   5        217.01        218.06        12.36 o                         
   8  15   5         87.06         88.25         9.81 o                         
   9  15   5          2.33          2.18         6.76 o                         
  10  15   5          4.12         10.88         7.52 o                         
  11  15   5         17.24         -0.16         8.02 o                         
  12  15   5          0.26         -4.38         7.98 o                         
  13  15   5          7.26         11.80         9.49 o                         
 -14  16   5         13.72          9.52        11.07 o                         
 -13  16   5        206.58        230.16        15.99 o                         
 -12  16   5          0.26         -7.64         7.64 o                         
 -11  16   5         43.15         29.76         9.94 o                         
 -10  16   5        107.93         97.57        11.46 o                         
  -9  16   5        206.46        206.10        13.92 o                         
  -8  16   5         18.42         22.69         8.23 o                         
  -7  16   5        304.93        315.58        13.85 o                         
  -6  16   5         19.99         12.34         6.17 o                         
  -5  16   5         14.82         12.02         5.98 o                         
  -4  16   5          8.66         10.08         5.44 o                         
  -3  16   5         64.20         79.68         7.50 o                         
  -2  16   5        433.74        444.87        12.42 o                         
  -1  16   5         70.65         49.33         7.22 o                         
   0  16   5         11.14         10.35         5.51 o                         
   1  16   5         15.64         14.60         6.27 o                         
   2  16   5         22.09         25.60         6.69 o                         
   3  16   5        108.80        135.36         9.88 o                         
   4  16   5         30.67         50.15         7.69 o                         
   5  16   5         61.89         93.08         9.49 o                         
   6  16   5        324.07        374.90        18.54 o                         
   7  16   5         23.87         27.80         9.31 o                         
   8  16   5         29.04         36.29        10.62 o                         
   9  16   5        179.01        162.33        18.55 o                         
  10  16   5        142.04        162.53        16.16 o                         
  11  16   5          1.86         -8.34        14.12 o                         
  12  16   5         43.34         43.61        12.20 o                         
 -13  17   5          8.30          9.28        15.19 o                         
 -12  17   5          5.16         -4.62         8.04 o                         
 -11  17   5          8.65          5.34         8.41 o                         
 -10  17   5          3.65          2.75         8.12 o                         
  -9  17   5        230.35        247.71        15.35 o                         
  -8  17   5         68.31         85.95        10.88 o                         
  -7  17   5         90.77         88.72        10.88 o                         
  -6  17   5         95.73        107.62        11.16 o                         
  -5  17   5        175.86        201.63        12.20 o                         
  -4  17   5          9.56         11.58         6.31 o                         
  -3  17   5         71.75         82.84         7.85 o                         
  -2  17   5        288.32        316.26        12.42 o                         
  -1  17   5          0.30          0.33         5.89 o                         
   0  17   5          6.85          4.59         6.02 o                         
   1  17   5        106.26        117.92        10.80 o                         
   2  17   5        125.75        138.84        10.11 o                         
   3  17   5          1.66          3.53         6.49 o                         
   4  17   5        265.71        280.94        14.02 o                         
   5  17   5        186.16        184.97        20.57 o                         
   6  17   5        209.94        242.73        17.02 o                         
   7  17   5        251.00        291.23        29.85 o                         
   8  17   5        111.49        106.49        13.96 o                         
   9  17   5          1.99          4.32         9.79 o                         
  10  17   5         53.27         48.72        11.69 o                         
  11  17   5          8.76         28.44        16.15 o                         
 -12  18   5          4.72         17.01        30.83 o                         
 -11  18   5          0.48          0.19         9.78 o                         
 -10  18   5          7.75         16.58         9.08 o                         
  -9  18   5          8.28         -4.45         7.93 o                         
  -8  18   5          0.03          4.64         7.99 o                         
  -7  18   5         46.19         51.18        10.18 o                         
  -6  18   5        139.46        127.38        12.32 o                         
  -5  18   5         50.10         42.45         8.47 o                         
  -4  18   5         52.15         53.41         8.77 o                         
  -3  18   5        331.44        338.45        16.26 o                         
  -2  18   5          4.09          5.74         7.59 o                         
  -1  18   5         14.51         19.30         7.74 o                         
   0  18   5         53.34         48.85        10.31 o                         
   1  18   5        192.24        232.26        14.56 o                         
   2  18   5         33.75         26.80         8.25 o                         
   3  18   5         11.39          9.72         7.68 o                         
   4  18   5        183.01        216.60        14.20 o                         
   5  18   5          4.38         -2.06         8.96 o                         
   6  18   5         36.18         19.86        10.46 o                         
   7  18   5         69.70         88.82        13.77 o                         
   8  18   5          1.75         -1.91         9.74 o                         
   9  18   5        183.19        187.85        26.70 o                         
  -9  19   5          0.18         -0.66        11.27 o                         
  -8  19   5         13.07          9.82        10.43 o                         
  -7  19   5          0.05         -4.99         9.98 o                         
  -6  19   5         46.70         35.00        11.31 o                         
  -5  19   5          3.69         -5.36         9.27 o                         
  -4  19   5         14.96          7.05         9.65 o                         
  -3  19   5         66.83         48.76        11.04 o                         
  -2  19   5         69.07         64.50        20.03 o                         
  -1  19   5        101.21        143.44        14.84 o                         
   0  19   5         66.37         72.75        12.23 o                         
   1  19   5          4.27         19.51         9.97 o                         
   2  19   5        169.29        187.77        20.72 o                         
   3  19   5          8.96         10.71         8.41 o                         
   4  19   5          4.31          0.79         9.86 o                         
   5  19   5         67.16         61.64        12.18 o                         
   6  19   5         11.65         16.03        10.95 o                         
   7  19   5         31.32         43.54        16.57 o                         
  -7  20   5          0.15        -21.80        21.80 o                         
  -6  20   5          2.90         12.76        13.28 o                         
  -5  20   5          0.00          0.23        10.14 o                         
  -4  20   5         86.61         80.43        15.08 o                         
  -3  20   5         15.67         29.23        10.57 o                         
  -2  20   5         47.96         54.91        13.75 o                         
  -1  20   5         11.73          4.20        14.30 o                         
   0  20   5         17.52         21.32        10.33 o                         
   1  20   5         24.10         10.69         9.81 o                         
   2  20   5        173.57        161.48        27.24 o                         
   3  20   5          6.37         -4.56        11.24 o                         
   4  20   5        150.62        171.09        24.64 o                         
   5  20   5         57.88        103.13        32.43 o                         
 -20   0   6         84.12         70.13        13.75 o                         
 -18   0   6        613.62        615.28        24.61 o                         
 -16   0   6       1041.38       1066.16        29.51 o                         
 -14   0   6        323.74        325.01        12.80 o                         
 -12   0   6       2838.38       2569.14        33.32 o                         
 -10   0   6        142.02        131.60         6.08 o                         
  -8   0   6       2264.59       2489.06        23.79 o                         
  -6   0   6        915.23        670.50        10.34 o                         
  -4   0   6        278.83        278.76         5.26 o                         
  -2   0   6        344.71        494.79         6.92 o                         
   0   0   6        387.05        788.69        13.11 o                         
   2   0   6       4390.53       4307.75        47.76 o                         
   4   0   6         80.92        128.25         6.64 o                         
   6   0   6        177.65        199.02         9.73 o                         
   8   0   6         36.10         68.06         5.49 o                         
  10   0   6       1379.45       1351.36        23.30 o                         
  12   0   6        555.06        458.76        16.11 o                         
  14   0   6        409.12        432.15        49.11 o                         
  16   0   6        243.48        266.63        21.62 o                         
  18   0   6        154.08        172.67        18.19 o                         
 -21   1   6          4.95          4.46         7.50 o                         
 -20   1   6          1.50          6.84         7.20 o                         
 -19   1   6         60.04         56.51         8.75 o                         
 -18   1   6          2.98         -1.52         5.97 o                         
 -17   1   6        109.37        104.17        10.18 o                         
 -16   1   6        455.29        472.87        14.08 o                         
 -15   1   6         58.04         60.18         6.49 o                         
 -14   1   6        604.56        537.41        11.11 o                         
 -13   1   6         10.22          6.62         3.37 o                         
 -12   1   6          5.19         15.94         4.11 o                         
 -11   1   6          2.76          7.83         2.76 o                         
 -10   1   6       1026.89       1110.53        10.35 o                         
  -9   1   6        334.12        326.83         5.38 o                         
  -8   1   6        676.30        619.36         6.96 o                         
  -7   1   6       1864.51       1633.52        12.77 o                         
  -6   1   6       1028.83       1081.80         8.86 o                         
  -5   1   6        142.29        115.23         2.99 o                         
  -4   1   6        904.58        696.15         6.60 o                         
  -3   1   6         30.72         40.62         1.99 o                         
  -2   1   6          1.06         32.46         3.18 o                         
  -1   1   6       3633.03       3604.77        20.90 o                         
   0   1   6      10197.82       9968.80        60.43 o                         
   1   1   6      16678.56      16758.55        92.37 o                         
   2   1   6      12447.87      12156.67        74.91 o                         
   3   1   6        257.52        270.05         4.37 o                         
   4   1   6        184.75        436.34        10.52 o                         
   5   1   6         90.77        156.04         5.08 o                         
   6   1   6       6615.31       6607.29        48.77 o                         
   7   1   6         49.12         37.35         3.24 o                         
   8   1   6        390.70        324.66         6.03 o                         
   9   1   6        171.54        129.66         4.86 o                         
  10   1   6        902.14        850.38        12.39 o                         
  11   1   6        302.68        274.10         8.10 o                         
  12   1   6         64.06         61.37         6.16 o                         
  13   1   6         21.97         12.07         4.85 o                         
  14   1   6        412.35        384.91        14.07 o                         
  15   1   6          2.89          3.35         5.74 o                         
  16   1   6         12.69          0.98         5.87 o                         
  17   1   6          0.81         -2.01         5.99 o                         
  18   1   6         16.56         23.91         7.91 o                         
  19   1   6          1.67          5.05         7.46 o                         
 -21   2   6         20.23         13.36         7.83 o                         
 -20   2   6         14.37         21.38         7.91 o                         
 -19   2   6         25.36         26.38         7.64 o                         
 -18   2   6        405.55        451.18        15.22 o                         
 -17   2   6        197.17        210.04        13.12 o                         
 -16   2   6         89.39         97.26         7.73 o                         
 -15   2   6         29.41         31.28         5.15 o                         
 -14   2   6         50.03         61.23         5.67 o                         
 -13   2   6          0.00         -1.24         3.58 o                         
 -12   2   6        380.36        313.02         7.03 o                         
 -11   2   6        157.64        131.41         4.79 o                         
 -10   2   6        201.03        153.47         4.94 o                         
  -9   2   6        161.79        139.25         4.05 o                         
  -8   2   6         19.06         16.13         2.70 o                         
  -7   2   6         25.44         61.55         3.40 o                         
  -6   2   6        547.09        509.09         5.74 o                         
  -5   2   6       2318.04       2124.60        13.96 o                         
  -4   2   6       6056.27       5604.29        32.07 o                         
  -3   2   6         11.22          4.94         1.23 o                         
  -2   2   6       1895.63       1577.64        11.39 o                         
  -1   2   6        271.95        237.40         3.46 o                         
   0   2   6       2131.89       1919.46        12.91 o                         
   1   2   6       2819.73       2841.15        18.16 o                         
   2   2   6       1697.59       1958.32        18.03 o                         
   3   2   6        117.76         90.10         2.67 o                         
   4   2   6       2709.81       3288.05        20.84 o                         
   5   2   6       1360.42       1421.45        11.86 o                         
   6   2   6       1753.06       1941.52        17.18 o                         
   7   2   6          8.20         17.99         2.83 o                         
   8   2   6       1696.73       1850.92        18.17 o                         
   9   2   6        904.94        880.15        11.46 o                         
  10   2   6       1084.69       1151.45        15.02 o                         
  11   2   6        370.95        419.69        11.12 o                         
  12   2   6         57.85         87.66         6.85 o                         
  13   2   6         99.09        112.41         7.84 o                         
  14   2   6        354.35        381.57        12.77 o                         
  15   2   6          8.23          0.17         5.51 o                         
  16   2   6        165.15        153.30        10.80 o                         
  17   2   6          1.13         -0.89         6.32 o                         
  18   2   6        121.54        134.57        11.34 o                         
  19   2   6        153.59        159.44        13.99 o                         
 -21   3   6          0.87         -0.51         7.27 o                         
 -20   3   6        152.32        141.05        13.93 o                         
 -19   3   6         21.31          3.52         6.77 o                         
 -18   3   6          0.83          2.53         6.30 o                         
 -17   3   6          0.52         12.30         6.21 o                         
 -16   3   6         35.55         48.91         6.73 o                         
 -15   3   6          1.73          3.37         4.35 o                         
 -14   3   6        441.35        373.89         9.99 o                         
 -13   3   6        276.79        249.74         8.11 o                         
 -12   3   6        131.96        174.12         6.69 o                         
 -11   3   6        983.12        902.14        10.40 o                         
 -10   3   6         44.41         46.87         3.58 o                         
  -9   3   6         49.78         59.28         3.63 o                         
  -8   3   6       1368.00       1317.62        10.98 o                         
  -7   3   6        122.96        116.14         3.48 o                         
  -6   3   6       3016.56       3146.89        20.57 o                         
  -5   3   6       3699.57       3492.21        23.13 o                         
  -4   3   6       2976.32       3246.38        20.33 o                         
  -3   3   6          0.10         24.55         1.63 o                         
  -2   3   6        242.82        207.81         3.72 o                         
  -1   3   6         48.06        124.59         4.80 o                         
   0   3   6      15175.31      15534.33        90.23 o                         
   1   3   6       8648.65       8213.58        53.02 o                         
   2   3   6         42.64         87.17        10.74 o                         
   3   3   6        162.88        165.61         3.81 o                         
   4   3   6        647.20        704.41         7.39 o                         
   5   3   6       1436.21       1470.91        15.97 o                         
   6   3   6        692.42        636.36         8.58 o                         
   7   3   6       2793.17       2592.31        21.27 o                         
   8   3   6       1831.72       1767.70        17.77 o                         
   9   3   6        741.21        738.91        11.02 o                         
  10   3   6         41.33         43.86         4.64 o                         
  11   3   6          7.62         18.16         4.74 o                         
  12   3   6        709.86        693.32        14.93 o                         
  13   3   6         87.84         97.69         7.57 o                         
  14   3   6         88.78        109.87        10.95 o                         
  15   3   6          1.87          0.10         5.87 o                         
  16   3   6        123.58        136.42        10.37 o                         
  17   3   6          0.01          1.62         6.39 o                         
  18   3   6          2.21         -4.16         7.45 o                         
  19   3   6         71.00         46.60        10.35 o                         
 -21   4   6          7.00          6.75         7.97 o                         
 -20   4   6         42.28         42.11         9.07 o                         
 -19   4   6        123.04        122.41        13.45 o                         
 -18   4   6          3.45          0.18         6.32 o                         
 -17   4   6         82.84        105.78         8.66 o                         
 -16   4   6        222.23        218.66         9.46 o                         
 -15   4   6         21.68         28.72         5.38 o                         
 -14   4   6        167.94        164.99         7.73 o                         
 -13   4   6         53.37         55.49         5.47 o                         
 -12   4   6         37.18         23.18         4.12 o                         
 -11   4   6         36.50         36.86         3.75 o                         
 -10   4   6        478.05        475.98         7.39 o                         
  -9   4   6        899.80        832.16         9.07 o                         
  -8   4   6        508.83        567.04         7.24 o                         
  -7   4   6          7.64          4.39         2.14 o                         
  -6   4   6        938.33       1030.64        10.02 o                         
  -5   4   6        681.55        647.65         7.33 o                         
  -4   4   6        296.15        267.97         3.87 o                         
  -3   4   6        197.75        138.39         3.64 o                         
  -2   4   6       1810.05       1938.67        13.44 o                         
  -1   4   6       1773.23       1866.04        12.89 o                         
   0   4   6         26.67         54.31         2.31 o                         
   1   4   6       6760.20       7392.57        42.88 o                         
   2   4   6        444.17        426.54         5.84 o                         
   3   4   6       8276.95       8388.38        51.78 o                         
   4   4   6        767.26        730.65         8.09 o                         
   5   4   6       4073.63       3938.83        26.17 o                         
   6   4   6        867.34        739.74         9.55 o                         
   7   4   6         78.18        119.22         5.73 o                         
   8   4   6        206.18        226.77         5.96 o                         
   9   4   6        947.37        991.85        14.49 o                         
  10   4   6          0.50          9.44         3.93 o                         
  11   4   6         98.08        122.90         7.50 o                         
  12   4   6        131.97        132.57         7.88 o                         
  13   4   6         29.31         41.03         6.66 o                         
  14   4   6          2.38         11.12         5.64 o                         
  15   4   6        190.69        194.11        10.16 o                         
  16   4   6         25.30          6.92         7.02 o                         
  17   4   6          6.43         -1.29         6.97 o                         
  18   4   6          3.30         -3.13         7.32 o                         
  19   4   6        153.87        142.93        15.75 o                         
 -21   5   6         37.42         26.35         9.45 o                         
 -20   5   6          8.85         17.11         7.71 o                         
 -19   5   6        187.17        225.37        12.88 o                         
 -18   5   6         20.15         18.19         6.62 o                         
 -17   5   6          4.91          0.07         5.47 o                         
 -16   5   6          4.04         -0.15         4.82 o                         
 -15   5   6         63.07         71.40         7.47 o                         
 -14   5   6         31.18         30.77         5.14 o                         
 -13   5   6          1.09         -1.68         3.80 o                         
 -12   5   6          0.19         -3.40         3.41 o                         
 -11   5   6          4.80          1.36         3.35 o                         
 -10   5   6        132.82        132.83         5.46 o                         
  -9   5   6         57.02         74.45         3.85 o                         
  -8   5   6       2476.58       2427.55        21.68 o                         
  -7   5   6      14692.30      14628.47        80.21 o                         
  -6   5   6       3972.64       3936.04        26.70 o                         
  -5   5   6       4484.61       4402.27        26.00 o                         
  -4   5   6        737.71        780.60         7.91 o                         
  -3   5   6       2369.07       2274.63        18.49 o                         
  -2   5   6        284.57        313.40         4.55 o                         
  -1   5   6       2885.97       3358.37        21.20 o                         
   0   5   6         58.83        102.98         3.11 o                         
   1   5   6       7150.07       7190.87        43.14 o                         
   2   5   6        284.90        444.40         7.41 o                         
   3   5   6        221.39        366.34         7.10 o                         
   4   5   6       1956.14       2005.49        15.31 o                         
   5   5   6         39.26         31.80         2.78 o                         
   6   5   6         48.63         42.72         3.39 o                         
   7   5   6       3710.76       3606.04        27.89 o                         
   8   5   6        171.74        189.98         6.63 o                         
   9   5   6       2341.18       2220.07        22.47 o                         
  10   5   6        110.14        122.36         7.09 o                         
  11   5   6         25.25         32.89         6.24 o                         
  12   5   6        150.47        162.69         8.50 o                         
  13   5   6        447.98        420.82        13.03 o                         
  14   5   6         21.51         31.52         7.77 o                         
  15   5   6         87.62         99.86         9.80 o                         
  16   5   6         94.23        103.00        11.15 o                         
  17   5   6         11.20         -6.92         6.92 o                         
  18   5   6          0.19         -2.22         7.61 o                         
 -21   6   6         27.55          5.36        14.53 o                         
 -20   6   6         19.53         22.31         8.84 o                         
 -19   6   6         12.37         16.18         9.51 o                         
 -18   6   6          6.87         11.18         6.36 o                         
 -17   6   6          0.03         -3.27         5.15 o                         
 -16   6   6         37.38         43.99         6.36 o                         
 -15   6   6        108.53        110.44        11.64 o                         
 -14   6   6         18.82         21.64         5.18 o                         
 -13   6   6        484.83        499.14        10.52 o                         
 -12   6   6         35.55         33.48         4.97 o                         
 -11   6   6         13.13         22.48         4.38 o                         
 -10   6   6         61.61         56.43         4.45 o                         
  -9   6   6         37.14         31.55         3.44 o                         
  -8   6   6       1270.75       1360.22        12.60 o                         
  -7   6   6       1238.71       1264.52        11.83 o                         
  -6   6   6       1018.82       1140.49        10.74 o                         
  -5   6   6        437.96        492.62         6.72 o                         
  -4   6   6        847.49        974.50         8.63 o                         
  -3   6   6        632.61        558.58         6.74 o                         
  -2   6   6        312.00        315.92         5.56 o                         
  -1   6   6       3102.14       3091.98        19.13 o                         
   0   6   6        815.76        909.18         8.93 o                         
   1   6   6        418.15        375.09         5.71 o                         
   2   6   6        482.98        501.17         7.38 o                         
   3   6   6       3408.70       3332.22        21.79 o                         
   4   6   6          0.87          6.70         2.14 o                         
   5   6   6       1149.48       1147.60        10.58 o                         
   6   6   6        355.65        355.22         6.60 o                         
   7   6   6         18.49         19.71         3.87 o                         
   8   6   6          1.12         -1.84         3.51 o                         
   9   6   6        431.03        441.16         9.75 o                         
  10   6   6        181.82        182.53         7.47 o                         
  11   6   6          1.14          4.11         4.24 o                         
  12   6   6         96.71        107.89         8.72 o                         
  13   6   6        289.65        295.79        12.28 o                         
  14   6   6         15.41         24.92         7.73 o                         
  15   6   6         18.22         -0.16         6.81 o                         
  16   6   6         44.77         29.41         7.51 o                         
  17   6   6          0.28         -6.87         6.87 o                         
  18   6   6         15.43         11.21         9.16 o                         
 -20   7   6          4.04         12.65         8.42 o                         
 -19   7   6         13.43         16.18         7.70 o                         
 -18   7   6          0.05          1.87         6.69 o                         
 -17   7   6          0.55         -5.11         5.11 o                         
 -16   7   6        177.61        166.34         9.24 o                         
 -15   7   6        240.76        254.00         9.97 o                         
 -14   7   6          0.04         -4.24         4.24 o                         
 -13   7   6         88.43         96.80         6.96 o                         
 -12   7   6         77.90         97.21         6.63 o                         
 -11   7   6        636.82        592.44        11.59 o                         
 -10   7   6         62.82         86.56         5.86 o                         
  -9   7   6        863.89        791.85        11.13 o                         
  -8   7   6       5718.62       5293.35        34.14 o                         
  -7   7   6       2504.41       2309.68        19.26 o                         
  -6   7   6        434.21        412.51         6.65 o                         
  -5   7   6        832.17        808.72         9.27 o                         
  -4   7   6        274.07        276.80         5.35 o                         
  -3   7   6        200.88        201.06         4.04 o                         
  -2   7   6        820.72        902.85         8.55 o                         
  -1   7   6      10192.30      10017.78        59.21 o                         
   0   7   6         60.63         55.82         3.23 o                         
   1   7   6         20.56         23.74         2.69 o                         
   2   7   6         71.17         71.09         3.73 o                         
   3   7   6        482.56        538.07         6.62 o                         
   4   7   6          5.55          6.45         2.35 o                         
   5   7   6        159.86        147.60         5.40 o                         
   6   7   6        197.59        217.82         6.16 o                         
   7   7   6        633.87        600.16        10.23 o                         
   8   7   6         28.53         25.06         5.64 o                         
   9   7   6         33.01         31.78         6.85 o                         
  10   7   6          0.62         16.13         5.29 o                         
  11   7   6         98.70        103.45         9.22 o                         
  12   7   6        490.00        470.42        20.99 o                         
  13   7   6         43.20         54.84         8.81 o                         
  14   7   6         99.01         90.75        13.54 o                         
  15   7   6         50.33         57.63        10.44 o                         
  16   7   6         17.74         14.07         9.27 o                         
  17   7   6          8.16          2.45         8.92 o                         
  18   7   6          0.12          3.72         9.28 o                         
 -20   8   6         13.34         14.02         9.05 o                         
 -19   8   6          2.09         -2.14         6.93 o                         
 -18   8   6         41.84         44.47         8.52 o                         
 -17   8   6        267.46        267.64        12.18 o                         
 -16   8   6         63.10         52.93         7.57 o                         
 -15   8   6          3.05         -1.71         5.28 o                         
 -14   8   6          0.18         -1.97         4.63 o                         
 -13   8   6          8.71         10.99         4.82 o                         
 -12   8   6          0.99         -2.81         4.09 o                         
 -11   8   6        271.18        233.99         8.25 o                         
 -10   8   6        121.06        112.04         6.40 o                         
  -9   8   6        126.33        135.44         7.53 o                         
  -8   8   6        154.01        184.11         6.88 o                         
  -7   8   6        243.53        217.11         7.40 o                         
  -6   8   6        202.32        209.71         5.27 o                         
  -5   8   6       1900.22       1833.78        15.04 o                         
  -4   8   6          3.42          2.46         2.37 o                         
  -3   8   6          3.39          7.86         2.30 o                         
  -2   8   6       2547.00       2429.95        18.82 o                         
  -1   8   6       4498.38       4439.15        29.95 o                         
   0   8   6        208.18        220.00         5.94 o                         
   1   8   6        426.10        449.32         7.05 o                         
   2   8   6        260.10        255.57         5.74 o                         
   3   8   6       2289.33       2223.24        17.64 o                         
   4   8   6        513.12        486.52         8.21 o                         
   5   8   6         61.43         73.49         4.89 o                         
   6   8   6        185.37        179.60         6.85 o                         
   7   8   6        344.64        351.06         8.86 o                         
   8   8   6        226.94        257.19         9.85 o                         
   9   8   6          1.20          7.40         4.97 o                         
  10   8   6          9.98          8.17         5.14 o                         
  11   8   6        134.97        136.01         9.32 o                         
  12   8   6        134.54        132.20        10.05 o                         
  13   8   6         21.58         19.60         7.82 o                         
  14   8   6          0.17         -5.88        11.01 o                         
  15   8   6          6.00          8.26         8.65 o                         
  16   8   6          1.69         -7.49         8.13 o                         
  17   8   6         45.44         36.28         9.74 o                         
  18   8   6          1.11         16.87        19.75 o                         
 -20   9   6         13.22          9.62        12.42 o                         
 -19   9   6          0.03          1.09         7.35 o                         
 -18   9   6         14.98         12.18         7.04 o                         
 -17   9   6          0.04          2.94         6.47 o                         
 -16   9   6         27.54         31.78         7.23 o                         
 -15   9   6          0.07          1.10         5.53 o                         
 -14   9   6        146.91        163.79         9.95 o                         
 -13   9   6        370.43        354.73        12.84 o                         
 -12   9   6          6.18          1.89         4.80 o                         
 -11   9   6          5.26          3.99         4.60 o                         
 -10   9   6         24.76         18.57         5.03 o                         
  -9   9   6        211.29        188.69         7.68 o                         
  -8   9   6        397.05        400.86         8.73 o                         
  -7   9   6       2342.51       2251.22        21.29 o                         
  -6   9   6         38.01         51.02         4.05 o                         
  -5   9   6       2001.74       1953.40        17.49 o                         
  -4   9   6        389.01        411.29         7.50 o                         
  -3   9   6       1830.33       1683.74        15.45 o                         
  -2   9   6        138.11        106.40         4.55 o                         
  -1   9   6       2535.33       2446.03        19.51 o                         
   0   9   6        417.19        372.13         6.82 o                         
   1   9   6        826.82        866.27        10.02 o                         
   2   9   6         17.58         17.14         3.04 o                         
   3   9   6        345.78        344.63         6.63 o                         
   4   9   6       1120.41       1160.75        12.51 o                         
   5   9   6        270.83        289.88         7.71 o                         
   6   9   6          1.34         -2.06         3.44 o                         
   7   9   6        560.35        575.52        11.40 o                         
   8   9   6        665.61        636.94        16.36 o                         
   9   9   6        174.32        171.83         9.40 o                         
  10   9   6         20.84         17.66         5.91 o                         
  11   9   6        294.91        295.18        12.10 o                         
  12   9   6        579.76        585.72        16.12 o                         
  13   9   6         11.23          0.79         6.95 o                         
  14   9   6         57.40         50.77         9.76 o                         
  15   9   6         16.44          6.05         8.60 o                         
  16   9   6         47.54         54.87        11.26 o                         
  17   9   6          2.66         -0.46         8.27 o                         
 -19  10   6          1.96          2.69         9.01 o                         
 -18  10   6          0.65         -6.50         6.50 o                         
 -17  10   6         29.56         32.18         7.41 o                         
 -16  10   6         21.87         14.58         6.60 o                         
 -15  10   6         60.15         59.97        10.64 o                         
 -14  10   6          2.06          1.87         7.36 o                         
 -13  10   6         62.70         66.12         7.41 o                         
 -12  10   6         13.84         22.73         5.86 o                         
 -11  10   6        209.14        197.79        11.66 o                         
 -10  10   6          0.06         -1.53         4.55 o                         
  -9  10   6        106.28        133.29         7.20 o                         
  -8  10   6          0.01          6.04         3.76 o                         
  -7  10   6          0.88          8.12         3.76 o                         
  -6  10   6         66.92         58.18         4.81 o                         
  -5  10   6        469.99        448.23         8.21 o                         
  -4  10   6        174.77        176.34         8.97 o                         
  -3  10   6         79.06         70.46         4.86 o                         
  -2  10   6       3476.30       3299.59        31.00 o                         
  -1  10   6       1116.15       1147.38        13.16 o                         
   0  10   6       1642.54       1624.49        14.97 o                         
   1  10   6         15.55         16.85         3.47 o                         
   2  10   6        883.23        913.45        10.83 o                         
   3  10   6        146.56        160.68         5.45 o                         
   4  10   6       2437.53       2329.23        25.45 o                         
   5  10   6       1619.28       1649.37        18.34 o                         
   6  10   6          8.19          5.89         4.12 o                         
   7  10   6         93.03         83.11         6.46 o                         
   8  10   6        403.69        372.64        11.14 o                         
   9  10   6          2.38         -0.29         5.36 o                         
  10  10   6          0.04          2.81         5.66 o                         
  11  10   6        136.07        140.08        10.05 o                         
  12  10   6         33.32         30.38         6.82 o                         
  13  10   6          3.98          5.54         7.73 o                         
  14  10   6        152.26        126.94        12.32 o                         
  15  10   6         40.73         39.98        15.65 o                         
  16  10   6         13.13          4.24         9.67 o                         
  17  10   6          3.02         -9.16        11.72 o                         
 -18  11   6         46.89         43.32         9.06 o                         
 -17  11   6          1.05         -3.10         7.01 o                         
 -16  11   6         21.11         10.33         6.46 o                         
 -15  11   6         12.49          7.89         7.02 o                         
 -14  11   6          1.74          2.04         5.69 o                         
 -13  11   6        318.80        360.46        12.69 o                         
 -12  11   6          0.42         -5.15         5.15 o                         
 -11  11   6         97.24        117.96         8.56 o                         
 -10  11   6          5.39          4.45         4.43 o                         
  -9  11   6          5.43         -1.25         4.02 o                         
  -8  11   6        105.66        109.37         6.42 o                         
  -7  11   6        531.07        492.50         9.50 o                         
  -6  11   6        608.86        615.80        10.30 o                         
  -5  11   6          1.34         -1.08         3.20 o                         
  -4  11   6        354.70        369.78         7.98 o                         
  -3  11   6          2.61          0.22         5.60 o                         
  -2  11   6        774.93        761.91        11.13 o                         
  -1  11   6        116.28        121.83         5.69 o                         
   0  11   6        100.29        119.43         5.69 o                         
   1  11   6       1370.56       1429.16        15.59 o                         
   2  11   6        542.69        550.80         9.65 o                         
   3  11   6          5.32         10.50         3.57 o                         
   4  11   6        102.86         94.18         5.93 o                         
   5  11   6        387.52        392.27         9.42 o                         
   6  11   6        916.12        862.69        14.05 o                         
   7  11   6        151.56        146.09         7.79 o                         
   8  11   6        841.48        853.36        16.53 o                         
   9  11   6        129.46        129.76         9.24 o                         
  10  11   6         84.67        106.90         8.74 o                         
  11  11   6         10.00          6.66         6.06 o                         
  12  11   6        210.19        227.96        11.42 o                         
  13  11   6          5.24         -1.72         7.53 o                         
  14  11   6          1.58         -8.10         8.10 o                         
  15  11   6         98.86         95.17        16.11 o                         
  16  11   6          9.67         15.17        10.46 o                         
 -18  12   6         11.23          6.71        12.74 o                         
 -17  12   6          0.09         -7.92         7.92 o                         
 -16  12   6          2.43         -0.21         7.03 o                         
 -15  12   6          0.56          2.61         6.83 o                         
 -14  12   6        238.06        241.94        11.97 o                         
 -13  12   6          8.97          5.40         6.45 o                         
 -12  12   6        142.05        157.63        10.17 o                         
 -11  12   6         45.76         48.16         7.21 o                         
 -10  12   6         29.47         24.81         5.50 o                         
  -9  12   6          1.00         -1.70         4.27 o                         
  -8  12   6         19.76         18.49         4.72 o                         
  -7  12   6         39.70         44.81         5.00 o                         
  -6  12   6        182.98        172.30         6.78 o                         
  -5  12   6         42.59         46.97         4.59 o                         
  -4  12   6        134.61        123.69         6.04 o                         
  -3  12   6        190.47        171.28         6.65 o                         
  -2  12   6        620.32        602.78        10.34 o                         
  -1  12   6        713.44        731.62        11.36 o                         
   0  12   6        101.08        114.38         6.02 o                         
   1  12   6        773.45        779.72        16.17 o                         
   2  12   6        313.80        329.89         8.79 o                         
   3  12   6       1024.88        941.90        15.17 o                         
   4  12   6         10.60         -1.34         4.32 o                         
   5  12   6        741.79        732.70        13.82 o                         
   6  12   6          3.39          3.48         4.67 o                         
   7  12   6          1.73          6.02         5.82 o                         
   8  12   6        556.85        571.85        14.30 o                         
   9  12   6        172.03        206.18        11.29 o                         
  10  12   6         48.99         50.05         7.21 o                         
  11  12   6         28.33         22.23         6.61 o                         
  12  12   6        103.16        105.55         8.97 o                         
  13  12   6         63.21         65.56         9.72 o                         
  14  12   6        193.30        209.64        14.13 o                         
  15  12   6        200.00        181.19        15.39 o                         
 -17  13   6          1.62          5.27         8.96 o                         
 -16  13   6         67.13         59.84        10.78 o                         
 -15  13   6         26.81         39.61         9.53 o                         
 -14  13   6          0.45          6.27         6.45 o                         
 -13  13   6         27.77         14.16         7.67 o                         
 -12  13   6        191.27        235.74        11.53 o                         
 -11  13   6        176.74        201.61        10.75 o                         
 -10  13   6         19.77         13.12         5.44 o                         
  -9  13   6         66.82         80.21         7.19 o                         
  -8  13   6         66.08         81.20         6.83 o                         
  -7  13   6          5.39         10.19         4.28 o                         
  -6  13   6          4.77         -0.65         3.96 o                         
  -5  13   6         51.26         47.98         5.28 o                         
  -4  13   6         16.95         11.10         4.16 o                         
  -3  13   6          9.71          9.90         4.02 o                         
  -2  13   6        366.97        401.15         9.10 o                         
  -1  13   6         48.84         43.70         4.82 o                         
   0  13   6        426.31        446.31         9.47 o                         
   1  13   6        113.53        108.52         6.16 o                         
   2  13   6         46.06         61.98         5.82 o                         
   3  13   6         86.11         90.54         8.59 o                         
   4  13   6        364.93        338.47        10.51 o                         
   5  13   6          0.62         -3.92         6.33 o                         
   6  13   6        249.83        270.12        10.22 o                         
   7  13   6        129.28        125.96        10.17 o                         
   8  13   6        191.66        169.12        11.32 o                         
   9  13   6         26.00         20.06         7.30 o                         
  10  13   6        112.28        117.80        10.55 o                         
  11  13   6          6.46         -2.03         6.72 o                         
  12  13   6        290.72        309.34        13.79 o                         
  13  13   6          0.00         -8.25         8.25 o                         
  14  13   6          0.01          1.14         9.21 o                         
  15  13   6         87.66         70.91        30.30 o                         
 -16  14   6         56.16         40.52        10.16 o                         
 -15  14   6          0.32          8.34         8.48 o                         
 -14  14   6        479.50        502.25        17.37 o                         
 -13  14   6         53.98         69.68         9.12 o                         
 -12  14   6         17.32          5.90         6.70 o                         
 -11  14   6        291.77        260.72        11.86 o                         
 -10  14   6         51.59         59.75         8.11 o                         
  -9  14   6         33.62         13.31         6.65 o                         
  -8  14   6        999.78       1037.58        20.89 o                         
  -7  14   6        115.17        118.40        10.53 o                         
  -6  14   6        160.71        158.49         9.27 o                         
  -5  14   6          1.09         -0.27         4.24 o                         
  -4  14   6         85.14         95.60         6.72 o                         
  -3  14   6          7.61          5.23         4.32 o                         
  -2  14   6          3.21          9.37         4.05 o                         
  -1  14   6        115.83        126.85         6.79 o                         
   0  14   6         36.87         37.60         4.91 o                         
   1  14   6         20.48         18.70         4.78 o                         
   2  14   6       1170.40       1197.49        18.24 o                         
   3  14   6        749.28        720.98        14.53 o                         
   4  14   6          0.96         -1.90         4.80 o                         
   5  14   6        189.50        171.44         9.28 o                         
   6  14   6         23.81         30.52         6.71 o                         
   7  14   6          2.99          2.59         6.13 o                         
   8  14   6        265.63        255.95        20.09 o                         
   9  14   6          2.82          9.25         8.04 o                         
  10  14   6         15.74         18.23         7.65 o                         
  11  14   6          6.04         -3.01         7.24 o                         
  12  14   6         81.02         70.15        10.15 o                         
  13  14   6         60.37         61.62        13.03 o                         
  14  14   6        258.73        326.94        43.59 o                         
 -15  15   6          5.47         12.52        10.43 o                         
 -14  15   6          2.29          6.60         8.69 o                         
 -13  15   6         19.37          2.79         8.06 o                         
 -12  15   6          6.19         -4.51         7.55 o                         
 -11  15   6         33.57         38.75         9.25 o                         
 -10  15   6          6.24         -6.22         6.22 o                         
  -9  15   6        140.44        162.80        21.73 o                         
  -8  15   6          7.23          3.92         6.31 o                         
  -7  15   6         57.38         67.03         8.36 o                         
  -6  15   6         92.65         97.43         8.37 o                         
  -5  15   6        125.96        150.32         8.93 o                         
  -4  15   6         34.44         17.00         5.70 o                         
  -3  15   6         11.41          5.11         5.04 o                         
  -2  15   6         53.57         52.28         7.53 o                         
  -1  15   6         69.04         88.46         6.84 o                         
   0  15   6        130.31        134.46         8.47 o                         
   1  15   6         77.37         88.58         8.42 o                         
   2  15   6        151.67        161.74        10.16 o                         
   3  15   6          7.84         11.89         6.21 o                         
   4  15   6          0.12         -0.69         5.76 o                         
   5  15   6         41.09         40.92         9.27 o                         
   6  15   6         33.22         41.89         8.80 o                         
   7  15   6         86.47         82.02        10.83 o                         
   8  15   6         62.21         55.79         9.95 o                         
   9  15   6        196.22        207.82        14.00 o                         
  10  15   6          0.15          0.84         8.05 o                         
  11  15   6         59.26         56.89        10.75 o                         
  12  15   6         40.69         48.71        10.77 o                         
  13  15   6         24.75         68.58        46.25 o                         
 -14  16   6        177.26        163.92        21.07 o                         
 -13  16   6         62.54         63.96        18.20 o                         
 -12  16   6         12.16         37.59         9.77 o                         
 -11  16   6         35.47         11.46        12.74 o                         
 -10  16   6         11.17         17.88         8.37 o                         
  -9  16   6          8.70          8.39         7.88 o                         
  -8  16   6        565.16        568.96        16.88 o                         
  -7  16   6         25.21         28.76         7.57 o                         
  -6  16   6         18.14         15.96         6.44 o                         
  -5  16   6          1.17         -1.95         5.52 o                         
  -4  16   6        136.30        133.15         9.67 o                         
  -3  16   6        166.57        187.51         9.59 o                         
  -2  16   6         60.12         72.21         7.50 o                         
  -1  16   6         78.24         92.33        11.08 o                         
   0  16   6          3.01         -1.98         5.26 o                         
   1  16   6          0.10         -0.19         5.62 o                         
   2  16   6        361.96        348.51        12.75 o                         
   3  16   6         36.28         34.30         7.14 o                         
   4  16   6         48.07         60.49         8.30 o                         
   5  16   6        665.65        707.07        19.30 o                         
   6  16   6        173.52        178.58        13.70 o                         
   7  16   6          4.77         -4.24         7.46 o                         
   8  16   6        107.51         76.31        10.95 o                         
   9  16   6          5.91         -8.22         8.22 o                         
  10  16   6          6.52          3.13         9.56 o                         
  11  16   6          4.04         11.88        10.31 o                         
  12  16   6         91.65         75.49        26.05 o                         
 -13  17   6          2.31          6.76        14.09 o                         
 -12  17   6         12.02          6.49         8.79 o                         
 -11  17   6         45.78         38.64         9.89 o                         
 -10  17   6          9.50          3.45         8.21 o                         
  -9  17   6        101.77         82.69        10.93 o                         
  -8  17   6         61.82         71.73        10.83 o                         
  -7  17   6         64.10         48.16        16.87 o                         
  -6  17   6          5.36          7.67         7.46 o                         
  -5  17   6         14.17         10.42         6.52 o                         
  -4  17   6         75.34         72.44         8.20 o                         
  -3  17   6        255.82        257.42        11.15 o                         
  -2  17   6         18.77         22.73         6.74 o                         
  -1  17   6          9.19         -3.08         5.78 o                         
   0  17   6        256.78        253.06        13.00 o                         
   1  17   6        399.23        393.09        13.71 o                         
   2  17   6         11.65          9.71         6.59 o                         
   3  17   6        119.63        133.62        10.65 o                         
   4  17   6        181.12        235.18        12.29 o                         
   5  17   6          8.22         18.11         7.86 o                         
   6  17   6         91.57         79.43        12.71 o                         
   7  17   6         47.33         56.21        11.95 o                         
   8  17   6          9.70          7.77         9.79 o                         
   9  17   6         11.35         14.81        10.31 o                         
  10  17   6         58.06         42.21        12.43 o                         
 -11  18   6         64.32         62.20        14.43 o                         
 -10  18   6         81.26         89.66        11.75 o                         
  -9  18   6         36.83         27.06        10.16 o                         
  -8  18   6          2.04          6.65         8.25 o                         
  -7  18   6         16.88          1.20         8.07 o                         
  -6  18   6        104.18        111.99        13.77 o                         
  -5  18   6         85.12        104.07        10.58 o                         
  -4  18   6         94.60         83.13         9.69 o                         
  -3  18   6         65.00         43.77         8.66 o                         
  -2  18   6          0.17          3.78         6.35 o                         
  -1  18   6        350.46        370.45        14.10 o                         
   0  18   6        708.32        799.12        25.16 o                         
   1  18   6         25.04         37.39         9.33 o                         
   2  18   6        252.07        260.51        14.05 o                         
   3  18   6         46.15         39.17         8.83 o                         
   4  18   6         47.80         48.12         9.85 o                         
   5  18   6         26.04         17.08         9.50 o                         
   6  18   6          0.18         -6.94         8.93 o                         
   7  18   6         13.88         -6.96        10.60 o                         
   8  18   6        194.95        200.57        17.73 o                         
  -9  19   6          0.55        -15.67        17.24 o                         
  -8  19   6         20.23         24.43        10.93 o                         
  -7  19   6          2.33          6.03         9.43 o                         
  -6  19   6         20.28         18.66        10.09 o                         
  -5  19   6         17.00         14.37        11.21 o                         
  -4  19   6        179.61        198.34        21.10 o                         
  -3  19   6         34.64         34.33        10.28 o                         
  -2  19   6          0.11         -1.04         8.32 o                         
  -1  19   6        112.14        142.70        15.18 o                         
   0  19   6          3.82          5.12         8.91 o                         
   1  19   6        117.67        117.92        12.41 o                         
   2  19   6          7.75          7.30         8.49 o                         
   3  19   6         40.04         37.40         9.42 o                         
   4  19   6         48.19         58.75        12.55 o                         
   5  19   6         94.23        102.29        14.65 o                         
   6  19   6         45.03         43.57        16.57 o                         
  -6  20   6          0.89         -1.33        15.61 o                         
  -5  20   6        264.35        269.29        49.43 o                         
  -4  20   6         18.63          2.16        11.43 o                         
  -3  20   6         76.21         71.35        13.18 o                         
  -2  20   6          0.05         -6.49        10.07 o                         
  -1  20   6         26.59         10.53        10.63 o                         
   0  20   6         62.19         74.43        13.18 o                         
   1  20   6        136.02        172.92        16.85 o                         
   2  20   6          2.74          8.06        10.03 o                         
   3  20   6        141.58        159.11        21.23 o                         
 -21   0   7        144.98        113.28        15.72 o                         
 -19   0   7         13.26         -5.18         9.37 o                         
 -17   0   7        192.69        206.52        15.65 o                         
 -15   0   7          0.72         -2.48         6.52 o                         
 -13   0   7          0.01          0.85         4.62 o                         
 -11   0   7        563.29        601.93        11.15 o                         
  -9   0   7        867.38        725.47        13.67 o                         
  -7   0   7          3.00         18.73         3.40 o                         
  -5   0   7        660.63        444.68         8.40 o                         
  -3   0   7       4529.05       4792.87        49.64 o                         
  -1   0   7       1357.12       1116.01        12.27 o                         
   1   0   7       1407.59       1230.87        13.89 o                         
   3   0   7        585.21       1244.53        37.60 o                         
   5   0   7         27.10         46.90         4.70 o                         
   7   0   7       1774.19       1689.27        23.70 o                         
   9   0   7        194.05        229.49         7.58 o                         
  11   0   7        142.52        172.89        11.36 o                         
  13   0   7         36.95         53.83         9.99 o                         
  15   0   7        421.75        360.97        18.49 o                         
  17   0   7          9.58         18.23        10.12 o                         
  19   0   7          5.03         12.57        12.19 o                         
 -21   1   7         18.88         21.00         8.16 o                         
 -20   1   7          3.85          2.57         7.02 o                         
 -19   1   7        658.37        717.45        21.40 o                         
 -18   1   7          3.75          8.34         6.60 o                         
 -17   1   7         40.62         34.39         6.94 o                         
 -16   1   7         44.01         30.07         6.48 o                         
 -15   1   7          1.86         -0.19         4.51 o                         
 -14   1   7        126.61        124.47         6.85 o                         
 -13   1   7       1123.89       1103.98        13.37 o                         
 -12   1   7        234.49        221.85         6.25 o                         
 -11   1   7        117.26        112.38         4.68 o                         
 -10   1   7       1020.91       1005.49        10.08 o                         
  -9   1   7       1637.82       1709.31        13.52 o                         
  -8   1   7        117.29        112.57         3.98 o                         
  -7   1   7        762.16        758.52         8.07 o                         
  -6   1   7        579.07        641.87         6.91 o                         
  -5   1   7       8377.72       7759.36        47.16 o                         
  -4   1   7       2194.74       1940.08        13.93 o                         
  -3   1   7        425.24        336.58         4.37 o                         
  -2   1   7       1621.51       1678.52        15.52 o                         
  -1   1   7       4171.02       4438.24        25.55 o                         
   0   1   7        162.63        176.57         5.69 o                         
   1   1   7       1330.92       1548.39        10.98 o                         
   2   1   7        113.11        108.16         2.95 o                         
   3   1   7      10143.44      10029.93        57.99 o                         
   4   1   7       2530.56       2409.89        17.51 o                         
   5   1   7       3395.82       3361.80        25.91 o                         
   6   1   7        294.19        365.09         7.91 o                         
   7   1   7          4.13         12.09         3.23 o                         
   8   1   7       1482.80       1549.06        13.70 o                         
   9   1   7        283.26        261.41         6.20 o                         
  10   1   7         31.85         49.81         5.06 o                         
  11   1   7          0.41         -0.25         3.65 o                         
  12   1   7         72.88         51.97         5.88 o                         
  13   1   7        482.20        481.87        13.40 o                         
  14   1   7          0.14         -3.92         5.24 o                         
  15   1   7          3.34          4.22         5.80 o                         
  16   1   7         86.58         63.72         8.13 o                         
  17   1   7         63.32         55.16         8.32 o                         
  18   1   7        128.67        131.62        11.54 o                         
  19   1   7        292.58        288.41        19.17 o                         
 -21   2   7        127.64         92.57        10.57 o                         
 -20   2   7         44.99         41.51         8.38 o                         
 -19   2   7          0.03         -1.27         6.80 o                         
 -18   2   7        171.97        214.69        11.83 o                         
 -17   2   7         12.84         14.40         6.28 o                         
 -16   2   7          3.26         -0.31         4.86 o                         
 -15   2   7         34.32         37.98         5.31 o                         
 -14   2   7          0.12          2.45         4.23 o                         
 -13   2   7         12.08         15.58         4.21 o                         
 -12   2   7        282.60        262.66         6.69 o                         
 -11   2   7        882.76        901.91        10.67 o                         
 -10   2   7       1725.88       1629.13        13.48 o                         
  -9   2   7        116.60        118.71         4.41 o                         
  -8   2   7       1416.75       1436.31        12.45 o                         
  -7   2   7        866.19        840.14         8.10 o                         
  -6   2   7        513.23        414.59         5.29 o                         
  -5   2   7       1860.98       1736.96        12.75 o                         
  -4   2   7        923.78       1011.71        10.43 o                         
  -3   2   7       7794.29       8181.91        45.00 o                         
  -2   2   7       5128.58       4920.60        29.89 o                         
  -1   2   7         31.68         27.80         2.00 o                         
   0   2   7         20.66          4.89         1.48 o                         
   1   2   7       4218.20       4504.08        27.53 o                         
   2   2   7        987.01       1319.30        20.24 o                         
   3   2   7        155.01        221.60         4.32 o                         
   4   2   7        578.20        688.20         6.93 o                         
   5   2   7       2877.77       2838.07        19.30 o                         
   6   2   7       1625.54       1753.51        15.65 o                         
   7   2   7       2295.96       2227.42        18.99 o                         
   8   2   7        193.29        219.28         7.51 o                         
   9   2   7       1590.03       1500.56        18.41 o                         
  10   2   7         31.74         32.21         4.01 o                         
  11   2   7          0.01         -0.86         4.38 o                         
  12   2   7          6.66          2.52         4.36 o                         
  13   2   7         79.08         68.84         7.95 o                         
  14   2   7        220.10        177.52        10.16 o                         
  15   2   7        116.15        134.97        13.79 o                         
  16   2   7         20.03         28.51         7.25 o                         
  17   2   7          0.34         -3.12         6.10 o                         
  18   2   7          0.00         -5.21         7.54 o                         
  19   2   7         84.14         98.03        18.40 o                         
 -21   3   7        162.37        161.45        18.12 o                         
 -20   3   7         61.01         53.75         9.20 o                         
 -19   3   7         34.74         45.01         8.50 o                         
 -18   3   7         28.46         31.23         7.92 o                         
 -17   3   7          1.61         -0.35         5.37 o                         
 -16   3   7         27.27          9.32         5.19 o                         
 -15   3   7        164.11        168.40         8.03 o                         
 -14   3   7        349.12        316.72         9.39 o                         
 -13   3   7        527.10        496.45        10.73 o                         
 -12   3   7        449.99        394.27         7.91 o                         
 -11   3   7         10.13          9.03         2.93 o                         
 -10   3   7        253.88        218.10         5.72 o                         
  -9   3   7         25.54         33.04         3.23 o                         
  -8   3   7        836.08        764.66         8.16 o                         
  -7   3   7        957.90        853.03         8.32 o                         
  -6   3   7         13.46         42.02         2.46 o                         
  -5   3   7        336.10        234.19         4.12 o                         
  -4   3   7          0.13          2.64         1.41 o                         
  -3   3   7         96.49        119.30         3.11 o                         
  -2   3   7        609.29        563.35         6.67 o                         
  -1   3   7       1193.66       1244.90        12.45 o                         
   0   3   7       1231.31       1393.22        12.79 o                         
   1   3   7       6091.54       6275.74        39.72 o                         
   2   3   7       3481.07       3679.70        24.83 o                         
   3   3   7         80.51         92.44         3.34 o                         
   4   3   7       2391.03       2340.00        18.67 o                         
   5   3   7       2215.16       2244.09        17.06 o                         
   6   3   7        608.08        636.10         8.28 o                         
   7   3   7        100.18        164.93         6.52 o                         
   8   3   7        625.08        623.47        10.04 o                         
   9   3   7          0.98          3.63         3.78 o                         
  10   3   7        218.65        247.54        10.95 o                         
  11   3   7        484.65        478.30        11.29 o                         
  12   3   7        546.23        562.48        13.80 o                         
  13   3   7          5.23          9.93         5.14 o                         
  14   3   7        275.97        259.43        10.54 o                         
  15   3   7         72.86         71.02        12.40 o                         
  16   3   7          4.39          5.86         7.28 o                         
  17   3   7         11.62         12.35        13.22 o                         
  18   3   7          0.66         -5.42         7.44 o                         
  19   3   7        238.50        279.63        48.91 o                         
 -21   4   7         10.34         18.79         8.16 o                         
 -20   4   7         85.58         88.71        10.50 o                         
 -19   4   7        504.14        535.59        21.83 o                         
 -18   4   7        308.29        339.55        13.65 o                         
 -17   4   7        102.63        119.02         8.99 o                         
 -16   4   7          6.80         17.13         5.19 o                         
 -15   4   7        321.82        339.14        10.35 o                         
 -14   4   7         23.34         28.13         5.04 o                         
 -13   4   7        220.28        224.92         8.10 o                         
 -12   4   7       1183.95       1157.37        14.67 o                         
 -11   4   7         64.12         41.81         3.88 o                         
 -10   4   7          2.22         -1.31         2.63 o                         
  -9   4   7         32.85         36.39         3.24 o                         
  -8   4   7       2181.98       2029.25        15.16 o                         
  -7   4   7         40.98         40.52         3.03 o                         
  -6   4   7        450.35        504.47         6.85 o                         
  -5   4   7       1350.36       1381.59        17.25 o                         
  -4   4   7       1700.28       1865.27        13.63 o                         
  -3   4   7         10.66          6.94         1.94 o                         
  -2   4   7        282.68        214.59         4.19 o                         
  -1   4   7        871.28        789.46         6.95 o                         
   0   4   7       5017.43       5125.87        30.33 o                         
   1   4   7        255.40        231.11         4.28 o                         
   2   4   7         93.12         99.82         3.85 o                         
   3   4   7        111.90        131.73         4.22 o                         
   4   4   7        129.98        134.41         4.15 o                         
   5   4   7        476.97        463.61         7.20 o                         
   6   4   7         39.73         52.50         3.33 o                         
   7   4   7       1263.11       1219.73        13.47 o                         
   8   4   7        155.27        192.50         5.61 o                         
   9   4   7         71.63         71.74         5.80 o                         
  10   4   7        184.68        206.44         7.51 o                         
  11   4   7        205.28        209.25         8.54 o                         
  12   4   7          9.80         17.09         5.55 o                         
  13   4   7        432.42        453.81        13.29 o                         
  14   4   7        397.06        397.67        12.56 o                         
  15   4   7         57.47         60.45         8.34 o                         
  16   4   7         56.43         66.17         9.80 o                         
  17   4   7         51.79         42.01         8.99 o                         
  18   4   7         63.43         54.80         9.91 o                         
 -21   5   7         47.75         30.28         9.77 o                         
 -20   5   7         51.29         44.83         9.21 o                         
 -19   5   7        183.40        223.36        12.73 o                         
 -18   5   7          4.35         -5.66         5.66 o                         
 -17   5   7          4.55          8.41         5.94 o                         
 -16   5   7         28.13         32.86         5.94 o                         
 -15   5   7        267.23        303.92        10.33 o                         
 -14   5   7        562.33        593.13        12.44 o                         
 -13   5   7         46.64         52.25         4.98 o                         
 -12   5   7         64.72         70.33         5.31 o                         
 -11   5   7        212.49        230.35         6.41 o                         
 -10   5   7        710.29        717.95        10.01 o                         
  -9   5   7        893.18        941.23        10.16 o                         
  -8   5   7       2155.03       1974.93        15.81 o                         
  -7   5   7       1518.44       1389.41        12.33 o                         
  -6   5   7       1469.25       1316.23        12.76 o                         
  -5   5   7         33.53         43.94         2.71 o                         
  -4   5   7       1472.66       1376.24        11.45 o                         
  -3   5   7        790.58        908.01         9.26 o                         
  -2   5   7       3306.52       3313.22        21.32 o                         
  -1   5   7        558.88        594.07         7.51 o                         
   0   5   7        760.32        821.46         7.80 o                         
   1   5   7        902.84       1033.53         9.37 o                         
   2   5   7       1030.35       1004.93         9.83 o                         
   3   5   7        895.93        886.46        12.14 o                         
   4   5   7         89.11        119.61         3.79 o                         
   5   5   7        314.04        307.56         5.50 o                         
   6   5   7        970.69       1023.04        11.93 o                         
   7   5   7        732.68        810.67        11.49 o                         
   8   5   7         70.73         88.28         5.40 o                         
   9   5   7        533.51        546.45        10.58 o                         
  10   5   7         52.03         59.87         5.90 o                         
  11   5   7         97.84         69.68         5.97 o                         
  12   5   7        113.91        114.50         8.35 o                         
  13   5   7         86.95         82.34         9.21 o                         
  14   5   7         18.25         26.99         7.76 o                         
  15   5   7          2.45         -0.03         6.12 o                         
  16   5   7         11.51          0.47         6.89 o                         
  17   5   7         83.18         87.28        12.54 o                         
  18   5   7         63.54         49.42        11.97 o                         
 -21   6   7          1.48         21.36        21.00 o                         
 -20   6   7          4.82         -7.10         7.10 o                         
 -19   6   7          4.36         -4.89         6.86 o                         
 -18   6   7         28.85         32.41         7.45 o                         
 -17   6   7        145.76        162.30         9.41 o                         
 -16   6   7         20.93         15.49         5.61 o                         
 -15   6   7          8.96         18.77         5.36 o                         
 -14   6   7         79.10         87.43         9.29 o                         
 -13   6   7        118.87        117.87         6.62 o                         
 -12   6   7         88.78        105.38         6.21 o                         
 -11   6   7        138.05        119.48         6.54 o                         
 -10   6   7       1456.75       1370.73        15.36 o                         
  -9   6   7        130.07        115.52         5.00 o                         
  -8   6   7         17.03         26.96         3.22 o                         
  -7   6   7       3309.25       3248.08        24.02 o                         
  -6   6   7       1763.92       1824.40        15.21 o                         
  -5   6   7        215.09        213.51         4.78 o                         
  -4   6   7       1111.38       1014.96         9.78 o                         
  -3   6   7        113.30        133.87         3.78 o                         
  -2   6   7        322.05        285.62         4.77 o                         
  -1   6   7         74.26         93.08         3.67 o                         
   0   6   7         49.96         40.09         2.70 o                         
   1   6   7         16.39         19.81         2.44 o                         
   2   6   7        971.58        874.15         9.40 o                         
   3   6   7         14.77         14.69         3.08 o                         
   4   6   7        464.36        486.38         7.57 o                         
   5   6   7         80.71         80.23         3.73 o                         
   6   6   7         33.18         64.86         4.06 o                         
   7   6   7        799.28        834.44        11.90 o                         
   8   6   7        482.66        423.85        10.77 o                         
   9   6   7        642.60        685.31        13.35 o                         
  10   6   7        323.49        318.19        15.89 o                         
  11   6   7         25.74         28.71         6.33 o                         
  12   6   7        146.02        157.31         9.85 o                         
  13   6   7         73.84         92.53         9.28 o                         
  14   6   7        141.47        155.38        11.94 o                         
  15   6   7          4.02          5.84         7.13 o                         
  16   6   7         15.89         12.43         7.12 o                         
  17   6   7          0.00         -1.36         8.28 o                         
  18   6   7          0.58         -9.59         9.59 o                         
 -21   7   7          1.49        -10.63        18.07 o                         
 -20   7   7         39.37         42.93        10.10 o                         
 -19   7   7          7.45          7.06         7.33 o                         
 -18   7   7         23.95         19.11         7.55 o                         
 -17   7   7         32.52         35.67         7.17 o                         
 -16   7   7          8.51          0.05         5.38 o                         
 -15   7   7         12.30          7.28         5.00 o                         
 -14   7   7        555.21        566.88        12.71 o                         
 -13   7   7          4.51         -2.72         3.79 o                         
 -12   7   7         30.98         20.33         4.65 o                         
 -11   7   7        185.55        166.66         7.47 o                         
 -10   7   7         60.98         62.95         5.16 o                         
  -9   7   7         88.99        130.00         5.28 o                         
  -8   7   7         18.96         17.83         3.28 o                         
  -7   7   7        492.06        505.95         9.99 o                         
  -6   7   7       2165.76       2198.09        21.26 o                         
  -5   7   7        285.15        291.61         5.01 o                         
  -4   7   7          1.11          2.95         2.44 o                         
  -3   7   7        730.88        637.59         7.74 o                         
  -2   7   7       3307.78       3102.44        21.33 o                         
  -1   7   7        269.80        299.65         5.16 o                         
   0   7   7       1797.84       1973.37        18.82 o                         
   1   7   7        870.26        869.13         9.56 o                         
   2   7   7        280.20        258.05         6.15 o                         
   3   7   7          0.00          2.87         4.05 o                         
   4   7   7        297.99        297.74         6.02 o                         
   5   7   7         96.87        112.34         5.24 o                         
   6   7   7         65.98         68.01         6.35 o                         
   7   7   7        114.25        112.81         6.16 o                         
   8   7   7        417.23        421.30        11.58 o                         
   9   7   7        754.25        714.75        15.03 o                         
  10   7   7          0.09         10.26         5.37 o                         
  11   7   7         48.20         56.27         7.93 o                         
  12   7   7        169.44        152.02        11.26 o                         
  13   7   7         12.90          3.20         8.51 o                         
  14   7   7          9.02          7.90         7.96 o                         
  15   7   7         29.29         14.42         8.74 o                         
  16   7   7          0.05          2.26         8.79 o                         
  17   7   7          1.54          7.65         9.00 o                         
  18   7   7         29.60         27.10        20.11 o                         
 -20   8   7          1.76         -0.12         8.21 o                         
 -19   8   7          5.45          8.60         7.09 o                         
 -18   8   7          6.64         -2.34         6.25 o                         
 -17   8   7        103.61        108.18         9.38 o                         
 -16   8   7         25.45         35.35         6.96 o                         
 -15   8   7          0.12         -2.74         5.38 o                         
 -14   8   7         86.68         69.17         7.55 o                         
 -13   8   7         20.29         22.67         5.79 o                         
 -12   8   7        452.12        468.69        12.34 o                         
 -11   8   7          4.45          1.48         4.44 o                         
 -10   8   7        224.64        188.96         8.47 o                         
  -9   8   7        498.23        472.50        10.60 o                         
  -8   8   7        325.86        281.70         6.95 o                         
  -7   8   7          8.29         15.89         3.51 o                         
  -6   8   7       2102.54       2103.59        18.18 o                         
  -5   8   7        104.54        124.21         5.11 o                         
  -4   8   7       1938.89       1805.38        16.03 o                         
  -3   8   7        194.90        221.48         5.53 o                         
  -2   8   7        625.88        635.89         8.37 o                         
  -1   8   7        713.43        674.48         7.39 o                         
   0   8   7        136.55        143.86         4.52 o                         
   1   8   7        142.36        158.60         5.16 o                         
   2   8   7        304.54        286.46         6.13 o                         
   3   8   7         74.23         91.43         4.40 o                         
   4   8   7        107.19         98.76         4.45 o                         
   5   8   7        332.79        312.38         7.71 o                         
   6   8   7        184.62        172.87         7.66 o                         
   7   8   7        257.25        233.07         7.84 o                         
   8   8   7         67.52         60.68         6.66 o                         
   9   8   7         85.49         86.80         7.62 o                         
  10   8   7          0.01          0.81         5.16 o                         
  11   8   7        169.73        191.97        10.48 o                         
  12   8   7        130.70        134.50        10.47 o                         
  13   8   7        207.69        232.80        13.23 o                         
  14   8   7         15.27         16.71         8.79 o                         
  15   8   7          2.03          2.11         8.48 o                         
  16   8   7         44.05         66.68        14.81 o                         
  17   8   7          3.78         11.23         8.88 o                         
 -20   9   7          9.34         -1.82        18.64 o                         
 -19   9   7          9.28          4.05         8.67 o                         
 -18   9   7          9.39         15.50         7.02 o                         
 -17   9   7          1.04         -1.14         6.11 o                         
 -16   9   7         93.90         86.89         8.89 o                         
 -15   9   7         10.01          2.21         5.75 o                         
 -14   9   7        184.49        167.97         9.77 o                         
 -13   9   7        116.79        140.10         9.12 o                         
 -12   9   7        210.66        225.05         9.90 o                         
 -11   9   7        315.43        295.65        10.29 o                         
 -10   9   7        525.08        509.68        12.28 o                         
  -9   9   7          0.45          5.56         4.56 o                         
  -8   9   7          0.09          7.04         3.75 o                         
  -7   9   7        733.24        693.23        11.01 o                         
  -6   9   7       3959.01       3848.45        28.58 o                         
  -5   9   7        176.19        161.87         5.55 o                         
  -4   9   7         47.60         57.67         4.07 o                         
  -3   9   7       2404.26       2251.16        18.96 o                         
  -2   9   7        175.27        173.93         5.45 o                         
  -1   9   7        314.99        359.46         7.76 o                         
   0   9   7        525.09        554.93         8.14 o                         
   1   9   7          0.36          0.13         3.16 o                         
   2   9   7         38.05         45.90         3.64 o                         
   3   9   7          1.93          4.06         2.85 o                         
   4   9   7       1013.93        990.52        14.33 o                         
   5   9   7         35.73         36.91         4.37 o                         
   6   9   7        130.17        123.97         6.34 o                         
   7   9   7          0.23          4.00         4.14 o                         
   8   9   7        379.38        359.03        11.65 o                         
   9   9   7         21.92         30.52         5.99 o                         
  10   9   7        113.01        103.40         8.71 o                         
  11   9   7        318.82        279.88        16.29 o                         
  12   9   7          1.19         10.17         6.50 o                         
  13   9   7        138.76        146.68        12.15 o
[truncated: 784,812 more chars]
