# Supplementary material for: Synthesis and crystal structures of bis­[1-oxopyridin-2-olato(1−)]bis­(penta­fluoro­phen­yl)silicon(IV)–tetra­hydro­furan–pentane (2/1/1), bis­[1-oxopyridin-2-olato(1−)]bis­(p-tol­yl)silicon(IV), and dimesitylbis[1-oxopyridin-2-olato(1−)]silicon(IV)
Source: Acta Crystallogr E Crystallogr Commun. 2024 Feb 20;80(Pt 3):318–24. doi: 10.1107/S2056989024001543 (PMC10915655; doi:10.1107/S2056989024001543)
Supplement: Supplementary file 3 [file e-80-00318-2sup3.hkl]

data_2                                                                          
_shelx_title ' sjfbk68 in P-1'                                                  
_shelx_refln_list_code          4                                               
_shelx_F_calc_maximum      152.79                                               
_exptl_crystal_F_000       452.00                                               
_reflns_d_resolution_high  0.6992                                               
                                                                                
loop_                                                                           
 _space_group_symop_operation_xyz                                               
 'x, y, z'                                                                      
 '-x, -y, -z'                                                                   
                                                                                
_cell_length_a     8.5662                                                       
_cell_length_b     8.8343                                                       
_cell_length_c    14.7801                                                       
_cell_angle_alpha  93.057                                                       
_cell_angle_beta  105.372                                                       
_cell_angle_gamma 106.757                                                       
                                                                                
_shelx_F_squared_multiplier     1.000                                           
                                                                                
loop_                                                                           
 _refln_index_h                                                                 
 _refln_index_k                                                                 
 _refln_index_l                                                                 
 _refln_F_squared_calc                                                          
 _refln_F_squared_meas                                                          
 _refln_F_squared_sigma                                                         
 _refln_observed_status                                                         
   1   0   0       4237.80       4375.06        37.38 o                         
   2   0   0        177.13        153.78         3.46 o                         
   3   0   0        140.91        193.49         4.35 o                         
   4   0   0        224.75        180.53         4.76 o                         
   5   0   0        483.03        470.43         8.53 o                         
   6   0   0          0.20          0.05         2.28 o                         
   7   0   0        449.51        459.70        12.31 o                         
   8   0   0         22.89         24.56         6.19 o                         
   9   0   0         61.12         34.70         7.30 o                         
  10   0   0          7.20         10.78         8.23 o                         
  11   0   0         33.94         35.81        11.83 o                         
 -11   1   0          0.28          7.46         8.10 o                         
 -10   1   0         60.38         49.17        10.57 o                         
  -9   1   0          3.07         -2.75         4.91 o                         
  -8   1   0          8.01         18.56         4.44 o                         
  -7   1   0        415.53        437.12        11.87 o                         
  -6   1   0        910.22        924.31        14.24 o                         
  -5   1   0        130.96        113.18         4.46 o                         
  -4   1   0         65.80         66.26         3.72 o                         
  -3   1   0       4793.97       4866.41        44.27 o                         
  -2   1   0      13010.34      13491.72       104.12 o                         
  -1   1   0         41.25         15.70         1.71 o                         
   0   1   0       3279.05       3316.85        46.57 o                         
   1   1   0       4052.30       4114.69        33.21 o                         
   2   1   0       1606.64       1407.00        16.66 o                         
   3   1   0         67.59        107.72         3.73 o                         
   4   1   0        106.78        123.35         4.38 o                         
   5   1   0        128.57        157.40         5.49 o                         
   6   1   0        878.58        860.33        13.60 o                         
   7   1   0         93.13         87.57         9.79 o                         
   8   1   0         73.35         74.67         7.39 o                         
   9   1   0         47.26         38.91         7.63 o                         
  10   1   0          3.96          4.21         7.81 o                         
 -11   2   0         20.25         21.58         9.07 o                         
 -10   2   0        232.01        288.57        14.85 o                         
  -9   2   0         49.85         45.97        14.79 o                         
  -8   2   0         23.77         28.02         5.96 o                         
  -7   2   0        146.40        151.26         6.28 o                         
  -6   2   0        266.75        244.10         6.91 o                         
  -5   2   0          6.27          8.21         2.30 o                         
  -4   2   0        233.89        256.94         5.25 o                         
  -3   2   0        570.22        593.16         9.55 o                         
  -2   2   0      14887.91      14899.26       135.14 o                         
  -1   2   0      10964.79      11305.69        96.49 o                         
   0   2   0         59.33         50.32         2.15 o                         
   1   2   0          1.04         -1.47         1.47 o                         
   2   2   0        664.19        736.50        10.66 o                         
   3   2   0       2208.30       2294.24        28.43 o                         
   4   2   0         65.29         48.48         4.71 o                         
   5   2   0         59.89         54.82         5.81 o                         
   6   2   0        669.68        690.57        15.20 o                         
   7   2   0          0.65          0.11         3.74 o                         
   8   2   0         10.58          4.59         5.42 o                         
   9   2   0          6.11          5.51         5.87 o                         
  10   2   0          0.04         -0.62        15.17 o                         
 -11   3   0          0.10          3.14         8.37 o                         
 -10   3   0          0.30          6.38         6.03 o                         
  -9   3   0         21.54         19.66         6.20 o                         
  -8   3   0         18.75          9.83         5.81 o                         
  -7   3   0         81.63         83.75         6.91 o                         
  -6   3   0          2.37          8.94         4.26 o                         
  -5   3   0       2618.95       2598.34        30.40 o                         
  -4   3   0       5852.91       5862.41        56.18 o                         
  -3   3   0       8359.56       8546.01        76.80 o                         
  -2   3   0        383.46        381.91         5.94 o                         
  -1   3   0       1532.77       1616.63        19.69 o                         
   0   3   0       2592.19       2539.95        24.49 o                         
   1   3   0        630.89        636.12         9.20 o                         
   2   3   0        695.93        636.33        10.70 o                         
   3   3   0        516.56        498.20        10.01 o                         
   4   3   0         26.83         16.74         3.62 o                         
   5   3   0          0.17          0.75         5.55 o                         
   6   3   0        142.94        147.05         7.84 o                         
   7   3   0         86.05         79.05         7.47 o                         
   8   3   0         53.95         52.06         8.31 o                         
   9   3   0          8.21          7.53         6.50 o                         
  10   3   0         16.10         11.73         9.25 o                         
 -11   4   0          5.60         -0.80         5.88 o                         
 -10   4   0          7.97         11.96         6.95 o                         
  -9   4   0         25.05         23.21         7.32 o                         
  -8   4   0          3.29          0.32         7.77 o                         
  -7   4   0        195.20        194.00         9.34 o                         
  -6   4   0        603.44        615.44        13.48 o                         
  -5   4   0        734.74        659.32        12.87 o                         
  -4   4   0          2.68         11.60         2.90 o                         
  -3   4   0         91.78         85.31         3.46 o                         
  -2   4   0        339.27        352.60         6.69 o                         
  -1   4   0        113.03        113.45         4.56 o                         
   0   4   0        156.86        162.69         5.06 o                         
   1   4   0        347.81        383.65        10.57 o                         
   2   4   0          2.71         14.52         2.84 o                         
   3   4   0        164.51        177.15         6.68 o                         
   4   4   0        157.36        193.76         8.27 o                         
   5   4   0          1.39         -0.47         3.47 o                         
   6   4   0         42.56         46.13         6.18 o                         
   7   4   0         11.34          7.28         6.80 o                         
   8   4   0        183.43        209.14        13.14 o                         
   9   4   0        123.96        140.58        19.86 o                         
 -11   5   0         74.63         89.30        11.21 o                         
 -10   5   0          0.42          2.98         6.37 o                         
  -9   5   0        168.48        145.99        28.45 o                         
  -8   5   0          9.69         14.75         5.16 o                         
  -7   5   0         90.88         74.09         7.10 o                         
  -6   5   0         27.01         56.53         7.38 o                         
  -5   5   0        144.41        156.58         6.92 o                         
  -4   5   0        391.52        385.36         7.25 o                         
  -3   5   0         24.03         32.80         4.78 o                         
  -2   5   0         71.26         95.37         5.11 o                         
  -1   5   0        538.88        605.76        11.45 o                         
   0   5   0        250.38        246.73         6.21 o                         
   1   5   0        576.99        545.31        10.81 o                         
   2   5   0         86.80         84.90         5.63 o                         
   3   5   0        420.86        407.39         9.37 o                         
   4   5   0         32.16         30.74         4.26 o                         
   5   5   0        300.68        290.25         9.30 o                         
   6   5   0         23.24         12.95         6.17 o                         
   7   5   0         41.76         37.00        10.61 o                         
   8   5   0         38.63         29.36         9.90 o                         
 -11   6   0          0.38          3.85         7.19 o                         
 -10   6   0         16.57         12.60         7.26 o                         
  -9   6   0         17.25         16.17         6.73 o                         
  -8   6   0        189.43        210.06         9.95 o                         
  -7   6   0        322.91        310.02        10.76 o                         
  -6   6   0         92.18        133.32         7.70 o                         
  -5   6   0         87.82         83.99         7.41 o                         
  -4   6   0          0.29          0.35         2.98 o                         
  -3   6   0       1124.98       1048.70        16.57 o                         
  -2   6   0        404.68        344.07        12.68 o                         
  -1   6   0        560.87        517.92        23.70 o                         
   0   6   0         44.01         28.61         5.06 o                         
   1   6   0         44.17         34.78         4.46 o                         
   2   6   0        914.20        885.87        16.40 o                         
   3   6   0         15.66         13.67         4.47 o                         
   4   6   0        119.78        118.72         9.53 o                         
   5   6   0          1.39          2.02         4.45 o                         
   6   6   0         34.43         29.72         8.53 o                         
   7   6   0         38.77         31.94         8.83 o                         
   8   6   0          4.08         -6.23         6.23 o                         
 -11   7   0          3.44          7.50         9.34 o                         
 -10   7   0         16.98         15.04         7.28 o                         
  -9   7   0         28.99         43.29        10.52 o                         
  -8   7   0        204.70        226.52        11.20 o                         
  -7   7   0        175.33        174.39         8.67 o                         
  -6   7   0         77.74         91.02         8.39 o                         
  -5   7   0        173.44        177.43         7.60 o                         
  -4   7   0         41.58         58.20         5.62 o                         
  -3   7   0        637.64        571.41        15.63 o                         
  -2   7   0          0.91          6.47         3.96 o                         
  -1   7   0          4.54         15.55         6.41 o                         
   0   7   0         80.01         77.85        13.50 o                         
   1   7   0         53.04         62.92         7.49 o                         
   2   7   0         19.67         24.57         5.48 o                         
   3   7   0         24.21         12.44         4.55 o                         
   4   7   0         23.05         24.09         5.51 o                         
   5   7   0        112.24        105.73        10.69 o                         
   6   7   0         51.63         49.85        10.80 o                         
   7   7   0         10.54          4.31         8.05 o                         
 -11   8   0          0.01         -9.19         9.19 o                         
 -10   8   0          7.09         12.56         9.82 o                         
  -9   8   0         24.40         25.26         9.99 o                         
  -8   8   0          0.31          0.90         5.40 o                         
  -7   8   0         12.07         12.96         5.87 o                         
  -6   8   0        182.82        161.66        13.97 o                         
  -5   8   0          0.01         -3.29         3.73 o                         
  -4   8   0        408.00        406.03        11.16 o                         
  -3   8   0         16.96         22.88         4.35 o                         
  -2   8   0         64.55         64.49         8.76 o                         
  -1   8   0        199.07        201.68        12.11 o                         
   0   8   0        127.08        137.84        10.86 o                         
   1   8   0        259.74        234.54        13.71 o                         
   2   8   0        102.48        105.71        10.02 o                         
   3   8   0        252.11        278.76        16.57 o                         
   4   8   0         55.95         42.23         8.32 o                         
   5   8   0         11.34         16.97        11.60 o                         
   6   8   0         23.55          9.24         9.93 o                         
 -10   9   0         53.15         80.00        13.71 o                         
  -9   9   0         13.93         15.83         9.34 o                         
  -8   9   0          1.04         -1.28         5.60 o                         
  -7   9   0         44.79         47.26         7.78 o                         
  -6   9   0         61.35         68.31         8.65 o                         
  -5   9   0         71.02         65.90         8.03 o                         
  -4   9   0         61.98         56.21         7.73 o                         
  -3   9   0        109.30        106.75         9.98 o                         
  -2   9   0         61.68         65.81         9.86 o                         
  -1   9   0          1.33          2.06         6.22 o                         
   0   9   0        220.09        186.35        13.19 o                         
   1   9   0        103.96        114.94        13.08 o                         
   2   9   0          0.05         -1.89         6.61 o                         
   3   9   0          4.47         -6.81         6.81 o                         
   4   9   0          0.90          1.58         7.48 o                         
   5   9   0          1.16          5.51         9.31 o                         
  -9  10   0         38.46         37.25         9.09 o                         
  -8  10   0         36.68         40.34         8.76 o                         
  -7  10   0          0.05          7.54         7.30 o                         
  -6  10   0        189.67        201.02        20.27 o                         
  -5  10   0          0.04         -5.33         5.80 o                         
  -4  10   0          1.42          1.98         5.65 o                         
  -3  10   0        114.97        125.38        15.41 o                         
  -2  10   0        139.37        136.12        11.76 o                         
  -1  10   0         88.25        107.72        12.76 o                         
   0  10   0          4.74          1.95         7.15 o                         
   1  10   0          1.89         -5.21         6.52 o                         
   2  10   0         37.81         59.16        11.35 o                         
   3  10   0          0.14         12.39         8.12 o                         
  -8  11   0         11.72          3.11         8.67 o                         
  -7  11   0         87.91         89.10        13.72 o                         
  -6  11   0         59.42         70.49        12.34 o                         
  -5  11   0        190.11        171.30        15.49 o                         
  -4  11   0        121.96        134.96        18.69 o                         
  -3  11   0         85.33        108.11        11.40 o                         
  -2  11   0          2.92          1.24         5.38 o                         
  -1  11   0         35.60         33.40        14.72 o                         
   0  11   0        280.37        266.96        17.60 o                         
   1  11   0         34.01         33.94        11.93 o                         
   2  11   0         15.37          0.39        10.95 o                         
  -6  12   0          2.17          3.10         8.34 o                         
  -5  12   0          0.57         13.40         8.88 o                         
  -4  12   0         72.60         72.38        12.72 o                         
  -3  12   0         73.41         81.90        13.71 o                         
  -2  12   0         32.34         28.31         8.24 o                         
  -1  12   0          0.09          2.27         6.30 o                         
   0 -12   1          0.64         -1.14         7.64 o                         
   1 -12   1         76.46         86.34        11.79 o                         
   2 -12   1         41.06         46.57         9.54 o                         
   3 -12   1          0.05         -2.59         7.33 o                         
   4 -12   1         32.32         21.61        10.01 o                         
   5 -12   1        164.37        176.22        22.11 o                         
   6 -12   1          9.68          5.18         9.04 o                         
  -2 -11   1          1.31          5.19         8.09 o                         
  -1 -11   1          8.84         15.00         8.85 o                         
   0 -11   1          1.15          4.43         7.09 o                         
   1 -11   1          9.48          6.28         6.38 o                         
   2 -11   1         32.04         32.37         7.95 o                         
   3 -11   1         13.18          8.00         6.38 o                         
   4 -11   1          3.34         -0.91         6.76 o                         
   5 -11   1          1.69         -6.12         6.12 o                         
   6 -11   1          2.76          0.34         7.82 o                         
   7 -11   1         41.11         38.98        12.03 o                         
   8 -11   1          0.51         -0.41         7.40 o                         
  -4 -10   1          0.02          2.02         8.98 o                         
  -3 -10   1         33.78         21.95         9.11 o                         
  -2 -10   1          1.15         -2.29         7.22 o                         
  -1 -10   1         80.49         78.30        25.08 o                         
   0 -10   1        110.71        119.04        13.12 o                         
   1 -10   1         33.20         23.52         6.39 o                         
   2 -10   1          1.20         -2.12         4.89 o                         
   3 -10   1        260.39        258.93        12.93 o                         
   4 -10   1         30.03         32.55         8.79 o                         
   5 -10   1         17.77         11.92         7.53 o                         
   6 -10   1          6.67          5.05         7.13 o                         
   7 -10   1          0.37          7.16         5.95 o                         
   8 -10   1         10.14         12.30         6.89 o                         
   9 -10   1          6.34         13.83         7.33 o                         
  -5  -9   1        164.96        223.46        58.35 o                         
  -4  -9   1         78.38         84.16        15.21 o                         
  -3  -9   1         92.12         84.80        12.32 o                         
  -2  -9   1        215.76        190.62        14.29 o                         
  -1  -9   1        125.20        125.41        13.53 o                         
   0  -9   1         97.71         79.18        19.14 o                         
   1  -9   1          2.17          4.70         5.86 o                         
   2  -9   1        134.78        139.24        10.88 o                         
   3  -9   1         21.60         17.93         5.78 o                         
   4  -9   1          4.70          2.93         5.18 o                         
   5  -9   1         85.38         90.16         8.93 o                         
   6  -9   1         74.43         82.94         9.49 o                         
   7  -9   1         18.69         19.91         6.38 o                         
   8  -9   1          8.83          7.17         6.42 o                         
   9  -9   1         33.04         33.45         8.47 o                         
  10  -9   1         75.17         84.54        19.59 o                         
  -6  -8   1         28.81         15.86        14.65 o                         
  -5  -8   1         60.39         79.24        22.91 o                         
  -4  -8   1         55.58         38.07         9.41 o                         
  -3  -8   1         36.72         23.32         8.02 o                         
  -2  -8   1         87.65         95.72        12.76 o                         
  -1  -8   1         68.81         79.75        10.44 o                         
   0  -8   1         39.85         40.64         8.02 o                         
   1  -8   1          1.08          7.03         5.27 o                         
   2  -8   1        211.55        193.02        10.05 o                         
   3  -8   1         14.46         15.73         4.26 o                         
   4  -8   1        103.19        118.45        12.08 o                         
   5  -8   1          3.78          1.69         4.47 o                         
   6  -8   1          8.04         11.94         6.00 o                         
   7  -8   1         37.31         44.43         8.07 o                         
   8  -8   1         32.56         49.57         8.74 o                         
   9  -8   1          4.45         15.58         7.14 o                         
  10  -8   1         45.69         47.79        13.86 o                         
  -7  -7   1          0.58         -7.28         7.28 o                         
  -6  -7   1         69.18         86.25        12.08 o                         
  -5  -7   1         21.88         31.54         9.21 o                         
  -4  -7   1        184.09        189.89         9.47 o                         
  -3  -7   1         29.29         30.83         5.40 o                         
  -2  -7   1         35.41         45.35         5.58 o                         
  -1  -7   1         30.39         34.15         8.77 o                         
   0  -7   1        483.21        445.86        16.32 o                         
   1  -7   1        389.91        381.70        10.41 o                         
   2  -7   1        319.97        281.47         8.86 o                         
   3  -7   1        100.73         99.01         6.28 o                         
   4  -7   1        131.87        142.83         8.35 o                         
   5  -7   1        111.60         93.00         8.39 o                         
   6  -7   1         22.06         34.38         5.23 o                         
   7  -7   1          1.84         10.70         5.25 o                         
   8  -7   1         18.92         21.44         5.57 o                         
   9  -7   1          5.47          8.24         5.12 o                         
  10  -7   1          0.06         -4.04         6.35 o                         
  11  -7   1          2.23          4.63         6.98 o                         
  -8  -6   1         45.88         33.64        14.89 o                         
  -7  -6   1         97.69        102.23        13.26 o                         
  -6  -6   1        328.51        348.67        21.16 o                         
  -5  -6   1         49.35         50.18         6.34 o                         
  -4  -6   1        435.75        392.85        11.74 o                         
  -3  -6   1         20.24         18.61         4.30 o                         
  -2  -6   1        328.90        361.30         8.25 o                         
  -1  -6   1          1.67          0.94         2.26 o                         
   0  -6   1          3.50         -1.40         3.26 o                         
   1  -6   1          0.99         -2.53         2.53 o                         
   2  -6   1         27.34         34.11         4.29 o                         
   3  -6   1        231.35        220.61         7.04 o                         
   4  -6   1          8.43          8.92         2.60 o                         
   5  -6   1         48.28         52.33         5.51 o                         
   6  -6   1          2.02         -1.30         3.60 o                         
   7  -6   1         92.82         95.63         7.40 o                         
   8  -6   1        251.95        265.71        16.09 o                         
   9  -6   1        179.44        174.41        18.11 o                         
  10  -6   1         56.71         63.89        10.63 o                         
  11  -6   1         15.11         21.41         8.87 o                         
  -8  -5   1         72.19         98.27        13.33 o                         
  -7  -5   1         25.15         13.31         7.19 o                         
  -6  -5   1        249.51        228.40        11.75 o                         
  -5  -5   1         15.46         12.01         3.99 o                         
  -4  -5   1        309.95        341.88        10.17 o                         
  -3  -5   1        284.11        234.75         7.24 o                         
  -2  -5   1         78.14         94.24         5.70 o                         
  -1  -5   1        441.28        442.46         7.97 o                         
   0  -5   1         44.45         63.39         4.28 o                         
   1  -5   1        264.53        279.78         7.86 o                         
   2  -5   1        546.35        524.10        10.23 o                         
   3  -5   1        137.55        127.25         4.30 o                         
   4  -5   1         49.75         41.28         3.87 o                         
   5  -5   1        456.44        463.42        11.27 o                         
   6  -5   1        739.26        775.96        15.90 o                         
   7  -5   1        573.40        630.57        15.00 o                         
   8  -5   1         10.13         20.52         6.38 o                         
   9  -5   1          5.27         -0.75         5.91 o                         
  10  -5   1          1.28          1.18         6.13 o                         
  11  -5   1          2.79         -6.21         6.21 o                         
  -9  -4   1         99.14         87.75        12.51 o                         
  -8  -4   1          3.41          6.08         6.30 o                         
  -7  -4   1         17.04         22.10         6.70 o                         
  -6  -4   1         30.38         31.43         6.17 o                         
  -5  -4   1         12.02          2.74         3.36 o                         
  -4  -4   1         20.27         12.67         3.39 o                         
  -3  -4   1        803.34        756.08        12.07 o                         
  -2  -4   1        322.55        286.30         6.60 o                         
  -1  -4   1        477.08        433.39         8.56 o                         
   0  -4   1          2.66          6.90         1.80 o                         
   1  -4   1        524.08        540.69        10.19 o                         
   2  -4   1         25.46         25.43         2.35 o                         
   3  -4   1          1.68          4.18         1.80 o                         
   4  -4   1       2212.49       2252.99        26.94 o                         
   5  -4   1       1048.52       1151.73        18.68 o                         
   6  -4   1          0.05         -2.17         3.34 o                         
   7  -4   1         55.80         59.17         6.65 o                         
   8  -4   1        346.77        309.71        12.00 o                         
   9  -4   1         25.00         29.17         8.04 o                         
  10  -4   1         75.26         84.61        18.17 o                         
  11  -4   1          0.01         -0.32         6.38 o                         
 -10  -3   1          0.58          7.84         6.65 o                         
  -9  -3   1        163.95        184.22        19.78 o                         
  -8  -3   1         51.52         37.35         7.62 o                         
  -7  -3   1        240.81        231.73        11.79 o                         
  -6  -3   1         97.11        108.93         7.19 o                         
  -5  -3   1         28.57         26.07         3.91 o                         
  -4  -3   1         10.11          7.33         2.75 o                         
  -3  -3   1        101.89         93.17         4.21 o                         
  -2  -3   1        500.23        495.68         8.07 o                         
  -1  -3   1        628.28        663.84         9.97 o                         
   0  -3   1         13.93         17.69         3.71 o                         
   1  -3   1         30.79         29.76         2.16 o                         
   2  -3   1        486.37        518.81         7.27 o                         
   3  -3   1        920.66        951.75        13.55 o                         
   4  -3   1       2754.02       2673.87        30.03 o                         
   5  -3   1       1145.32       1086.45        17.11 o                         
   6  -3   1          9.66         11.75         4.12 o                         
   7  -3   1         21.29         15.51         4.59 o                         
   8  -3   1        310.84        307.93        13.47 o                         
   9  -3   1         61.79         74.20         9.12 o                         
  10  -3   1         83.36         84.67        10.58 o                         
  11  -3   1          1.90         14.42         8.03 o                         
 -10  -2   1          0.06          5.82         6.67 o                         
  -9  -2   1        108.47        115.34        11.08 o                         
  -8  -2   1         31.09         21.39         6.25 o                         
  -7  -2   1          9.59          9.33         4.31 o                         
  -6  -2   1          8.16         13.27         4.09 o                         
  -5  -2   1          0.53          2.30         3.07 o                         
  -4  -2   1        238.75        253.73         8.13 o                         
  -3  -2   1        594.54        523.73         9.46 o                         
  -2  -2   1         75.54         66.89         3.42 o                         
  -1  -2   1        318.65        297.47         5.00 o                         
   0  -2   1        500.19        505.34         6.71 o                         
   1  -2   1        209.87        196.67         3.79 o                         
   2  -2   1       5833.77       5945.71        53.50 o                         
   3  -2   1       5355.05       5328.97        50.00 o                         
   4  -2   1       1651.57       1652.93        17.69 o                         
   5  -2   1         20.65         12.46         2.54 o                         
   6  -2   1          4.43          1.38         2.63 o                         
   7  -2   1          0.11         -0.44         2.82 o                         
   8  -2   1         41.32         41.69         6.96 o                         
   9  -2   1          0.27          2.73         4.77 o                         
  10  -2   1         29.90         24.78         7.77 o                         
  11  -2   1          1.28         -0.18         7.63 o                         
 -11  -1   1         26.31         16.50         8.68 o                         
 -10  -1   1         19.74         21.23         9.10 o                         
  -9  -1   1          1.15          1.64         5.53 o                         
  -8  -1   1          2.80          1.50         4.16 o                         
  -7  -1   1        292.51        294.51        10.17 o                         
  -6  -1   1        276.99        248.55         8.63 o                         
  -5  -1   1         27.26         22.67         5.79 o                         
  -4  -1   1        457.64        527.70        10.05 o                         
  -3  -1   1        351.59        293.26         6.44 o                         
  -2  -1   1         11.20         14.99         2.15 o                         
  -1  -1   1       2004.49       2153.85        21.33 o                         
   0  -1   1       5688.06       5565.23        43.06 o                         
   1  -1   1       2452.20       2462.62        20.54 o                         
   2  -1   1         70.46         55.91         2.66 o                         
   3  -1   1        853.40        941.91        12.09 o                         
   4  -1   1         20.25         25.23         2.96 o                         
   5  -1   1         14.28         17.53         2.97 o                         
   6  -1   1        221.30        184.13         6.35 o                         
   7  -1   1          0.78         -3.08         3.08 o                         
   8  -1   1          4.84          1.86         3.56 o                         
   9  -1   1          0.95          2.41         5.34 o                         
  10  -1   1         23.36         14.68        16.43 o                         
  11  -1   1         34.02         18.73        13.71 o                         
 -11   0   1          2.92          4.31         8.40 o                         
 -10   0   1          0.26         -3.29         7.14 o                         
  -9   0   1         41.15         45.98         7.39 o                         
  -8   0   1          0.79          1.88         3.68 o                         
  -7   0   1        478.61        445.16        17.97 o                         
  -6   0   1        117.95        109.29         6.16 o                         
  -5   0   1         56.64         48.79         3.42 o                         
  -4   0   1          1.26          6.89         2.27 o                         
  -3   0   1         52.39         60.65         4.21 o                         
  -2   0   1        150.32        124.45         4.91 o                         
  -1   0   1        127.17         91.91         2.87 o                         
   1   0   1       1519.36       1643.73        18.19 o                         
   2   0   1        408.84        412.49         6.23 o                         
   3   0   1         55.80         80.39         3.86 o                         
   4   0   1         40.96         32.99         4.99 o                         
   5   0   1        213.53        222.11         6.36 o                         
   6   0   1       1157.88       1097.01        16.45 o                         
   7   0   1         10.71         14.31         4.47 o                         
   8   0   1         67.20         80.87         7.27 o                         
   9   0   1          0.39          4.82         5.23 o                         
  10   0   1         43.57         33.53        10.07 o                         
  11   0   1          8.08          8.37         9.13 o                         
 -11   1   1          8.19         21.75         9.65 o                         
 -10   1   1         33.52         38.10        10.11 o                         
  -9   1   1         24.60         36.00         6.80 o                         
  -8   1   1        109.20        112.49         9.24 o                         
  -7   1   1        253.83        247.18        16.71 o                         
  -6   1   1          0.74          5.44         2.73 o                         
  -5   1   1        108.81        119.82         4.17 o                         
  -4   1   1        716.34        622.10         9.17 o                         
  -3   1   1        191.82        180.22         4.17 o                         
  -2   1   1        172.53        152.80         3.32 o                         
  -1   1   1       2847.33       2995.08        66.38 o                         
   0   1   1       3418.56       3715.28        32.53 o                         
   1   1   1        755.05        820.97         8.95 o                         
   2   1   1        346.64        320.64         5.75 o                         
   3   1   1         27.98         22.34         2.63 o                         
   4   1   1         88.64         65.50         4.08 o                         
   5   1   1        165.26        167.49         7.62 o                         
   6   1   1       1005.52        974.69        15.32 o                         
   7   1   1          6.17          3.87         3.70 o                         
   8   1   1         17.79         20.02         5.05 o                         
   9   1   1        123.90        111.52        10.44 o                         
  10   1   1         21.80         25.13         9.80 o                         
 -11   2   1         38.63         25.46         9.57 o                         
 -10   2   1         13.83         11.11        10.63 o                         
  -9   2   1         24.31         15.14         5.59 o                         
  -8   2   1          1.06          4.80         4.52 o                         
  -7   2   1        749.05        715.99        12.42 o                         
  -6   2   1        264.69        240.37         6.60 o                         
  -5   2   1         88.29         73.09         3.86 o                         
  -4   2   1       3113.01       3066.18        28.31 o                         
  -3   2   1          6.57         12.37         1.70 o                         
  -2   2   1       1626.49       1602.17        18.98 o                         
  -1   2   1       1806.56       1850.87        19.70 o                         
   0   2   1         96.10         77.97         3.13 o                         
   1   2   1         69.04         78.28         3.43 o                         
   2   2   1        592.76        527.78         8.11 o                         
   3   2   1        972.96        978.75        12.99 o                         
   4   2   1          3.56          9.60         2.67 o                         
   5   2   1        127.43        142.06         7.28 o                         
   6   2   1         28.74         25.53         4.02 o                         
   7   2   1        240.19        238.63        10.17 o                         
   8   2   1         18.41         12.68         4.95 o                         
   9   2   1          1.73         -3.78         5.44 o                         
  10   2   1          9.12          2.65         7.99 o                         
 -11   3   1         29.93         12.35         8.24 o                         
 -10   3   1          7.11          4.55         5.41 o                         
  -9   3   1         44.87         49.83         7.94 o                         
  -8   3   1         62.16         73.43         9.38 o                         
  -7   3   1         22.51         11.68         3.96 o                         
  -6   3   1          6.41          4.77         2.91 o                         
  -5   3   1        258.41        275.56         7.86 o                         
  -4   3   1       3226.05       3216.74        33.91 o                         
  -3   3   1        565.25        556.03         7.89 o                         
  -2   3   1        141.63        162.38         4.05 o                         
  -1   3   1        183.98        202.90         3.90 o                         
   0   3   1        109.51        113.75         4.25 o                         
   1   3   1         13.93         24.32         2.38 o                         
   2   3   1       1070.06       1070.13        17.75 o                         
   3   3   1        106.10         94.26         4.48 o                         
   4   3   1        209.22        215.55        15.20 o                         
   5   3   1          6.81          9.68         3.91 o                         
   6   3   1         95.41         88.93         7.18 o                         
   7   3   1          0.07         -2.15         4.03 o                         
   8   3   1          0.58         -1.57         5.24 o                         
   9   3   1         85.09         79.78        12.17 o                         
 -11   4   1         17.92         22.03         7.47 o                         
 -10   4   1        121.85        147.57        16.16 o                         
  -9   4   1        233.75        215.10        13.60 o                         
  -8   4   1         45.64         34.27        14.15 o                         
  -7   4   1          2.23         -1.58         3.77 o                         
  -6   4   1         80.85         84.73         6.16 o                         
  -5   4   1          6.02          7.01         3.45 o                         
  -4   4   1        320.45        280.23         5.69 o                         
  -3   4   1       1735.01       1716.23        19.41 o                         
  -2   4   1         72.29         72.38         4.62 o                         
  -1   4   1        290.22        328.66         8.32 o                         
   0   4   1        727.74        703.71        12.99 o                         
   1   4   1       3040.04       3147.17        37.21 o                         
   2   4   1       1827.50       1772.93        21.69 o                         
   3   4   1          2.93          4.96         2.92 o                         
   4   4   1        248.67        262.54        13.66 o                         
   5   4   1        200.70        182.85        11.84 o                         
   6   4   1          0.11          1.90         3.99 o                         
   7   4   1         59.73         49.02         7.07 o                         
   8   4   1          5.68         20.48         8.52 o                         
   9   4   1          3.66         12.88         8.88 o                         
 -11   5   1          0.61         11.71         6.83 o                         
 -10   5   1         53.55         40.61         9.18 o                         
  -9   5   1         36.75         38.46         8.35 o                         
  -8   5   1         48.51         54.04         6.83 o                         
  -7   5   1         15.16         -0.21         3.39 o                         
  -6   5   1       1054.31        982.51        17.57 o                         
  -5   5   1        369.80        344.18        17.93 o                         
  -4   5   1       1259.08       1132.49        14.33 o                         
  -3   5   1         35.60         41.62         3.14 o                         
  -2   5   1        268.11        250.22         7.40 o                         
  -1   5   1        758.01        742.95        13.80 o                         
   0   5   1         83.54        117.86         7.43 o                         
   1   5   1         11.19          9.94         3.89 o                         
   2   5   1         49.00         73.83         6.04 o                         
   3   5   1        104.58         99.57         6.06 o                         
   4   5   1         54.33         46.29         5.31 o                         
   5   5   1         41.29         39.96         6.77 o                         
   6   5   1          4.53          2.45         5.25 o                         
   7   5   1         26.60         30.55         9.39 o                         
   8   5   1          4.70         11.58         8.59 o                         
 -11   6   1         28.01         36.79         9.47 o                         
 -10   6   1          1.80          0.27         5.50 o                         
  -9   6   1        110.61        105.29        11.37 o                         
  -8   6   1        316.85        320.41        11.55 o                         
  -7   6   1        165.37        180.66         8.51 o                         
  -6   6   1        828.94        747.82        15.38 o                         
  -5   6   1        650.46        629.90        10.46 o                         
  -4   6   1        297.49        264.28        11.63 o                         
  -3   6   1        238.46        264.36         8.61 o                         
  -2   6   1         18.02         33.20         4.16 o                         
  -1   6   1        345.40        328.79        10.95 o                         
   0   6   1        275.73        264.74         7.29 o                         
   1   6   1        679.31        642.24        13.00 o                         
   2   6   1         74.73         77.21         6.57 o                         
   3   6   1         89.32         89.00         9.08 o                         
   4   6   1        114.38        141.62         8.31 o                         
   5   6   1         58.57         67.65         7.50 o                         
   6   6   1         28.66         35.55         9.36 o                         
   7   6   1          1.61          7.93         7.85 o                         
 -11   7   1          0.53          0.27         6.85 o                         
 -10   7   1          9.91          5.74        13.96 o                         
  -9   7   1         26.43         35.02        10.66 o                         
  -8   7   1          0.64         -3.12         4.35 o                         
  -7   7   1        162.98        147.80         8.12 o                         
  -6   7   1        109.68        114.16         6.93 o                         
  -5   7   1         50.16         50.41         6.96 o                         
  -4   7   1         12.94         15.99         4.05 o                         
  -3   7   1        845.83        777.64        16.00 o                         
  -2   7   1        828.42        815.21        28.57 o                         
  -1   7   1         51.31         39.50         7.54 o                         
   0   7   1          1.36          7.31         4.95 o                         
   1   7   1        298.62        268.43        11.60 o                         
   2   7   1        192.79        187.37         8.47 o                         
   3   7   1         98.72        124.58        12.06 o                         
   4   7   1         92.28         79.86         7.79 o                         
   5   7   1         43.64         40.28         6.60 o                         
   6   7   1         11.18         12.61         8.61 o                         
   7   7   1          1.36          4.89         7.90 o                         
 -11   8   1         66.14         58.27        18.43 o                         
 -10   8   1          0.00         -2.47         8.09 o                         
  -9   8   1         42.44         49.57         9.07 o                         
  -8   8   1        130.65        143.45        11.51 o                         
  -7   8   1        113.78        106.25         9.91 o                         
  -6   8   1         30.96         36.46         6.96 o                         
  -5   8   1        504.99        482.17        15.32 o                         
  -4   8   1        248.53        252.18         9.03 o                         
  -3   8   1         28.51         29.95         6.78 o                         
  -2   8   1         27.71         40.79         7.62 o                         
  -1   8   1        468.56        429.91        23.23 o                         
   0   8   1        686.44        690.53        22.27 o                         
   1   8   1          3.81          0.15         4.73 o                         
   2   8   1          3.38         -1.83         5.27 o                         
   3   8   1          8.75         10.21         5.92 o                         
   4   8   1         18.13         11.75         6.87 o                         
   5   8   1          0.35         -7.77         7.77 o                         
   6   8   1          3.19          5.41        10.33 o                         
 -10   9   1          6.49          4.68         8.36 o                         
  -9   9   1          1.24          1.00         8.47 o                         
  -8   9   1         47.94         28.17         7.60 o                         
  -7   9   1        165.65        179.60        11.70 o                         
  -6   9   1        183.91        186.48        14.16 o                         
  -5   9   1          4.31          9.60         6.31 o                         
  -4   9   1          2.07          2.94         4.89 o                         
  -3   9   1         58.02         52.99         8.68 o                         
  -2   9   1         24.52         44.86         8.88 o                         
  -1   9   1         52.54         59.32         9.68 o                         
   0   9   1          2.39         -0.20         8.42 o                         
   1   9   1         23.29         13.44        14.26 o                         
   2   9   1         33.06         26.20         7.91 o                         
   3   9   1         11.63         11.81         6.97 o                         
   4   9   1         82.35         83.07        11.22 o                         
  -9  10   1          0.09         -0.76         6.23 o                         
  -8  10   1          8.45          6.69         5.90 o                         
  -7  10   1         93.64        122.68        14.80 o                         
  -6  10   1         64.84         61.57        11.16 o                         
  -5  10   1         34.53         37.38         9.46 o                         
  -4  10   1          7.25          9.16         6.62 o                         
  -3  10   1          3.80         -1.40         4.99 o                         
  -2  10   1        138.15        131.08        21.32 o                         
  -1  10   1         34.40         41.56         9.32 o                         
   0  10   1        186.74        198.20        19.15 o                         
   1  10   1        106.51        124.84        14.38 o                         
   2  10   1         40.18         24.86        12.90 o                         
   3  10   1         10.28          2.57         8.11 o                         
  -8  11   1         60.87         82.56        13.40 o                         
  -7  11   1        133.94        170.34        16.86 o                         
  -6  11   1         99.04        106.31        14.37 o                         
  -5  11   1        151.32        141.69        15.77 o                         
  -4  11   1         37.32         17.33         8.28 o                         
  -3  11   1          1.25          2.07         6.92 o                         
  -2  11   1         34.88         23.51        11.61 o                         
  -1  11   1         38.19         26.29         9.42 o                         
   0  11   1        144.03        151.95        16.61 o                         
   1  11   1          5.37          4.25         8.54 o                         
   2  11   1          0.01         -0.86        11.81 o                         
  -7  12   1         28.73         40.40        21.50 o                         
  -6  12   1         25.12         42.88        11.55 o                         
  -5  12   1         40.87         55.00        13.32 o                         
  -4  12   1          1.17          0.62         7.66 o                         
  -3  12   1         26.69         24.58         9.50 o                         
  -2  12   1          5.84          3.55         6.72 o                         
  -1  12   1         81.35        101.24        14.36 o                         
   0 -12   2         10.57          9.04         7.30 o                         
   1 -12   2          9.26         19.10         9.55 o                         
   2 -12   2          0.01         -3.69         5.91 o                         
   3 -12   2         36.24         47.74        14.75 o                         
   4 -12   2         24.06         20.73         9.74 o                         
   5 -12   2          2.22          1.99         8.14 o                         
   6 -12   2         82.41         77.72        13.53 o                         
  -2 -11   2         76.57         83.20        12.83 o                         
  -1 -11   2        222.18        244.71        15.92 o                         
   0 -11   2        136.50        134.44        13.22 o                         
   1 -11   2         28.94         29.05         7.76 o                         
   2 -11   2          1.67          5.23         8.22 o                         
   3 -11   2         24.25         35.46         9.97 o                         
   4 -11   2         38.64         31.47         9.51 o                         
   5 -11   2          2.10         -1.51         7.06 o                         
   6 -11   2          0.37         10.80         7.98 o                         
   7 -11   2          3.63         -1.28         7.80 o                         
   8 -11   2          9.79         14.06         8.38 o                         
  -4 -10   2         33.57         25.63        11.68 o                         
  -3 -10   2        167.78        189.44        19.54 o                         
  -2 -10   2         43.04         47.42        10.38 o                         
  -1 -10   2          1.96          3.05         6.76 o                         
   0 -10   2         40.94         31.47         7.69 o                         
   1 -10   2         21.53         10.46         6.73 o                         
   2 -10   2         82.77         72.71         9.44 o                         
   3 -10   2          0.43         -1.57         4.72 o                         
   4 -10   2        112.82        117.38        15.15 o                         
   5 -10   2        295.50        291.87        17.50 o                         
   6 -10   2        107.30         93.62        15.85 o                         
   7 -10   2         13.45          9.38         6.64 o                         
   8 -10   2          0.09          0.01         6.32 o                         
   9 -10   2          0.00          1.10         7.20 o                         
  -5  -9   2        100.36        129.28        36.97 o                         
  -4  -9   2         54.99         53.53        13.89 o                         
  -3  -9   2         23.87         10.74         8.66 o                         
  -2  -9   2          4.24         15.00         7.22 o                         
  -1  -9   2          1.21          2.90         5.62 o                         
   0  -9   2          0.11          4.14         5.49 o                         
   1  -9   2        200.98        205.74        11.40 o                         
   2  -9   2        118.21        134.53        10.54 o                         
   3  -9   2        499.52        535.80        33.48 o                         
   4  -9   2         73.99         66.52         8.15 o                         
   5  -9   2          7.81          1.11         4.92 o                         
   6  -9   2          0.40          3.07         5.04 o                         
   7  -9   2         30.98         22.09         7.57 o                         
   8  -9   2          1.34         -5.41         5.41 o                         
   9  -9   2         11.39          2.38         6.36 o                         
  10  -9   2        107.36        100.21        15.21 o                         
  -6  -8   2         31.55          8.33        10.63 o                         
  -5  -8   2        239.03        246.85        20.96 o                         
  -4  -8   2        345.50        397.09        18.91 o                         
  -3  -8   2         32.75         29.65         8.52 o                         
  -2  -8   2        124.37        123.41        12.77 o                         
  -1  -8   2         41.45         34.72         8.05 o                         
   0  -8   2        325.41        341.41        17.61 o                         
   1  -8   2        181.73        166.99         9.58 o                         
   2  -8   2        120.30        107.67         6.81 o                         
   3  -8   2         18.13         14.91         4.12 o                         
   4  -8   2         12.32          9.02         3.94 o                         
   5  -8   2         21.62         28.80         6.51 o                         
   6  -8   2        303.39        308.07        13.46 o                         
   7  -8   2        151.70        169.16        11.53 o                         
   8  -8   2          0.13         -3.03         5.36 o                         
   9  -8   2         97.95        123.00        12.19 o                         
  10  -8   2         18.66          8.78        10.84 o                         
  -7  -7   2        403.83        482.65        23.82 o                         
  -6  -7   2         95.31        106.40        12.93 o                         
  -5  -7   2         23.82         22.84        11.58 o                         
  -4  -7   2          4.32          0.53         4.77 o                         
  -3  -7   2        295.29        271.37        11.53 o                         
  -2  -7   2        712.01        711.19        25.20 o                         
  -1  -7   2        143.96        159.07        11.15 o                         
   0  -7   2        106.19         95.46         9.21 o                         
   1  -7   2        294.09        279.44         8.89 o                         
   2  -7   2        728.36        685.54        13.96 o                         
   3  -7   2         15.83         14.94         5.84 o                         
   4  -7   2          4.65          7.57         3.62 o                         
   5  -7   2         72.37         64.59        10.36 o                         
   6  -7   2        312.88        318.89        10.67 o                         
   7  -7   2        301.33        310.95        11.39 o                         
   8  -7   2        386.63        399.24        16.87 o                         
   9  -7   2        433.33        481.48        17.46 o                         
  10  -7   2          0.58         -5.07         6.66 o                         
  11  -7   2         35.64         36.90        10.15 o                         
  -8  -6   2          1.53          1.12         7.72 o                         
  -7  -6   2          2.39         -2.83         6.63 o                         
  -6  -6   2          0.16          5.13         6.27 o                         
  -5  -6   2        111.23        109.30         9.47 o                         
  -4  -6   2        156.02        135.12         7.65 o                         
  -3  -6   2         85.61         85.33        10.22 o                         
  -2  -6   2         23.11         25.57         5.49 o                         
  -1  -6   2        445.29        432.40         9.35 o                         
   0  -6   2        130.37        137.78         4.99 o                         
   1  -6   2         32.58         38.13         4.35 o                         
   2  -6   2        271.37        231.10         7.67 o                         
   3  -6   2         16.63         10.65         2.46 o                         
   4  -6   2         22.40         26.01         4.71 o                         
   5  -6   2        254.49        229.07         8.63 o                         
   6  -6   2        428.60        447.55        12.32 o                         
   7  -6   2        130.34        131.67         8.21 o                         
   8  -6   2        180.43        172.27         9.50 o                         
   9  -6   2        220.79        205.82        14.37 o                         
  10  -6   2         25.63         10.23         7.50 o                         
  11  -6   2         23.12         43.52         9.55 o                         
  -9  -5   2        112.53        122.42        14.79 o                         
  -8  -5   2        131.94        166.64        43.79 o                         
  -7  -5   2         29.06         27.30        11.42 o                         
  -6  -5   2          6.75          4.41         4.70 o                         
  -5  -5   2          1.54          3.87         3.28 o                         
  -4  -5   2       1030.74        922.84        15.08 o                         
  -3  -5   2        202.78        195.15         6.75 o                         
  -2  -5   2        195.39        219.60         7.35 o                         
  -1  -5   2          3.43          2.03         2.54 o                         
   0  -5   2         37.53         37.70         3.19 o                         
   1  -5   2        441.90        495.66         9.96 o                         
   2  -5   2        487.50        470.29         7.77 o                         
   3  -5   2         67.84         56.85         4.46 o                         
   4  -5   2          5.60         14.04         3.42 o                         
   5  -5   2        462.32        435.19        12.56 o                         
   6  -5   2        847.05        747.26        15.85 o                         
   7  -5   2        583.43        642.47        17.01 o                         
   8  -5   2        435.73        470.11        15.51 o                         
   9  -5   2         47.42         60.29         9.88 o                         
  10  -5   2          4.98          5.13         6.49 o                         
  11  -5   2         69.80         66.04        10.46 o                         
  -9  -4   2        107.07        124.58        18.34 o                         
  -8  -4   2         66.92         49.78         8.48 o                         
  -7  -4   2        264.98        252.99        12.56 o                         
  -6  -4   2        171.11        160.90         9.80 o                         
  -5  -4   2          0.32          2.76         3.04 o                         
  -4  -4   2         47.04         53.96         4.66 o                         
  -3  -4   2        144.72        149.58         5.48 o                         
  -2  -4   2         12.38          9.59         2.43 o                         
  -1  -4   2        648.51        719.00        15.72 o                         
   0  -4   2        100.48         93.82         4.30 o                         
   1  -4   2          5.86          3.74         1.74 o                         
   2  -4   2        329.94        302.76         5.90 o                         
   3  -4   2       1497.16       1480.22        17.62 o                         
   4  -4   2       2186.47       2077.81        25.81 o                         
   5  -4   2        872.03        835.02        17.01 o                         
   6  -4   2         41.03         40.23         5.41 o                         
   7  -4   2        267.62        209.66         9.88 o                         
   8  -4   2          0.32          1.31         4.13 o                         
   9  -4   2         58.17         68.63         9.92 o                         
  10  -4   2          0.73          4.51         5.94 o                         
  11  -4   2          6.82          6.57         8.08 o                         
 -10  -3   2         11.76         11.97         7.05 o                         
  -9  -3   2         47.85         27.08         7.44 o                         
  -8  -3   2        149.76        154.08        11.22 o                         
  -7  -3   2          2.33         -3.41         5.05 o                         
  -6  -3   2          5.31          6.11         3.78 o                         
  -5  -3   2         10.98          5.03         3.07 o                         
  -4  -3   2        191.70        195.23         6.11 o                         
  -3  -3   2       1404.71       1488.08        17.19 o                         
  -2  -3   2         73.04         91.82         3.73 o                         
  -1  -3   2         38.32         49.23         4.03 o                         
   0  -3   2       1132.54       1222.86        14.24 o                         
   1  -3   2         21.48         41.90         2.63 o                         
   2  -3   2        416.05        428.33         6.77 o                         
   3  -3   2         83.87         79.97         2.98 o                         
   4  -3   2         64.24         59.26         4.42 o                         
   5  -3   2        920.56        874.70        15.37 o                         
   6  -3   2        139.60        132.10         7.90 o                         
   7  -3   2          2.37          4.23         3.90 o                         
   8  -3   2         72.66         66.02        11.63 o                         
   9  -3   2        191.34        233.16        13.05 o                         
  10  -3   2        149.56        165.68        22.20 o                         
  11  -3   2          0.05         10.52         7.28 o                         
 -10  -2   2          0.06          0.43         5.78 o                         
  -9  -2   2          2.04         -2.53         5.16 o                         
  -8  -2   2          1.78         -3.13         4.32 o                         
  -7  -2   2        379.87        337.96        11.86 o                         
  -6  -2   2        493.44        503.42        12.15 o                         
  -5  -2   2         71.79         59.82         4.84 o                         
  -4  -2   2         11.15         24.53         2.80 o                         
  -3  -2   2        246.21        271.41         7.06 o                         
  -2  -2   2       1430.82       1526.19        15.58 o                         
  -1  -2   2        511.94        510.61         7.77 o                         
   0  -2   2         62.80         53.85         2.71 o                         
   1  -2   2        717.09        768.46         8.91 o                         
   2  -2   2       2286.81       2159.34        20.21 o                         
   3  -2   2       2047.45       2009.77        19.95 o                         
   4  -2   2         32.46         13.87         3.69 o                         
   5  -2   2         97.54         77.27         4.60 o                         
   6  -2   2        320.81        328.94         8.72 o                         
   7  -2   2          2.72          6.44         3.02 o                         
   8  -2   2        222.31        286.30        13.05 o                         
   9  -2   2         33.48         32.49         7.38 o                         
  10  -2   2         84.05        102.98        11.52 o                         
  11  -2   2          8.12         13.07         9.87 o                         
 -11  -1   2         13.63         12.85         9.40 o                         
 -10  -1   2        210.16        235.67        17.10 o                         
  -9  -1   2         92.26        114.85        16.28 o                         
  -8  -1   2          6.90          4.24         4.92 o                         
  -7  -1   2         30.24         28.67         4.72 o                         
  -6  -1   2         90.43         94.68         5.97 o                         
  -5  -1   2        215.48        244.54         7.42 o                         
  -4  -1   2          2.02          4.97         1.62 o                         
  -3  -1   2       1132.37       1143.99        12.39 o                         
  -2  -1   2        473.50        553.13        17.94 o                         
  -1  -1   2       9510.19       9588.20        80.95 o                         
   0  -1   2       4247.73       4743.80       196.72 o                         
   1  -1   2        812.87        840.41         8.94 o                         
   2  -1   2       1596.05       1788.14        21.38 o                         
   3  -1   2         14.23         35.82         3.56 o                         
   4  -1   2          4.65         19.37         2.92 o                         
   5  -1   2        163.62        155.34         5.58 o                         
   6  -1   2       1207.46       1206.28        17.14 o                         
   7  -1   2         10.32          6.28         3.16 o                         
   8  -1   2          3.46          0.31         4.90 o                         
   9  -1   2        141.84        150.26        12.92 o                         
  10  -1   2          0.63         -3.70         6.03 o                         
  11  -1   2         89.37         93.43        14.20 o                         
 -11   0   2          0.77          4.91         8.10 o                         
 -10   0   2        144.11        144.43        15.07 o                         
  -9   0   2          0.00          2.24         4.52 o                         
  -8   0   2          9.36         11.13         4.21 o                         
  -7   0   2        626.05        610.98        13.88 o                         
  -6   0   2         57.71         62.91         5.28 o                         
  -5   0   2        975.67       1058.19        16.10 o                         
  -4   0   2        966.13       1142.09        15.37 o                         
  -3   0   2        618.60        665.91         9.69 o                         
  -2   0   2        144.19        175.20         5.76 o                         
  -1   0   2        535.92        602.43         6.89 o                         
   0   0   2        901.51        957.00        15.68 o                         
   1   0   2        755.06        776.15        11.63 o                         
   2   0   2        576.86        545.27         7.76 o                         
   3   0   2         70.45         97.30         3.88 o                         
   4   0   2          6.48          5.45         2.29 o                         
   5   0   2         28.16         31.55         3.80 o                         
   6   0   2         85.61         98.74         5.92 o                         
   7   0   2         10.54          7.91         4.19 o                         
   8   0   2         35.44         39.23         6.06 o                         
   9   0   2        132.65        158.40        11.90 o                         
  10   0   2         18.48          9.43         8.07 o                         
 -11   1   2        163.39        163.73        24.67 o                         
 -10   1   2         13.69         16.56         8.19 o                         
  -9   1   2         43.91         63.69        25.93 o                         
  -8   1   2        221.93        219.33         8.88 o                         
  -7   1   2         10.12          5.34         3.54 o                         
  -6   1   2         35.62         56.33         5.37 o                         
  -5   1   2          1.63         -2.27         2.27 o                         
  -4   1   2        718.75        692.69        11.04 o                         
  -3   1   2        848.46        905.28        12.10 o                         
  -2   1   2       2876.32       2844.24        26.68 o                         
  -1   1   2        107.87        119.23         2.70 o                         
   0   1   2       6812.75       6919.96        59.26 o                         
   1   1   2         65.89         61.27         2.99 o                         
   2   1   2        348.67        365.60         6.51 o                         
   3   1   2          0.20          3.67         2.00 o                         
   4   1   2         44.05         23.34         3.17 o                         
   5   1   2        759.26        710.89        12.39 o                         
   6   1   2        170.13        158.99         6.87 o                         
   7   1   2        154.79        144.54         8.22 o                         
   8   1   2        103.58         94.51         8.43 o                         
   9   1   2         17.86         10.40         4.98 o                         
  10   1   2         19.12         12.13         8.81 o                         
 -11   2   2         99.12        102.64        18.79 o                         
 -10   2   2         29.18         26.97         8.80 o                         
  -9   2   2         11.72         12.04         5.69 o                         
  -8   2   2         34.78         30.87         7.93 o                         
  -7   2   2        368.06        393.37        10.59 o                         
  -6   2   2        600.59        636.07        10.73 o                         
  -5   2   2         35.50         44.98         3.24 o                         
  -4   2   2         50.85         40.95         2.81 o                         
  -3   2   2        223.56        239.27         4.81 o                         
  -2   2   2       1697.81       1830.83        20.92 o                         
  -1   2   2         39.58         47.70         3.10 o                         
   0   2   2        252.76        303.56         4.90 o                         
   1   2   2        103.80        105.24         3.56 o                         
   2   2   2       1064.23       1127.44        13.58 o                         
   3   2   2        482.93        460.16         8.68 o                         
   4   2   2         87.09         72.13         5.56 o                         
   5   2   2          5.60          4.44         3.31 o                         
   6   2   2         10.71         17.49         3.93 o                         
   7   2   2         89.27         97.84        13.02 o                         
   8   2   2          1.00         -0.21         4.39 o                         
   9   2   2          6.18          4.05         6.17 o                         
  10   2   2          7.78         -2.32        10.65 o                         
 -12   3   2          2.41          7.85         8.45 o                         
 -11   3   2          4.93          4.43         7.41 o                         
 -10   3   2         53.00         47.85         7.90 o                         
  -9   3   2        226.25        232.36        12.20 o                         
  -8   3   2        411.62        410.35        16.24 o                         
  -7   3   2         18.73         25.32         5.04 o                         
  -6   3   2         33.04         27.64         6.83 o                         
  -5   3   2        144.56        122.90         5.50 o                         
  -4   3   2         20.47         23.21         3.15 o                         
  -3   3   2         83.08         77.23         4.19 o                         
  -2   3   2        176.41        189.02         4.58 o                         
  -1   3   2        373.42        348.45         5.89 o                         
   0   3   2        430.14        506.40        10.80 o                         
   1   3   2        279.59        247.35         5.20 o                         
   2   3   2       1799.29       1974.62        21.13 o                         
   3   3   2          8.92          3.88         2.51 o                         
   4   3   2          0.05         -2.68         4.60 o                         
   5   3   2         26.14         27.71         4.26 o                         
   6   3   2         88.81         87.12         8.46 o                         
   7   3   2         15.39          8.17         4.83 o                         
   8   3   2          2.09          1.43         5.39 o                         
   9   3   2          6.79          7.69         6.96 o                         
 -12   4   2          2.87         -2.36         7.33 o                         
 -11   4   2         33.14         24.71         8.78 o                         
 -10   4   2          0.55         -1.45         5.12 o                         
  -9   4   2         50.00         52.32         8.39 o                         
  -8   4   2          2.00          2.87         4.97 o                         
  -7   4   2         79.62         73.83         6.77 o                         
  -6   4   2         29.04         17.83         3.96 o                         
  -5   4   2          7.33          8.09         2.29 o                         
  -4   4   2        949.83        932.75        12.30 o                         
  -3   4   2       1104.37       1152.24        17.52 o                         
  -2   4   2        274.58        296.71         8.29 o                         
  -1   4   2          9.65          9.44         1.96 o                         
   0   4   2        556.39        583.60        11.39 o                         
   1   4   2         98.87        131.00         6.15 o                         
   2   4   2         15.23         22.11         3.21 o                         
   3   4   2          0.15         -2.61         2.80 o                         
   4   4   2        842.06        862.01        16.24 o                         
   5   4   2        151.84        155.46         8.06 o                         
   6   4   2         62.47         47.96         6.38 o                         
   7   4   2         57.34         46.16         6.79 o                         
   8   4   2         44.83         60.54        11.25 o                         
   9   4   2         23.48         29.03        10.19 o                         
 -12   5   2          6.85         -2.01        18.54 o                         
 -11   5   2          1.36          7.89         6.64 o                         
 -10   5   2        120.51        141.48        13.17 o                         
  -9   5   2        202.26        200.89        13.15 o                         
  -8   5   2          3.98         -0.94         3.55 o                         
  -7   5   2          2.50          3.35         3.56 o                         
  -6   5   2        791.80        717.21        14.70 o                         
  -5   5   2        140.33        152.34         5.20 o                         
  -4   5   2          0.42          8.39         2.41 o                         
  -3   5   2         11.80         10.13         2.47 o                         
  -2   5   2         23.13         39.14         4.19 o                         
  -1   5   2        386.11        399.26         8.39 o                         
   0   5   2        530.82        558.08        15.28 o                         
   1   5   2         10.13         22.60         4.24 o                         
   2   5   2          1.52          2.94         2.65 o                         
   3   5   2        539.12        523.43        11.82 o                         
   4   5   2         18.14         21.88         4.81 o                         
   5   5   2         23.65         38.15         6.87 o                         
   6   5   2          5.98         -4.32         4.32 o                         
   7   5   2         37.43         44.90        11.59 o                         
   8   5   2         10.23          3.49         7.21 o                         
 -11   6   2          7.88          2.51         7.31 o                         
 -10   6   2         10.03         11.07         6.80 o                         
  -9   6   2          0.50         -2.95         4.86 o                         
  -8   6   2         10.26          8.38         4.29 o                         
  -7   6   2         14.19         14.11         5.57 o                         
  -6   6   2        340.35        313.28        10.07 o                         
  -5   6   2         42.08         48.34         4.86 o                         
  -4   6   2        433.10        427.36        12.00 o                         
  -3   6   2       1684.79       1614.73        24.07 o                         
  -2   6   2       1173.47       1189.52        20.63 o                         
  -1   6   2        552.20        576.46        16.76 o                         
   0   6   2        533.46        560.34        16.40 o                         
   1   6   2         12.54          9.18         4.02 o                         
   2   6   2        287.29        288.47        10.66 o                         
   3   6   2        617.20        596.89        16.67 o                         
   4   6   2          0.75          3.65         4.67 o                         
   5   6   2          4.84          9.21         5.51 o                         
   6   6   2         22.23         23.49         7.21 o                         
   7   6   2         29.30         36.94        10.31 o                         
 -11   7   2         13.75         17.35         8.08 o                         
 -10   7   2         30.12         30.78         8.47 o                         
  -9   7   2          0.89          0.10         4.41 o                         
  -8   7   2        223.60        231.27        10.27 o                         
  -7   7   2        919.90        901.10        18.37 o                         
  -6   7   2        202.20        206.19         8.33 o                         
  -5   7   2         13.74         11.65         3.88 o                         
  -4   7   2         26.75         36.23         6.10 o                         
  -3   7   2        767.72        725.75        15.26 o                         
  -2   7   2         95.06        117.74         9.76 o                         
  -1   7   2         56.89         67.98         9.84 o                         
   0   7   2        537.60        566.41        18.04 o                         
   1   7   2         29.92         43.52         5.73 o                         
   2   7   2         46.89         58.18         6.30 o                         
   3   7   2         48.48         69.75         7.21 o                         
   4   7   2         12.20         17.56         5.39 o                         
   5   7   2          3.51         -2.95         4.85 o                         
   6   7   2         94.60        120.08        14.24 o                         
 -11   8   2         28.30         30.39        12.54 o                         
 -10   8   2        106.60        105.08        14.21 o                         
  -9   8   2         81.97         69.10        20.53 o                         
  -8   8   2        398.69        388.11        16.01 o                         
  -7   8   2         73.79         66.90         8.89 o                         
  -6   8   2          0.50          4.11         4.47 o                         
  -5   8   2        129.13        126.66         8.73 o                         
  -4   8   2        313.81        295.69        10.44 o                         
  -3   8   2          3.77          7.98         5.54 o                         
  -2   8   2        258.17        252.05        13.16 o                         
  -1   8   2         61.58         75.40         9.59 o                         
   0   8   2         46.22         40.44         7.19 o                         
   1   8   2         72.74         57.23         8.01 o                         
   2   8   2         33.82         37.69         7.42 o                         
   3   8   2        242.21        277.16        14.53 o                         
   4   8   2         24.15         29.48         7.91 o                         
   5   8   2          4.57          7.66         9.60 o                         
 -10   9   2         60.75         41.93        11.24 o                         
  -9   9   2         19.65         15.62        11.46 o                         
  -8   9   2         60.81         59.47         8.89 o                         
  -7   9   2        331.77        325.15        14.58 o                         
  -6   9   2        194.32        210.64        14.96 o                         
  -5   9   2        281.90        283.83        16.08 o                         
  -4   9   2        452.74        419.08        14.75 o                         
  -3   9   2         66.63         90.12        10.87 o                         
  -2   9   2        189.36        178.64        12.49 o                         
  -1   9   2         32.38         39.28         8.30 o                         
   0   9   2        178.44        181.26        13.51 o                         
   1   9   2         26.45         22.99         7.11 o                         
   2   9   2          2.86         -4.99         4.99 o                         
   3   9   2         35.17         46.47         8.97 o                         
   4   9   2         26.14         20.82         7.65 o                         
  -9  10   2         70.43         57.74         9.47 o                         
  -8  10   2          0.53         -4.02         7.00 o                         
  -7  10   2         56.25         45.07        10.11 o                         
  -6  10   2        262.92        241.84        16.13 o                         
  -5  10   2         99.44        118.80        14.19 o                         
  -4  10   2          5.16          1.03         5.57 o                         
  -3  10   2          7.56         13.16         7.17 o                         
  -2  10   2          5.40          2.41         7.56 o                         
  -1  10   2         11.54         25.50         9.86 o                         
   0  10   2          0.36         -6.32         6.32 o                         
   1  10   2          7.95         13.70         9.13 o                         
   2  10   2          6.48          8.00         8.36 o                         
   3  10   2         14.51         29.46        11.15 o                         
  -8  11   2         14.93         22.92        10.22 o                         
  -7  11   2         26.80         30.68         9.91 o                         
  -6  11   2          1.42          9.78         8.14 o                         
  -5  11   2          2.46          7.83         7.67 o                         
  -4  11   2         27.97         35.38        10.08 o                         
  -3  11   2         12.39          9.58        10.88 o                         
  -2  11   2         34.19         31.43         9.26 o                         
  -1  11   2         87.78        113.65        14.21 o                         
   0  11   2        170.53        198.04        18.52 o                         
   1  11   2          4.75          4.41         8.18 o                         
  -6  12   2         37.52         28.11        10.30 o                         
  -5  12   2          1.10          6.46         8.30 o                         
  -4  12   2        167.46        238.39        18.44 o                         
  -3  12   2          9.14          9.13         7.91 o                         
  -2  12   2          3.01          8.21         8.43 o                         
  -1  12   2          2.78          4.10         7.95 o                         
   0 -12   3         74.94         86.40        11.71 o                         
   1 -12   3          5.92          2.02         6.64 o                         
   2 -12   3          2.09         -0.45         6.75 o                         
   3 -12   3          0.37         -6.53         7.07 o                         
   4 -12   3         27.46         27.74        10.10 o                         
   5 -12   3         24.57         21.46         9.22 o                         
   6 -12   3         65.30         68.03        13.17 o                         
  -2 -11   3          1.91         -3.60         6.55 o                         
  -1 -11   3        160.91        196.85        19.16 o                         
   0 -11   3         54.05         48.95        11.39 o                         
   1 -11   3         48.19         49.18        10.06 o                         
   2 -11   3          4.57          1.69         5.59 o                         
   3 -11   3         29.88         27.18        10.53 o                         
   4 -11   3        181.61        181.33        16.40 o                         
   5 -11   3        135.40        162.42        16.08 o                         
   6 -11   3        129.42        139.49        19.29 o                         
   7 -11   3          8.45         23.68         9.46 o                         
   8 -11   3          3.52         -2.13         8.48 o                         
  -4 -10   3          8.47         10.97         9.59 o                         
  -3 -10   3         74.23         66.85        16.20 o                         
  -2 -10   3        184.45        187.07        13.31 o                         
  -1 -10   3         68.36         74.58         9.56 o                         
   0 -10   3         12.63          8.32         5.69 o                         
   1 -10   3        172.38        181.94        11.60 o                         
   2 -10   3         31.94         27.49         6.82 o                         
   3 -10   3          7.45          5.45         5.61 o                         
   4 -10   3          8.81          2.13         6.59 o                         
   5 -10   3         14.29         16.62        10.67 o                         
   6 -10   3         27.24         20.93         7.10 o                         
   7 -10   3         41.08         20.35         7.75 o                         
   8 -10   3         13.83         -2.24         6.15 o                         
   9 -10   3         11.55          1.48         7.08 o                         
  -5  -9   3         78.52         78.62        16.44 o                         
  -4  -9   3         57.66         51.22        16.81 o                         
  -3  -9   3         47.46         39.86         9.72 o                         
  -2  -9   3         37.81         38.52        10.19 o                         
  -1  -9   3         30.48         27.22         8.69 o                         
   0  -9   3          0.01         -3.97         4.44 o                         
   1  -9   3          2.87          0.68         4.96 o                         
   2  -9   3         11.55         10.92         5.21 o                         
   3  -9   3         29.62         38.47         6.75 o                         
   4  -9   3         74.22         91.94         8.95 o                         
   5  -9   3        107.18        123.55        13.03 o                         
   6  -9   3        187.29        200.80        12.01 o                         
   7  -9   3         23.54         23.61         7.25 o                         
   8  -9   3          2.72          4.49         6.18 o                         
   9  -9   3          1.47          2.47         6.25 o                         
  -6  -8   3          1.09         -1.97         9.02 o                         
  -5  -8   3          3.20         -7.86         8.27 o                         
  -4  -8   3         34.68         33.29         9.18 o                         
  -3  -8   3         11.59          5.37         6.29 o                         
  -2  -8   3        301.38        290.47        17.52 o                         
  -1  -8   3        109.55         87.49        10.42 o                         
   0  -8   3        282.89        258.86        13.33 o                         
   1  -8   3        319.72        354.78        12.96 o                         
   2  -8   3        149.21        135.98         7.23 o                         
   3  -8   3         12.62         15.97         4.24 o                         
   4  -8   3         99.82        113.30         8.87 o                         
   5  -8   3        191.77        160.23        10.11 o                         
   6  -8   3          1.54          3.03         4.98 o                         
   7  -8   3          0.70          3.66         5.12 o                         
   8  -8   3         27.62         18.27         6.95 o                         
   9  -8   3          1.01         -5.75         6.14 o                         
  10  -8   3          5.36          0.59         9.05 o                         
  -7  -7   3          1.03          4.80         7.61 o                         
  -6  -7   3         60.70         69.34        11.24 o                         
  -5  -7   3        159.04        149.74        22.04 o                         
  -4  -7   3          2.22          4.83         5.14 o                         
  -3  -7   3         50.80         47.90         6.42 o                         
  -2  -7   3         51.49         50.97         6.37 o                         
  -1  -7   3        296.63        308.32         9.78 o                         
   0  -7   3        263.87        231.26         8.52 o                         
   1  -7   3        267.54        243.13         8.60 o                         
   2  -7   3         51.68         50.26         5.56 o                         
   3  -7   3        377.17        387.12        10.71 o                         
   4  -7   3          8.86          5.36         2.79 o                         
   5  -7   3        637.51        597.88        13.77 o                         
   6  -7   3          5.25          2.05         3.48 o                         
   7  -7   3        111.24        106.59         8.08 o                         
   8  -7   3        242.07        253.07        11.42 o                         
   9  -7   3        168.45        202.45        18.38 o                         
  10  -7   3         63.20         92.95        20.52 o                         
  -8  -6   3         12.23          6.35         7.77 o                         
  -7  -6   3         75.41         55.70        10.15 o                         
  -6  -6   3         25.87         22.24         7.72 o                         
  -5  -6   3         57.62         53.04         7.10 o                         
  -4  -6   3         25.83         33.64         6.10 o                         
  -3  -6   3        289.94        278.82        10.73 o                         
  -2  -6   3          2.19          3.77         3.28 o                         
  -1  -6   3        140.93        136.36         5.99 o                         
   0  -6   3          2.01          2.81         3.22 o                         
   1  -6   3        153.74        165.37         5.46 o                         
   2  -6   3        219.49        238.11         6.16 o                         
   3  -6   3        354.70        324.13         7.51 o                         
   4  -6   3        282.65        264.53         8.96 o                         
   5  -6   3        615.10        579.00        13.52 o                         
   6  -6   3         86.01        111.57         7.71 o                         
   7  -6   3        371.66        365.93        12.33 o                         
   8  -6   3        117.29        129.48         9.84 o                         
   9  -6   3         21.66         17.61         7.67 o                         
  10  -6   3         17.74         34.25         9.47 o                         
  11  -6   3         35.16         37.86        10.24 o                         
  -9  -5   3         23.12         17.68         8.23 o                         
  -8  -5   3         22.73         21.73        10.91 o                         
  -7  -5   3         22.93         24.20         6.64 o                         
  -6  -5   3        100.78         99.16         9.70 o                         
  -5  -5   3        183.01        162.89        13.23 o                         
  -4  -5   3          3.75         -1.11         2.94 o                         
  -3  -5   3        236.24        225.18        11.54 o                         
  -2  -5   3        551.78        533.19        12.79 o                         
  -1  -5   3        182.74        189.96         6.14 o                         
   0  -5   3         23.14         35.34         3.24 o                         
   1  -5   3        371.03        374.91         7.17 o                         
   2  -5   3         44.94         51.37         4.65 o                         
   3  -5   3        112.32        103.74         5.41 o                         
   4  -5   3         59.65         59.52         3.72 o                         
   5  -5   3        177.48        157.61         9.31 o                         
   6  -5   3        165.86        157.29         7.99 o                         
   7  -5   3         62.37         61.92         9.33 o                         
   8  -5   3         51.24         48.55         7.03 o                         
   9  -5   3         56.31         75.90        11.03 o                         
  10  -5   3         41.88         47.05         9.07 o                         
  11  -5   3         59.18         63.02        10.26 o                         
  -9  -4   3          1.73          0.98         6.35 o                         
  -8  -4   3         26.08         24.39         6.82 o                         
  -7  -4   3         18.48          3.73         5.01 o                         
  -6  -4   3         20.58         19.43         5.44 o                         
  -5  -4   3        101.08         82.54         5.35 o                         
  -4  -4   3        244.04        201.12         6.72 o                         
  -3  -4   3       1730.48       1663.06        19.95 o                         
  -2  -4   3        402.06        374.14         9.81 o                         
  -1  -4   3         63.01         71.31         4.70 o                         
   0  -4   3        917.72        988.84        12.40 o                         
   1  -4   3        622.31        671.51         9.56 o                         
   2  -4   3         17.31         28.95         3.59 o                         
   3  -4   3        946.04        953.95        12.52 o                         
   4  -4   3          6.35          4.20         2.96 o                         
   5  -4   3         24.21         21.30         4.29 o                         
   6  -4   3          2.16          7.31         4.58 o                         
   7  -4   3        129.42        128.65         8.85 o                         
   8  -4   3        266.18        261.68        18.97 o                         
   9  -4   3        124.54        148.17        14.76 o                         
  10  -4   3         59.23         62.14        10.02 o                         
  11  -4   3        110.30         94.97        11.70 o                         
 -10  -3   3         60.11         63.64        10.43 o                         
  -9  -3   3         12.17         25.04         8.15 o                         
  -8  -3   3        205.54        200.13        11.90 o                         
  -7  -3   3        132.34        125.79         9.58 o                         
  -6  -3   3        471.94        458.89        14.46 o                         
  -5  -3   3        288.07        265.55        10.97 o                         
  -4  -3   3        116.63        118.01         4.81 o                         
  -3  -3   3          1.82          3.96         2.06 o                         
  -2  -3   3          0.06          5.45         2.23 o                         
  -1  -3   3        717.03        716.84        10.66 o                         
   0  -3   3        169.23        173.70         4.45 o                         
   1  -3   3        157.82        132.87         3.99 o                         
   2  -3   3        115.20         87.36         3.62 o                         
   3  -3   3       2992.57       2945.18        28.09 o                         
   4  -3   3        104.44        145.45         5.76 o                         
   5  -3   3        245.46        209.07         5.74 o                         
   6  -3   3         91.30         89.86         8.28 o                         
   7  -3   3         72.91         98.64         8.15 o                         
   8  -3   3        199.69        238.62        12.40 o                         
   9  -3   3        195.91        201.76        15.32 o                         
  10  -3   3        200.23        245.98        14.79 o                         
  11  -3   3          7.78         11.19         7.56 o                         
 -10  -2   3         57.90         65.60         9.67 o                         
  -9  -2   3         26.84         22.40         6.77 o                         
  -8  -2   3        267.62        241.62        12.33 o                         
  -7  -2   3         61.25         68.76         7.71 o                         
  -6  -2   3          9.62          3.46         3.55 o                         
  -5  -2   3          0.00         -1.22         2.02 o                         
  -4  -2   3          1.88          2.12         1.82 o                         
  -3  -2   3        202.61        201.82         5.54 o                         
  -2  -2   3        293.95        337.14         6.87 o                         
  -1  -2   3         17.55         24.24         2.43 o                         
   0  -2   3        582.57        484.79         8.57 o                         
   1  -2   3        320.67        384.36         6.20 o                         
   2  -2   3        642.45        660.09         8.86 o                         
   3  -2   3       1343.24       1224.21        16.52 o                         
   4  -2   3          9.29         12.62         2.75 o                         
   5  -2   3         78.98         75.16         4.92 o                         
   6  -2   3        467.89        430.48         9.76 o                         
   7  -2   3        216.59        228.57         8.18 o                         
   8  -2   3         18.27          9.44         5.97 o                         
   9  -2   3         60.08         67.35         9.29 o                         
  10  -2   3         58.84         49.64         9.35 o                         
  11  -2   3        101.47        106.76        14.79 o                         
 -11  -1   3         21.71         17.21         9.71 o                         
 -10  -1   3         19.67          9.59         7.77 o                         
  -9  -1   3         12.77         24.11         6.19 o                         
  -8  -1   3         32.30         43.70         6.96 o                         
  -7  -1   3       1126.80       1080.71        18.63 o                         
  -6  -1   3         13.94         10.61         3.40 o                         
  -5  -1   3         60.43         87.66         5.29 o                         
  -4  -1   3        453.18        494.49        12.24 o                         
  -3  -1   3          5.76          1.44         1.76 o                         
  -2  -1   3        122.35        193.96        11.55 o                         
  -1  -1   3          1.72          5.77         2.07 o                         
   0  -1   3        109.38        110.42         3.42 o                         
   1  -1   3          0.16          0.78         1.47 o                         
   2  -1   3          3.30         12.78         2.80 o                         
   3  -1   3        151.59        149.81         5.14 o                         
   4  -1   3        623.35        599.17        10.14 o                         
   5  -1   3         22.89         28.43         4.29 o                         
   6  -1   3        379.28        356.55         9.35 o                         
   7  -1   3         11.88          8.63         5.90 o                         
   8  -1   3        475.91        558.69        18.16 o                         
   9  -1   3         22.77         12.85         6.17 o                         
  10  -1   3         23.76         24.16         7.73 o                         
 -11   0   3          9.73          0.80         8.16 o                         
 -10   0   3         49.88         55.37        10.96 o                         
  -9   0   3         72.24        102.32        13.26 o                         
  -8   0   3         23.10         26.89         5.86 o                         
  -7   0   3        497.35        484.53        11.98 o                         
  -6   0   3        116.82        131.76         6.31 o                         
  -5   0   3        111.58        102.04         5.13 o                         
  -4   0   3        180.36        182.06         5.34 o                         
  -3   0   3          9.01         11.29         1.41 o                         
  -2   0   3         47.80         44.15         3.03 o                         
  -1   0   3        296.03        270.34         5.82 o                         
   0   0   3         81.15         87.94         5.14 o                         
   1   0   3        187.87        178.30         4.00 o                         
   2   0   3        816.68        733.30        10.82 o                         
   3   0   3        109.29        158.99         4.94 o                         
   4   0   3        109.33         90.33         4.59 o                         
   5   0   3       1235.49       1213.62        17.05 o                         
   6   0   3       1938.95       1918.42        24.15 o                         
   7   0   3          0.02          2.68         3.49 o                         
   8   0   3         64.70         50.67         6.63 o                         
   9   0   3        106.84         86.87        10.00 o                         
  10   0   3          1.96         10.18         9.96 o                         
 -11   1   3         23.77         26.36         9.19 o                         
 -10   1   3         35.10         25.05         8.85 o                         
  -9   1   3          0.88          5.80         6.04 o                         
  -8   1   3        102.08        109.68         8.91 o                         
  -7   1   3        220.37        203.61         8.10 o                         
  -6   1   3         60.54         63.09         5.21 o                         
  -5   1   3         51.56         46.10         4.30 o                         
  -4   1   3          5.32         12.31         2.03 o                         
  -3   1   3        126.05        110.46         3.51 o                         
  -2   1   3          1.31          1.97         1.43 o                         
  -1   1   3        422.74        415.45         5.82 o                         
   0   1   3        677.02        654.24         7.89 o                         
   1   1   3        403.52        401.32         7.28 o                         
   2   1   3        488.74        471.28         7.81 o                         
   3   1   3          0.88          9.83         2.45 o                         
   4   1   3        688.53        674.90        11.59 o                         
   5   1   3        111.70        116.46         6.02 o                         
   6   1   3         22.42         19.09         4.12 o                         
   7   1   3         56.46         41.90         5.97 o                         
   8   1   3         17.98         16.61         5.21 o                         
   9   1   3         43.73         48.22         9.66 o                         
  10   1   3         22.20         10.79        10.76 o                         
 -12   2   3          0.01         -6.89         6.89 o                         
 -11   2   3         41.18         37.80        10.41 o                         
 -10   2   3          5.20         12.94         7.36 o                         
  -9   2   3         72.04         78.82        14.71 o                         
  -8   2   3         90.30         75.84         6.31 o                         
  -7   2   3         74.91         69.62         6.02 o                         
  -6   2   3          9.41          4.14         2.22 o                         
  -5   2   3        833.57        817.99        12.04 o                         
  -4   2   3        721.29        731.51        10.56 o                         
  -3   2   3         87.21         93.53         4.98 o                         
  -2   2   3        527.01        560.42         7.66 o                         
  -1   2   3        458.21        457.03        11.76 o                         
   0   2   3        163.18        181.50         4.76 o                         
   1   2   3          7.31          3.02         1.75 o                         
   2   2   3       1633.66       1626.03        18.08 o                         
   3   2   3        161.87        171.48         5.74 o                         
   4   2   3        413.58        406.40         9.34 o                         
   5   2   3        172.49        170.50         7.19 o                         
   6   2   3          0.81         -1.09         3.59 o                         
   7   2   3         24.14         24.60         5.39 o                         
   8   2   3        160.42        193.93        10.67 o                         
   9   2   3          1.25         -3.20         5.52 o                         
 -12   3   3         19.41         18.06         9.28 o                         
 -11   3   3        142.74        170.78        15.84 o                         
 -10   3   3         70.71         70.17        10.99 o                         
  -9   3   3        278.29        290.47        20.46 o                         
  -8   3   3         13.57          9.23         5.03 o                         
  -7   3   3         11.94          6.58         3.45 o                         
  -6   3   3          3.32          4.81         2.44 o                         
  -5   3   3         31.11         29.16         2.98 o                         
  -4   3   3         90.38         98.49         3.88 o                         
  -3   3   3         47.34         50.87         4.37 o                         
  -2   3   3        934.75       1012.15        14.45 o                         
  -1   3   3        103.71        133.62         4.44 o                         
   0   3   3       1007.88       1015.31        11.86 o                         
   1   3   3       2287.55       2323.91        23.11 o                         
   2   3   3       1669.40       1655.90        19.04 o                         
   3   3   3        304.84        262.48         7.35 o                         
   4   3   3          7.21          8.10         3.31 o                         
   5   3   3         45.40         26.57         4.17 o                         
   6   3   3        294.21        295.65         9.79 o                         
   7   3   3        153.92        184.07        10.16 o                         
   8   3   3        163.86        208.34        13.23 o                         
   9   3   3         52.57         45.12         8.90 o                         
 -12   4   3          8.16         13.64         8.92 o                         
 -11   4   3         20.43         27.67         9.57 o                         
 -10   4   3          3.63          5.49         5.77 o                         
  -9   4   3        146.26        144.13        11.43 o                         
  -8   4   3         10.56          4.90         4.61 o                         
  -7   4   3          2.32         -0.55         3.49 o                         
  -6   4   3        144.20        154.50         6.90 o                         
  -5   4   3         51.31         49.72         4.69 o                         
  -4   4   3        377.16        443.43        10.34 o                         
  -3   4   3          3.11          2.86         3.17 o                         
  -2   4   3        118.78        129.35         5.34 o                         
  -1   4   3        483.79        573.89        12.17 o                         
   0   4   3       2866.97       2997.41        32.30 o                         
   1   4   3        818.84        831.61        11.33 o                         
   2   4   3        817.82        726.71        11.68 o                         
   3   4   3         36.51         41.40         4.95 o                         
   4   4   3         73.77         62.18         5.40 o                         
   5   4   3          1.85         -0.68         3.48 o                         
   6   4   3          6.20          4.03         4.46 o                         
   7   4   3         21.00         13.37         8.05 o                         
   8   4   3          9.34         20.77         9.47 o                         
 -12   5   3         16.72          6.27         8.72 o                         
 -11   5   3          0.07         -1.52         5.94 o                         
 -10   5   3          2.45          6.57         6.31 o                         
  -9   5   3          1.96          6.44         6.14 o                         
  -8   5   3         28.07         28.11         5.48 o                         
  -7   5   3          3.89          5.96         3.60 o                         
  -6   5   3         46.67         49.82         4.30 o                         
  -5   5   3         91.51         92.86         4.86 o                         
  -4   5   3        569.21        588.72        10.64 o                         
  -3   5   3       1170.52       1219.86        17.42 o                         
  -2   5   3          3.67          8.53         2.39 o                         
  -1   5   3         40.16         56.02         6.04 o                         
   0   5   3         35.73         29.40         4.50 o                         
   1   5   3        104.08        116.89         6.82 o                         
   2   5   3        142.03        117.25         5.53 o                         
   3   5   3        133.25        121.09         8.15 o                         
   4   5   3          0.04          4.15         4.74 o                         
   5   5   3        260.03        243.78        12.27 o                         
   6   5   3         17.37         24.30         6.86 o                         
   7   5   3          3.36         -3.46         6.05 o                         
   8   5   3          9.78         11.63         9.21 o                         
 -11   6   3          2.65         -2.28         6.79 o                         
 -10   6   3          6.48          6.11         6.64 o                         
  -9   6   3         42.81         43.77         8.57 o                         
  -8   6   3         19.86         29.66         5.57 o                         
  -7   6   3         15.30         14.61         4.06 o                         
  -6   6   3        420.69        385.55        11.74 o                         
  -5   6   3          5.71          6.26         2.98 o                         
  -4   6   3         58.71         62.94         5.28 o                         
  -3   6   3        627.26        601.74        10.30 o                         
  -2   6   3        594.99        557.74         8.88 o                         
  -1   6   3        314.10        311.01         8.63 o                         
   0   6   3          3.66          2.95         3.24 o                         
   1   6   3         65.78         80.03         7.01 o                         
   2   6   3         28.36         25.73         5.26 o                         
   3   6   3        417.32        446.64        14.40 o                         
   4   6   3         48.15         63.21         8.63 o                         
   5   6   3        133.02        140.38        10.58 o                         
   6   6   3          1.22         -2.93         6.90 o                         
   7   6   3         20.68         22.95         9.60 o                         
 -11   7   3         18.94         10.58         7.97 o                         
 -10   7   3         51.14         59.67        10.16 o                         
  -9   7   3          3.44          5.53         5.33 o                         
  -8   7   3         65.99         49.14         6.51 o                         
  -7   7   3        143.21        133.14         7.85 o                         
  -6   7   3         19.47         12.10         4.05 o                         
  -5   7   3        705.61        694.20        14.38 o                         
  -4   7   3         73.84         70.82         6.33 o                         
  -3   7   3        564.09        548.46        13.11 o                         
  -2   7   3        416.16        402.70        13.32 o                         
  -1   7   3        552.56        546.97        18.02 o                         
   0   7   3          3.88          3.42         4.81 o                         
   1   7   3         30.51         27.02         4.96 o                         
   2   7   3         46.03         38.78         7.91 o                         
   3   7   3         91.73        100.94         9.07 o                         
   4   7   3          3.74          0.46         5.08 o                         
   5   7   3         17.10          9.34         5.80 o                         
   6   7   3          0.00          3.55         7.45 o                         
 -11   8   3          8.25         23.51        11.92 o                         
 -10   8   3         95.30         98.88        13.87 o                         
  -9   8   3          3.06          7.64         5.89 o                         
  -8   8   3         49.25         69.44        14.15 o                         
  -7   8   3        262.83        257.54        16.20 o                         
  -6   8   3        125.32        132.02         9.82 o                         
  -5   8   3          1.86         -3.36         3.36 o                         
  -4   8   3          0.19          9.42         5.61 o                         
  -3   8   3         50.32         79.39        10.75 o                         
  -2   8   3         25.88         39.96         9.75 o                         
  -1   8   3        151.25        139.45         9.76 o                         
   0   8   3          1.14         -3.38         4.39 o                         
   1   8   3         12.11          5.97         4.87 o                         
   2   8   3         11.76          9.17         5.57 o                         
   3   8   3         40.92         38.96         7.84 o                         
   4   8   3         40.10         41.67         8.44 o                         
   5   8   3          3.06         -0.97         7.36 o                         
 -10   9   3          6.34          6.15         8.44 o                         
  -9   9   3         66.89         54.33         9.53 o                         
  -8   9   3         27.60         28.00         7.57 o                         
  -7   9   3          2.04          2.24         5.02 o                         
  -6   9   3          0.26         -3.57         6.25 o                         
  -5   9   3          3.29          4.64         6.66 o                         
  -4   9   3         53.75         56.51        14.58 o                         
  -3   9   3        111.92        109.73        11.71 o                         
  -2   9   3         40.56         45.15         8.70 o                         
  -1   9   3          3.50          8.33         6.83 o                         
   0   9   3        113.47        129.79        11.07 o                         
   1   9   3         82.32         95.51        10.69 o                         
   2   9   3         26.11         22.73         7.47 o                         
   3   9   3          5.04         -0.41         6.67 o                         
   4   9   3          6.89          1.45         6.63 o                         
  -9  10   3          3.25          1.82         8.50 o                         
  -8  10   3         84.26        130.60        16.71 o                         
  -7  10   3         23.25         25.80         9.42 o                         
  -6  10   3         13.89          9.58         7.31 o                         
  -5  10   3         80.04         81.52        12.16 o                         
  -4  10   3          6.67          5.76         7.04 o                         
  -3  10   3         35.44         19.56        12.82 o                         
  -2  10   3         48.37         57.09        17.39 o                         
  -1  10   3        191.43        204.00        16.11 o                         
   0  10   3        110.35        121.35        18.69 o                         
   1  10   3          4.14          3.47         6.62 o                         
   2  10   3          0.80          0.92         6.78 o                         
   3  10   3          2.30          2.37         7.13 o                         
  -8  11   3         12.40         -3.90         8.71 o                         
  -7  11   3         65.82         47.23        11.21 o                         
  -6  11   3        216.34        243.08        17.56 o                         
  -5  11   3         35.59         11.50         8.39 o                         
  -4  11   3          2.44          3.49        11.79 o                         
  -3  11   3          7.41          4.63         7.05 o                         
  -2  11   3         12.54         10.11        14.08 o                         
  -1  11   3          3.53          5.11        10.15 o                         
   0  11   3          1.84          9.93         8.56 o                         
   1  11   3         14.19         16.00         9.21 o                         
  -6  12   3         20.30         15.37         9.27 o                         
  -5  12   3         27.89         33.20        11.03 o                         
  -4  12   3          1.47         -8.71        10.01 o                         
  -3  12   3         19.85         19.34         9.75 o                         
  -2  12   3         33.57         25.14         9.47 o                         
   0 -12   4         56.86         50.19         9.96 o                         
   1 -12   4         26.14         25.15         8.80 o                         
   2 -12   4          0.05          5.01        12.76 o                         
   3 -12   4         54.11         45.81        11.14 o                         
   4 -12   4        104.81        105.31        29.78 o                         
   5 -12   4         60.85         57.85        12.45 o                         
  -2 -11   4         18.89         22.77         9.41 o                         
  -1 -11   4         97.17        116.75        12.78 o                         
   0 -11   4          3.34          2.57         6.61 o                         
   1 -11   4          4.90          7.98         6.45 o                         
   2 -11   4         23.04         18.86         7.21 o                         
   3 -11   4          7.76         12.17         8.17 o                         
   4 -11   4         91.22         94.14        13.89 o                         
   5 -11   4        267.56        269.56        18.31 o                         
   6 -11   4         25.15         37.39        10.14 o                         
   7 -11   4         21.98         26.84        10.31 o                         
  -4 -10   4         22.48         10.51        10.27 o                         
  -3 -10   4          0.12          2.75         7.06 o                         
  -2 -10   4         44.74         15.97         7.97 o                         
  -1 -10   4         37.22         16.59         6.63 o                         
   0 -10   4          0.32         -0.19         5.42 o                         
   1 -10   4          2.32         11.22         5.92 o                         
   2 -10   4        148.03        185.22        11.63 o                         
   3 -10   4        282.08        277.52        13.79 o                         
   4 -10   4         58.87         53.74        10.76 o                         
   5 -10   4        140.39        134.83        21.37 o                         
   6 -10   4          2.67          3.20         5.84 o                         
   7 -10   4         51.11         56.60         9.63 o                         
   8 -10   4         65.60         59.48        10.35 o                         
  -5  -9   4         50.82         31.56        20.55 o                         
  -4  -9   4         78.12         77.12        12.00 o                         
  -3  -9   4         29.86         15.82         7.94 o                         
  -2  -9   4          1.23         -3.00         4.98 o                         
  -1  -9   4         97.52         87.14         9.56 o                         
   0  -9   4        113.14        130.60        10.59 o                         
   1  -9   4        381.70        387.01        14.68 o                         
   2  -9   4         45.93         56.48         7.93 o                         
   3  -9   4        178.09        164.65         8.93 o                         
   4  -9   4         36.02         28.02         5.90 o                         
   5  -9   4          9.42         12.60         5.76 o                         
   6  -9   4        105.82         97.57        10.57 o                         
   7  -9   4         60.84         48.10         8.73 o                         
   8  -9   4         81.61         70.22         9.97 o                         
   9  -9   4          3.86          2.62         9.27 o                         
  -6  -8   4          5.38         -0.30        10.87 o                         
  -5  -8   4         12.75         13.20         9.58 o                         
  -4  -8   4         63.30         47.31         9.32 o                         
  -3  -8   4        141.80        132.15        13.12 o                         
  -2  -8   4          0.84          1.90         4.45 o                         
  -1  -8   4        167.32        166.74        10.04 o                         
   0  -8   4          0.95         -1.94         3.98 o                         
   1  -8   4          4.16          1.65         3.52 o                         
   2  -8   4        116.29        119.99         7.24 o                         
   3  -8   4        141.79        129.90         7.52 o                         
   4  -8   4          0.79         -1.94         4.22 o                         
   5  -8   4        393.45        385.07        17.59 o                         
   6  -8   4         88.69         75.42         9.11 o                         
   7  -8   4         61.20         69.92         9.49 o                         
   8  -8   4         52.50         55.32        10.64 o                         
   9  -8   4          0.01         -4.35         6.08 o                         
  10  -8   4         11.68         15.58        11.27 o                         
  -7  -7   4          0.12          6.95         8.01 o                         
  -6  -7   4         15.03          4.86         7.25 o                         
  -5  -7   4          4.82          3.67         5.96 o                         
  -4  -7   4          6.92          5.96         5.19 o                         
  -3  -7   4        210.92        229.10        14.46 o                         
  -2  -7   4         14.61         15.08         4.17 o                         
  -1  -7   4         82.79         80.10         5.34 o                         
   0  -7   4        370.74        364.80        15.69 o                         
   1  -7   4        159.69        174.60         9.38 o                         
   2  -7   4        762.42        724.30        14.89 o                         
   3  -7   4         32.50         49.57         4.43 o                         
   4  -7   4        331.15        341.11         8.41 o                         
   5  -7   4          0.15          4.13         3.54 o                         
   6  -7   4         72.82         83.62         7.52 o                         
   7  -7   4         36.52         44.15         6.35 o                         
   8  -7   4         44.81         32.72         6.40 o                         
   9  -7   4         15.18         13.21         6.51 o                         
  10  -7   4          0.56          4.42         7.47 o                         
  -8  -6   4          0.42         13.48         8.73 o                         
  -7  -6   4          6.81          3.62         6.83 o                         
  -6  -6   4         34.86         20.59         7.43 o                         
  -5  -6   4        129.88        125.99         9.26 o                         
  -4  -6   4        437.84        438.84        19.91 o                         
  -3  -6   4         40.08         28.30         5.43 o                         
  -2  -6   4        398.96        386.60        10.11 o                         
  -1  -6   4        255.09        250.11        10.86 o                         
   0  -6   4        204.49        208.28         7.73 o                         
   1  -6   4         30.72         42.32         3.79 o                         
   2  -6   4         95.29         75.14         5.04 o                         
   3  -6   4          5.46          9.06         2.95 o                         
   4  -6   4         57.64         62.81         4.59 o                         
   5  -6   4         46.65         42.22         6.55 o                         
   6  -6   4          0.70          3.59         5.26 o                         
   7  -6   4          8.90         10.62         4.45 o                         
   8  -6   4         11.77         15.76         5.51 o                         
   9  -6   4         34.90         18.30         7.44 o                         
  10  -6   4         11.87          1.43         7.21 o                         
  -9  -5   4         15.72          8.97        10.36 o                         
  -8  -5   4          8.19          7.05         7.81 o                         
  -7  -5   4         89.53         74.11         9.05 o                         
  -6  -5   4         12.81          5.99         5.08 o                         
  -5  -5   4         59.01         60.19         7.12 o                         
  -4  -5   4        509.32        510.25        12.56 o                         
  -3  -5   4        176.92        170.33         9.38 o                         
  -2  -5   4        227.61        232.25        13.73 o                         
  -1  -5   4          6.36         15.71         3.01 o                         
   0  -5   4        187.12        187.35         6.67 o                         
   1  -5   4        100.06         98.49         4.45 o                         
   2  -5   4          1.08          4.04         2.30 o                         
   3  -5   4         23.92         26.47         3.72 o                         
   4  -5   4         65.90         59.72         3.98 o                         
   5  -5   4         47.16         44.03         5.45 o                         
   6  -5   4        117.43        100.56         7.15 o                         
   7  -5   4         22.62         16.44         5.37 o                         
   8  -5   4        155.42        159.95        10.84 o                         
   9  -5   4         39.84         28.76         8.60 o                         
  10  -5   4          0.13          3.32         6.38 o                         
  -9  -4   4         92.78         92.73        12.04 o                         
  -8  -4   4         36.00         33.05         7.60 o                         
  -7  -4   4         23.28         30.47         6.66 o                         
  -6  -4   4         12.39         15.49         5.76 o                         
  -5  -4   4          3.27         -1.86         3.32 o                         
  -4  -4   4         22.93         26.32         4.43 o                         
  -3  -4   4        115.08         90.44         5.75 o                         
  -2  -4   4         97.76        100.88         5.88 o                         
  -1  -4   4          8.51          8.66         2.37 o                         
   0  -4   4       1476.33       1582.09        20.89 o                         
   1  -4   4         13.76         15.06         2.88 o                         
   2  -4   4        777.10        744.22        12.73 o                         
   3  -4   4        135.73        117.40         4.54 o                         
   4  -4   4         64.63         53.55         3.94 o                         
   5  -4   4         23.68         24.78         5.48 o                         
   6  -4   4         76.57         73.68         7.58 o                         
   7  -4   4          1.41          3.27         4.18 o                         
   8  -4   4         31.36         23.02        10.20 o                         
   9  -4   4         12.38         11.17         6.38 o                         
  10  -4   4         50.14         41.28         8.47 o                         
 -10  -3   4         11.76         11.14         7.19 o                         
  -9  -3   4          0.19          4.89         6.15 o                         
  -8  -3   4          8.87          6.50         5.51 o                         
  -7  -3   4         77.37         98.70        10.23 o                         
  -6  -3   4          5.93          4.37         4.29 o                         
  -5  -3   4         57.89         43.46         3.87 o                         
  -4  -3   4        457.09        419.69         9.97 o                         
  -3  -3   4         69.85         47.06         4.14 o                         
  -2  -3   4         15.07         16.22         2.65 o                         
  -1  -3   4        340.47        331.67         6.99 o                         
   0  -3   4          4.12          2.60         2.06 o                         
   1  -3   4        142.68        133.95         4.25 o                         
   2  -3   4        116.51        130.56         4.35 o                         
   3  -3   4         16.05         27.91         2.84 o                         
   4  -3   4        413.19        429.43        10.19 o                         
   5  -3   4         43.51         41.94         4.38 o                         
   6  -3   4         75.20         71.42         6.05 o                         
   7  -3   4         54.47         60.42         7.14 o                         
   8  -3   4          0.76          4.37         4.26 o                         
   9  -3   4         59.69         64.40         9.30 o                         
  10  -3   4         42.76         27.33        10.40 o                         
 -10  -2   4         12.36          9.92         6.78 o                         
  -9  -2   4          1.33          1.58         5.54 o                         
  -8  -2   4         44.63         39.42         7.24 o                         
  -7  -2   4        863.14        911.24        28.27 o                         
  -6  -2   4        166.15        149.20         9.03 o                         
  -5  -2   4        107.24         93.76         6.87 o                         
  -4  -2   4        741.40        763.60        12.52 o                         
  -3  -2   4        107.96        121.86         5.72 o                         
  -2  -2   4        490.05        586.36         8.79 o                         
  -1  -2   4        661.47        715.58        13.94 o                         
   0  -2   4       1447.58       1424.07        16.44 o                         
   1  -2   4          0.92         -0.54         1.63 o                         
   2  -2   4         49.65         46.67         3.04 o                         
   3  -2   4          4.58         11.88         2.71 o                         
   4  -2   4         28.32         23.13         4.27 o                         
   5  -2   4        920.05        905.37        22.29 o                         
   6  -2   4         38.94         52.74         5.05 o                         
   7  -2   4         29.69         27.66         5.16 o                         
   8  -2   4        156.57        138.65        11.29 o                         
   9  -2   4        482.61        540.78        19.38 o                         
  10  -2   4         46.13         56.41         9.80 o                         
 -11  -1   4          0.02          0.32         7.66 o                         
 -10  -1   4          4.53          6.60         6.53 o                         
  -9  -1   4         37.05         41.03         7.40 o                         
  -8  -1   4         58.28         39.84         6.91 o                         
  -7  -1   4        593.27        599.49        16.65 o                         
  -6  -1   4         58.43         48.42         4.42 o                         
  -5  -1   4        237.60        262.01         6.59 o                         
  -4  -1   4        862.70        845.33        12.70 o                         
  -3  -1   4         33.21         43.82         6.27 o                         
  -2  -1   4        282.03        535.15         7.03 o                         
  -1  -1   4      23344.86      23296.00       221.97 o                         
   0  -1   4       1674.99       1677.11        19.50 o                         
   1  -1   4         18.27         28.83         3.72 o                         
   2  -1   4         53.65         57.55         3.67 o                         
   3  -1   4         25.78         22.92         3.68 o                         
   4  -1   4        424.92        407.68        10.63 o                         
   5  -1   4        568.71        549.59        11.05 o                         
   6  -1   4       1248.14       1268.90        18.75 o                         
   7  -1   4         82.54         99.54         6.58 o                         
   8  -1   4          0.32         -2.33         5.05 o                         
   9  -1   4         12.66         17.51         7.04 o                         
  10  -1   4          2.20          1.04         6.53 o                         
 -11   0   4          1.50         -1.26         8.11 o                         
 -10   0   4        139.38        170.62        23.79 o                         
  -9   0   4         54.75         40.29        10.13 o                         
  -8   0   4        218.73        236.45        11.38 o                         
  -7   0   4         82.46         74.44         7.94 o                         
  -6   0   4        101.36         99.54         5.65 o                         
  -5   0   4          8.26         10.95         2.64 o                         
  -4   0   4         19.12         14.70         2.47 o                         
  -3   0   4         72.33         55.13         3.11 o                         
  -2   0   4       1466.03       1570.29        16.91 o                         
  -1   0   4      17631.76      18093.10       152.41 o                         
   0   0   4       1566.70       1666.22        20.22 o                         
   1   0   4        454.19        417.18         7.01 o                         
   2   0   4         16.20         19.99         2.77 o                         
   3   0   4         15.89         11.93         2.68 o                         
   4   0   4         49.30         60.13         4.59 o                         
   5   0   4        187.18        196.12         7.19 o                         
   6   0   4        318.56        337.87         9.50 o                         
   7   0   4        137.93        121.66         8.54 o                         
   8   0   4        133.07        128.16        14.23 o                         
   9   0   4         21.76          9.86         7.93 o                         
  10   0   4         85.49         85.77        11.41 o                         
 -11   1   4         79.79         85.28        13.65 o                         
 -10   1   4         20.54         21.70         8.50 o                         
  -9   1   4         83.22         91.03         8.68 o                         
  -8   1   4         37.90         42.64         5.33 o                         
  -7   1   4        668.37        683.37        14.10 o                         
  -6   1   4        130.39        117.32         6.02 o                         
  -5   1   4         64.01         58.84         4.83 o                         
  -4   1   4        183.12        153.05         5.55 o                         
  -3   1   4        274.26        259.14         6.34 o                         
  -2   1   4       1459.06       1569.37        15.71 o                         
  -1   1   4       1805.02       1990.51        22.75 o                         
   0   1   4        113.56        102.94         3.33 o                         
   1   1   4        117.95        124.72         4.27 o                         
   2   1   4       1673.86       1606.95        17.75 o                         
   3   1   4        487.90        438.61         8.71 o                         
   4   1   4        522.10        539.95        10.74 o                         
   5   1   4       2028.04       1990.64        24.77 o                         
   6   1   4        184.95        187.22         7.98 o                         
   7   1   4        214.25        246.11        11.16 o                         
   8   1   4        120.84        145.40        10.95 o                         
   9   1   4         80.44        106.64        19.67 o                         
  10   1   4         82.10         91.54        13.79 o                         
 -12   2   4         49.05         51.71        11.71 o                         
 -11   2   4        215.36        237.00        17.53 o                         
 -10   2   4         85.77         74.90        11.47 o                         
  -9   2   4        156.69        161.23        23.02 o                         
  -8   2   4         22.02         19.72         4.11 o                         
  -7   2   4        225.95        209.36         8.61 o                         
  -6   2   4         87.97        104.13         4.62 o                         
  -5   2   4         27.70         42.19         3.59 o                         
  -4   2   4         17.98         21.50         3.27 o                         
  -3   2   4          0.00         -1.30         1.87 o                         
  -2   2   4        966.38       1022.62        13.22 o                         
  -1   2   4        484.41        430.44         8.65 o                         
   0   2   4       1006.74        990.16        12.72 o                         
   1   2   4       2413.88       2452.20        23.91 o                         
   2   2   4       2766.20       2892.39        28.60 o                         
   3   2   4        360.05        303.58         7.75 o                         
   4   2   4        500.31        472.02        10.55 o                         
   5   2   4        403.67        409.54        10.47 o                         
   6   2   4         12.25         17.83         4.48 o                         
   7   2   4          5.14          5.59         4.69 o                         
   8   2   4          0.16          7.19         5.43 o                         
   9   2   4          1.22          6.22         6.47 o                         
 -12   3   4         12.33          5.12         7.91 o                         
 -11   3   4          0.05          7.55         7.97 o                         
 -10   3   4          0.58          8.56         6.91 o                         
  -9   3   4         30.96         25.49         6.42 o                         
  -8   3   4         17.79         18.18        10.19 o                         
  -7   3   4         15.11          9.15         3.12 o                         
  -6   3   4        101.43         89.29         4.97 o                         
  -5   3   4         18.16         16.38         3.21 o                         
  -4   3   4        536.96        523.52        10.76 o                         
  -3   3   4         88.80        103.94         4.30 o                         
  -2   3   4        306.36        329.17         6.96 o                         
  -1   3   4       1344.78       1435.29        20.59 o                         
   0   3   4          5.79          2.07         1.86 o                         
   1   3   4         51.64         40.11         3.39 o                         
   2   3   4        130.39        102.90         4.78 o                         
   3   3   4          2.76          7.17         2.96 o                         
   4   3   4         33.49         37.85         4.73 o                         
   5   3   4        578.49        550.70        12.52 o                         
   6   3   4        152.31        142.41         9.03 o                         
   7   3   4        181.78        194.30        10.41 o                         
   8   3   4        103.57        126.72        11.80 o                         
   9   3   4         40.59         30.48         9.85 o                         
 -12   4   4          3.34          4.89         8.11 o                         
 -11   4   4         36.10         48.47        19.09 o                         
 -10   4   4        105.28        118.65        11.02 o                         
  -9   4   4          1.92          3.31         5.83 o                         
  -8   4   4          7.20         -1.85         4.44 o                         
  -7   4   4         69.90         60.27         5.55 o                         
  -6   4   4        209.21        206.45         6.52 o                         
  -5   4   4          7.48          6.39         2.59 o                         
  -4   4   4        234.77        220.00         8.59 o                         
  -3   4   4        345.55        389.10         9.15 o                         
  -2   4   4        829.28        834.67        12.94 o                         
  -1   4   4        565.10        568.73         8.74 o                         
   0   4   4       1237.16       1295.72        15.11 o                         
   1   4   4        232.47        274.47         6.57 o                         
   2   4   4       1589.52       1479.18        18.74 o                         
   3   4   4        798.49        774.68        13.61 o                         
   4   4   4          9.02         11.33         3.65 o                         
   5   4   4        112.26        107.30         7.31 o                         
   6   4   4        116.58        129.26        11.38 o                         
   7   4   4        273.10        334.46        15.28 o                         
   8   4   4         81.06        126.78        29.10 o                         
 -12   5   4          0.31         -1.99         8.24 o                         
 -11   5   4          0.04          9.57         7.45 o                         
 -10   5   4         44.88         47.34         8.93 o                         
  -9   5   4         30.63         39.50         8.22 o                         
  -8   5   4         22.28         18.71         5.00 o                         
  -7   5   4        130.39        103.95         6.87 o                         
  -6   5   4        149.97        142.03         7.28 o                         
  -5   5   4         49.14         55.55         5.84 o                         
  -4   5   4        480.65        434.64        10.18 o                         
  -3   5   4        403.92        364.41         9.81 o                         
  -2   5   4        899.45        945.51        15.18 o                         
  -1   5   4        252.22        214.41        10.26 o                         
   0   5   4        511.23        481.85        13.98 o                         
   1   5   4        114.97        116.72         7.30 o                         
   2   5   4        928.66        876.99        16.69 o                         
   3   5   4         22.87         17.41         5.92 o                         
   4   5   4         43.44         21.57         5.95 o                         
   5   5   4         38.84         43.21         7.35 o                         
   6   5   4          6.43         17.97         6.86 o                         
   7   5   4          2.75         -2.81         6.36 o                         
 -11   6   4          1.36         -4.30         6.27 o                         
 -10   6   4         31.86         22.64         8.13 o                         
  -9   6   4         28.89         33.17         7.80 o                         
  -8   6   4        150.58        140.12         8.40 o                         
  -7   6   4         34.81         49.17         5.90 o                         
  -6   6   4        318.46        312.18         8.41 o                         
  -5   6   4         28.09         34.07         6.15 o                         
  -4   6   4        685.03        642.25        11.85 o                         
  -3   6   4         49.53         56.92         5.79 o                         
  -2   6   4        168.47        158.55         6.71 o                         
  -1   6   4         94.05         99.44         6.12 o                         
   0   6   4          9.23          6.94         4.02 o                         
   1   6   4        932.25        912.06        18.80 o                         
   2   6   4          5.01          0.98         3.82 o                         
   3   6   4         26.34         24.60         5.98 o                         
   4   6   4         22.69         26.25         6.53 o                         
   5   6   4        155.98        187.03        11.88 o                         
   6   6   4         69.07         63.73         9.45 o                         
   7   6   4          2.81         -6.06         7.32 o                         
 -11   7   4          2.09          8.94         8.47 o                         
 -10   7   4         75.75         93.59        18.78 o                         
  -9   7   4        111.46        137.24        10.55 o                         
  -8   7   4         37.44         45.30         6.54 o                         
  -7   7   4         54.79         69.36         7.05 o                         
  -6   7   4         76.71         84.02         6.73 o                         
  -5   7   4        391.75        387.65        11.86 o                         
  -4   7   4         33.88         35.18         5.49 o                         
  -3   7   4         39.71         36.41         5.55 o                         
  -2   7   4          0.58         -2.81         4.54 o                         
  -1   7   4        194.08        184.05        11.23 o                         
   0   7   4         17.29         13.43         5.97 o                         
   1   7   4        257.69        256.88        13.71 o                         
   2   7   4        134.49        160.89         9.68 o                         
   3   7   4        242.93        244.25        16.74 o                         
   4   7   4        136.05        140.53        10.91 o                         
   5   7   4          4.10         -1.75         5.67 o                         
   6   7   4         20.54         21.68         8.16 o                         
 -11   8   4          0.38          1.65        11.34 o                         
 -10   8   4         13.16         24.13         9.61 o                         
  -9   8   4          5.67          7.42         6.12 o                         
  -8   8   4         42.82         41.89         7.98 o                         
  -7   8   4         32.66         32.42         9.50 o                         
  -6   8   4          1.77          7.49         4.79 o                         
  -5   8   4        270.93        253.47        10.41 o                         
  -4   8   4          7.36          5.91         5.33 o                         
  -3   8   4        210.78        193.69        11.87 o                         
  -2   8   4         91.10         91.10         9.06 o                         
  -1   8   4        165.54        154.48        11.28 o                         
   0   8   4          1.77          9.56         7.04 o                         
   1   8   4         66.60         69.49        10.23 o                         
   2   8   4        172.19        188.57        13.59 o                         
   3   8   4          0.75          4.19         6.81 o                         
   4   8   4         14.96         15.68         7.18 o                         
   5   8   4          1.70          4.64         8.06 o                         
 -10   9   4         98.97        138.15        15.51 o                         
  -9   9   4         10.32          3.29         6.58 o                         
  -8   9   4         48.61         48.68         8.42 o                         
  -7   9   4        173.58        184.84        14.57 o                         
  -6   9   4         46.58         43.09         9.54 o                         
  -5   9   4         81.68         65.43        11.02 o                         
  -4   9   4         41.22         61.34        10.73 o                         
  -3   9   4         11.60         29.51         7.69 o                         
  -2   9   4          0.09         -2.98         5.40 o                         
  -1   9   4          6.19          1.09         4.85 o                         
   0   9   4         27.21         22.12         6.60 o                         
   1   9   4         50.32         59.77         9.10 o                         
   2   9   4          2.86         -0.85         7.65 o                         
   3   9   4          0.05         -5.23         5.81 o                         
   4   9   4          2.29          5.56         7.33 o                         
  -9  10   4         22.22         20.39         9.28 o                         
  -8  10   4         11.70         15.75         8.93 o                         
  -7  10   4        144.22        145.22        15.04 o                         
  -6  10   4         43.05         34.82         9.78 o                         
  -5  10   4          0.33         -6.11         6.11 o                         
  -4  10   4          0.10          1.78         6.52 o                         
  -3  10   4         51.52         53.74         9.84 o                         
  -2  10   4         32.66         25.40         8.58 o                         
  -1  10   4        174.88        211.73        15.49 o                         
   0  10   4         11.33         16.54         7.05 o                         
   1  10   4          1.84          0.47         6.45 o                         
   2  10   4         37.95         43.70         9.08 o                         
  -8  11   4         61.13         75.22        12.87 o                         
  -7  11   4          6.25         -0.74         7.62 o                         
  -6  11   4          1.29         -0.16         7.64 o                         
  -5  11   4         75.75        104.96        14.61 o                         
  -4  11   4         16.21          6.45         7.31 o                         
  -3  11   4          6.41         10.98         7.97 o                         
  -2  11   4          1.12          5.93         7.94 o                         
  -1  11   4        130.48        163.23        18.65 o                         
   0  11   4         23.58         10.14        11.98 o                         
  -6  12   4          2.10         -6.88         6.88 o                         
  -5  12   4         23.58         27.37        10.58 o                         
  -4  12   4         19.03         14.64         9.35 o                         
  -3  12   4          0.45          5.59         8.37 o                         
  -2  12   4          8.48         11.45        10.53 o                         
   0 -12   5         16.71         16.97         8.00 o                         
   1 -12   5          4.18          9.41         8.56 o                         
   2 -12   5          0.57          4.47         8.49 o                         
   3 -12   5          1.83         -7.45         8.88 o                         
   4 -12   5          9.06          9.11         8.92 o                         
   5 -12   5         43.39         65.60        13.35 o                         
  -2 -11   5         35.63         34.91        10.32 o                         
  -1 -11   5         62.44         55.57         9.73 o                         
   0 -11   5         22.63         20.95         9.48 o                         
   1 -11   5         16.02         19.39         7.24 o                         
   2 -11   5         62.06         55.98         9.36 o                         
   3 -11   5        143.47        133.09        15.65 o                         
   4 -11   5        248.25        260.19        17.89 o                         
   5 -11   5        140.81        135.70        15.00 o                         
   6 -11   5         53.91         77.12        13.18 o                         
   7 -11   5          0.41         -5.14         7.28 o                         
  -4 -10   5         20.59         15.24        10.34 o                         
  -3 -10   5         15.67         20.24         8.98 o                         
  -2 -10   5         82.87        109.66        13.59 o                         
  -1 -10   5          5.54         -3.14         5.32 o                         
   0 -10   5         25.91         32.19         7.67 o                         
   1 -10   5        182.53        186.65        12.01 o                         
   2 -10   5         75.84         77.97        12.17 o                         
   3 -10   5        224.55        241.50        23.18 o                         
   4 -10   5          3.67          4.74         8.69 o                         
   5 -10   5         42.52         23.23        10.26 o                         
   6 -10   5          0.90          0.25         6.14 o                         
   7 -10   5          0.01         -0.90         5.80 o                         
   8 -10   5         51.45         68.36        11.29 o                         
  -5  -9   5          5.29         12.67        10.58 o                         
  -4  -9   5          7.81          9.76         7.84 o                         
  -3  -9   5         74.65         90.54        12.29 o                         
  -2  -9   5         18.17         18.80         6.43 o                         
  -1  -9   5        110.51        104.60        10.31 o                         
   0  -9   5         34.62         31.26         6.96 o                         
   1  -9   5          6.31         -1.21         4.90 o                         
   2  -9   5         54.78         34.33         8.05 o                         
   3  -9   5        204.03        227.61        10.06 o                         
   4  -9   5         28.01         22.01         6.31 o                         
   5  -9   5          3.54         -4.56         4.56 o                         
   6  -9   5         16.84         28.08         7.81 o                         
   7  -9   5         49.04         45.27         8.60 o                         
   8  -9   5          4.48          4.64         6.54 o                         
   9  -9   5         33.53         46.50        11.22 o                         
  -6  -8   5         12.36         12.97        10.25 o                         
  -5  -8   5         20.81         16.59         9.79 o                         
  -4  -8   5         21.83         26.75         8.54 o                         
  -3  -8   5          0.31          0.91         6.95 o                         
  -2  -8   5          6.55          1.54         4.64 o                         
  -1  -8   5        350.65        308.24        20.25 o                         
   0  -8   5        594.62        595.46        14.36 o                         
   1  -8   5       1313.21       1311.73        25.64 o                         
   2  -8   5         26.15         16.99         4.52 o                         
   3  -8   5         45.41         55.06         6.26 o                         
   4  -8   5         23.82         24.43         6.26 o                         
   5  -8   5         69.62         75.98         8.66 o                         
   6  -8   5        132.46        136.01        11.17 o                         
   7  -8   5         13.13         10.12         7.34 o                         
   8  -8   5         37.73         41.87         8.61 o                         
   9  -8   5          5.09         -2.91         6.99 o                         
  -7  -7   5         97.29         71.04        15.11 o                         
  -6  -7   5          6.66          9.38         7.33 o                         
  -5  -7   5        240.40        240.05        14.41 o                         
  -4  -7   5         59.47         53.79         7.33 o                         
  -3  -7   5         58.03         57.74         9.88 o                         
  -2  -7   5         79.80         81.90         5.93 o                         
  -1  -7   5        837.49        841.56        14.19 o                         
   0  -7   5        322.03        319.92        10.27 o                         
   1  -7   5         26.36         24.67         3.78 o                         
   2  -7   5         42.72         49.47         5.90 o                         
   3  -7   5        591.26        554.71        10.96 o                         
   4  -7   5         21.40         31.73         5.02 o                         
   5  -7   5         11.67          9.43         4.27 o                         
   6  -7   5         93.07         91.86         8.17 o                         
   7  -7   5         53.13         55.58         7.23 o                         
   8  -7   5          0.12          2.87         4.63 o                         
   9  -7   5          5.40         -3.09         5.71 o                         
  10  -7   5         35.81         25.96         9.53 o                         
  -8  -6   5          0.93         -7.25         7.25 o                         
  -7  -6   5         65.93         46.85         9.76 o                         
  -6  -6   5          0.04          3.33         6.41 o                         
  -5  -6   5        135.10        124.24        16.43 o                         
  -4  -6   5         60.44         47.36         6.68 o                         
  -3  -6   5         95.66        129.56         7.02 o                         
  -2  -6   5          9.23          8.84         3.43 o                         
  -1  -6   5         24.51         19.15         3.78 o                         
   0  -6   5          8.62         13.23         3.75 o                         
   1  -6   5          1.58          1.07         3.98 o                         
   2  -6   5          9.88         10.98         3.17 o                         
   3  -6   5        116.58        115.24         5.70 o                         
   4  -6   5        428.59        368.41         8.84 o                         
   5  -6   5         59.52         60.24         7.58 o                         
   6  -6   5         26.27         20.02         6.02 o                         
   7  -6   5          0.01          3.76         4.43 o                         
   8  -6   5         13.50         12.05         6.04 o                         
   9  -6   5          6.82         10.41         7.02 o                         
  10  -6   5          4.21          0.27         6.51 o                         
  -9  -5   5          6.60         16.38         8.86 o                         
  -8  -5   5          5.75         -0.01         6.46 o                         
  -7  -5   5         28.42         31.76         7.22 o                         
  -6  -5   5         45.46         34.36        12.24 o                         
  -5  -5   5          4.25          2.32         3.72 o                         
  -4  -5   5        643.07        590.74        12.58 o                         
  -3  -5   5        646.30        599.54        23.67 o                         
  -2  -5   5        871.59        833.55        13.49 o                         
  -1  -5   5          0.02          6.37         2.78 o                         
   0  -5   5        180.97        164.65         6.68 o                         
   1  -5   5       1036.67       1027.00        14.25 o                         
   2  -5   5        695.04        678.68        11.30 o                         
   3  -5   5        580.76        561.30        10.40 o                         
   4  -5   5        146.10        136.69         6.27 o                         
   5  -5   5          2.08         -1.09         3.58 o                         
   6  -5   5          4.27          4.68         3.71 o                         
   7  -5   5         90.29         86.68         8.90 o                         
   8  -5   5          0.21          0.30         4.71 o                         
   9  -5   5         10.17         12.35         7.55 o                         
  10  -5   5          8.80          5.79         6.48 o                         
  -9  -4   5          1.18         -4.91         5.81 o                         
  -8  -4   5         64.51         49.05         8.50 o                         
  -7  -4   5         13.53         12.81         5.97 o                         
  -6  -4   5         14.30         17.11         5.46 o                         
  -5  -4   5         98.91         99.81         6.60 o                         
  -4  -4   5        622.39        606.41        10.89 o                         
  -3  -4   5        877.62        847.22        13.85 o                         
  -2  -4   5        895.45        894.23        14.08 o                         
  -1  -4   5        540.42        566.39         9.60 o                         
   0  -4   5        176.89        201.65         6.57 o                         
   1  -4   5        106.46         95.93         4.37 o                         
   2  -4   5        725.55        745.71        11.43 o                         
   3  -4   5         24.13         37.62         3.65 o                         
   4  -4   5         19.71         25.38         3.34 o                         
   5  -4   5         16.88         21.37         3.59 o                         
   6  -4   5         24.35         26.53         6.68 o                         
   7  -4   5        148.56        148.35         9.80 o                         
   8  -4   5         20.37         25.26         5.63 o                         
   9  -4   5        148.86        174.04        12.55 o                         
  10  -4   5         26.54         12.86         6.79 o                         
 -10  -3   5         18.99         23.77         8.07 o                         
  -9  -3   5          2.28          9.35         6.34 o                         
  -8  -3   5         10.33          6.34         5.40 o                         
  -7  -3   5         40.95         21.93         5.98 o                         
  -6  -3   5         60.42         62.21         7.30 o                         
  -5  -3   5        212.83        190.72         7.36 o                         
  -4  -3   5         73.09         74.55         5.41 o                         
  -3  -3   5        283.65        328.34         6.79 o                         
  -2  -3   5        269.85        229.85         6.16 o                         
  -1  -3   5        117.37        129.05         4.53 o                         
   0  -3   5        298.95        340.89         8.76 o                         
   1  -3   5        222.99        246.77         5.92 o                         
   2  -3   5        596.74        582.03         9.46 o                         
   3  -3   5        556.55        524.79         9.33 o                         
   4  -3   5          2.07          8.81         3.47 o                         
   5  -3   5        188.60        197.88         7.47 o                         
   6  -3   5         28.91         18.55         5.17 o                         
   7  -3   5        258.99        259.19        10.72 o                         
   8  -3   5        135.83        148.95         9.43 o                         
   9  -3   5        142.72        140.52        14.18 o                         
  10  -3   5         14.78         26.27         8.21 o                         
 -11  -2   5          1.27         -9.92        14.65 o                         
 -10  -2   5          4.18          2.74         6.43 o                         
  -9  -2   5          0.00          9.33         5.76 o                         
  -8  -2   5         34.03         33.71         6.93 o                         
  -7  -2   5         17.49         23.07         5.83 o                         
  -6  -2   5         37.66         28.90         5.94 o                         
  -5  -2   5         58.30         73.65         6.07 o                         
  -4  -2   5        638.99        598.64        17.48 o                         
  -3  -2   5         90.66        126.04         6.81 o                         
  -2  -2   5       1040.15       1116.93        17.80 o                         
  -1  -2   5       1912.55       1893.35        22.73 o                         
   0  -2   5         13.09         20.13         2.60 o                         
   1  -2   5          1.15          1.33         1.67 o                         
   2  -2   5         82.15        102.21         4.17 o                         
   3  -2   5         11.95          4.12         2.50 o                         
   4  -2   5         33.11         45.22         8.69 o                         
   5  -2   5          6.83         21.33         3.87 o                         
   6  -2   5         63.74         70.21         5.62 o                         
   7  -2   5          4.55          4.18         4.00 o                         
   8  -2   5          9.36         -0.08         6.18 o                         
   9  -2   5          0.41          4.67         6.32 o                         
  10  -2   5          0.80          0.72         6.97 o                         
 -11  -1   5         15.97          7.08        11.19 o                         
 -10  -1   5          0.06          5.06         6.30 o                         
  -9  -1   5          0.86          6.67         5.34 o                         
  -8  -1   5        438.87        464.49        15.91 o                         
  -7  -1   5        617.20        588.29        16.45 o                         
  -6  -1   5        350.80        307.39        11.32 o                         
  -5  -1   5          3.77         -1.07         3.17 o                         
  -4  -1   5        426.87        423.17        11.60 o                         
  -3  -1   5         29.87         54.95         3.73 o                         
  -2  -1   5         65.34         75.80         6.45 o                         
  -1  -1   5        206.30        189.88         4.91 o                         
   0  -1   5         27.88         20.64         2.19 o                         
   1  -1   5          7.72         11.08         1.86 o                         
   2  -1   5         38.94         50.54         4.84 o                         
   3  -1   5        231.63        248.43         7.27 o                         
   4  -1   5          0.11         -1.71         2.54 o                         
   5  -1   5       1253.83       1223.91        17.86 o                         
   6  -1   5        132.99        125.89         6.66 o                         
   7  -1   5         50.52         53.71         5.77 o                         
   8  -1   5          9.34          2.53         5.64 o                         
   9  -1   5         40.26         33.25         8.05 o                         
  10  -1   5        123.13        109.87        12.20 o                         
 -11   0   5          5.34          3.37         9.62 o                         
 -10   0   5         38.97         50.70        10.62 o                         
  -9   0   5          0.66          3.85         4.96 o                         
  -8   0   5        434.15        424.91        14.80 o                         
  -7   0   5        141.65        139.15         8.83 o                         
  -6   0   5        162.85        158.60        12.17 o                         
  -5   0   5          9.58          1.22         4.15 o                         
  -4   0   5        142.22        130.25         4.45 o                         
  -3   0   5         45.13         51.88         5.59 o                         
  -2   0   5          0.07          0.93         1.51 o                         
  -1   0   5          1.03          8.33         1.97 o                         
   0   0   5         78.36         92.57         4.00 o                         
   1   0   5        324.35        353.48         6.39 o                         
   2   0   5        170.39        186.87         5.67 o                         
   3   0   5        461.09        462.14         8.96 o                         
   4   0   5        817.44        850.81        13.69 o                         
   5   0   5       1289.82       1249.87        20.69 o                         
   6   0   5          5.03          9.34         3.66 o                         
   7   0   5        143.99        162.26         9.36 o                         
   8   0   5         40.57         36.43         6.36 o                         
   9   0   5          0.17         -0.78         5.91 o                         
  10   0   5          2.01          8.88         7.32 o                         
 -11   1   5          7.50         12.83         8.82 o                         
 -10   1   5          3.50         -1.14         6.52 o                         
  -9   1   5          5.65          0.01         4.49 o                         
  -8   1   5        300.29        273.60        11.54 o                         
  -7   1   5         60.04         61.17         5.68 o                         
  -6   1   5          0.00         -1.93         2.75 o                         
  -5   1   5        809.00        765.45        12.95 o                         
  -4   1   5         34.64         44.03         3.89 o                         
  -3   1   5          0.23          0.10         1.71 o                         
  -2   1   5          9.25          1.82         1.66 o                         
  -1   1   5         14.49         21.46         4.09 o                         
   0   1   5         10.16          6.41         1.86 o                         
   1   1   5       1123.07       1111.61        17.73 o                         
   2   1   5        811.69        835.92        12.93 o                         
   3   1   5         93.94        119.93         5.29 o                         
   4   1   5        106.49        139.22         6.26 o                         
   5   1   5        199.92        225.13         8.52 o                         
   6   1   5          0.02          2.59         3.36 o                         
   7   1   5          0.28          8.90         5.02 o                         
   8   1   5         98.01         93.22        11.92 o                         
   9   1   5         19.23         24.71         8.94 o                         
 -12   2   5         28.49         37.58        10.71 o                         
 -11   2   5         12.67         11.95         8.42 o                         
 -10   2   5         76.87         74.98        11.27 o                         
  -9   2   5         70.85         77.16        10.68 o                         
  -8   2   5         86.93         89.26         6.75 o                         
  -7   2   5        246.48        231.47        11.63 o                         
  -6   2   5         34.29         36.15         3.77 o                         
  -5   2   5       2616.12       2437.66        30.99 o                         
  -4   2   5        276.53        269.72         6.86 o                         
  -3   2   5        429.14        358.16         6.79 o                         
  -2   2   5          8.89         12.31         2.19 o                         
  -1   2   5          7.01         11.76         2.69 o                         
   0   2   5         83.41        101.48         4.14 o                         
   1   2   5        468.74        489.00         9.21 o                         
   2   2   5         81.98         75.09         4.33 o                         
   3   2   5        163.33        181.39         6.49 o                         
   4   2   5          0.19         -3.01         3.01 o                         
   5   2   5        100.66         92.81         6.63 o                         
   6   2   5        719.91        704.19        14.95 o                         
   7   2   5        115.70        151.59         9.65 o                         
   8   2   5        103.01        113.55         9.80 o                         
   9   2   5          0.39          6.62         6.67 o                         
 -12   3   5          7.33         17.16         9.43 o                         
 -11   3   5        163.30        186.28        17.01 o                         
 -10   3   5        299.24        319.49        32.60 o                         
  -9   3   5        173.18        188.70        11.29 o                         
  -8   3   5         16.53         17.37         5.05 o                         
  -7   3   5         58.58         63.49         5.16 o                         
  -6   3   5         16.81         10.74         3.11 o                         
  -5   3   5        642.50        653.45        13.56 o                         
  -4   3   5         18.79         22.51         3.54 o                         
  -3   3   5        643.71        672.46        10.16 o                         
  -2   3   5        501.59        546.70        10.97 o                         
  -1   3   5        532.70        528.22         9.34 o                         
   0   3   5       2126.83       2179.25        22.57 o                         
   1   3   5       1348.99       1250.92        15.82 o                         
   2   3   5          1.81          3.72         2.72 o                         
   3   3   5         66.44         61.30         5.12 o                         
   4   3   5        166.02        173.65         7.32 o                         
   5   3   5        159.78        164.79         7.74 o                         
   6   3   5        137.18        159.77         9.62 o                         
   7   3   5         71.71         76.94         8.20 o                         
   8   3   5        148.94        187.03        14.74 o                         
 -12   4   5          0.26         -1.90         7.35 o                         
 -11   4   5         66.68         52.96        11.20 o                         
 -10   4   5         14.06          2.65         6.29 o                         
  -9   4   5         10.07         11.85         6.05 o                         
  -8   4   5         43.11         33.44         7.76 o                         
  -7   4   5        242.29        243.94         7.90 o                         
  -6   4   5         25.86         23.37         3.98 o                         
  -5   4   5        247.38        213.13         7.82 o                         
  -4   4   5         13.11         23.84         4.31 o                         
  -3   4   5          3.50         13.20         2.77 o                         
  -2   4   5         24.51         26.90         3.86 o                         
  -1   4   5         30.73         31.38         3.24 o                         
   0   4   5        124.87        130.43         4.81 o                         
   1   4   5        245.24        214.22         6.38 o                         
   2   4   5        513.27        491.93        10.24 o                         
   3   4   5         51.64         52.75         5.23 o                         
   4   4   5         51.19         33.43         4.75 o                         
   5   4   5         49.35         37.82         5.47 o                         
   6   4   5          0.13         -0.02         4.46 o                         
   7   4   5          2.72          8.71         6.55 o                         
   8   4   5         16.18          4.72         7.02 o                         
 -12   5   5         54.83         81.00        13.77 o                         
 -11   5   5          0.05         17.40         8.59 o                         
 -10   5   5        148.99        156.38        13.64 o                         
  -9   5   5        336.74        354.11        16.28 o                         
  -8   5   5         68.66         98.92        10.40 o                         
  -7   5   5        667.73        643.78        19.13 o                         
  -6   5   5        222.60        228.38         8.57 o                         
  -5   5   5        328.29        313.39         9.95 o                         
  -4   5   5        156.45        154.71         9.41 o                         
  -3   5   5         86.11         81.57         5.96 o                         
  -2   5   5         47.62         56.96         5.40 o                         
  -1   5   5         82.61         75.17         5.53 o                         
   0   5   5        359.25        336.45         9.50 o                         
   1   5   5         16.35         24.26         4.41 o                         
   2   5   5         64.15         67.62         6.35 o                         
   3   5   5        671.16        726.11        16.27 o                         
   4   5   5        182.13        182.19         9.34 o                         
   5   5   5        134.68        140.63        13.91 o                         
   6   5   5        122.89        117.82        13.25 o                         
   7   5   5          8.34         12.80         7.26 o                         
 -11   6   5         43.55         42.70        11.19 o                         
 -10   6   5        136.49        153.23        13.42 o                         
  -9   6   5         76.45         63.99         9.45 o                         
  -8   6   5          1.02         -0.84         3.73 o                         
  -7   6   5        433.58        432.60        12.29 o                         
  -6   6   5         74.05         87.43         5.60 o                         
  -5   6   5        225.75        231.28         7.91 o                         
  -4   6   5         81.67         77.39        14.12 o                         
  -3   6   5        205.74        197.99         6.76 o                         
  -2   6   5         83.85         76.50         4.84 o                         
  -1   6   5         97.71         96.03         6.77 o                         
   0   6   5          9.29          8.38         4.20 o                         
   1   6   5       1025.42       1041.32        20.87 o                         
   2   6   5        336.99        346.44        17.22 o                         
   3   6   5        343.36        369.73        23.91 o                         
   4   6   5        174.78        159.68        11.25 o                         
   5   6   5         75.59         81.49        12.28 o                         
   6   6   5          0.08         -1.37         6.05 o                         
 -11   7   5          1.32         -3.39         6.46 o                         
 -10   7   5          4.24         -0.51         6.61 o                         
  -9   7   5          6.48         -0.38         6.68 o                         
  -8   7   5          2.92          0.69         4.04 o                         
  -7   7   5         86.98         74.16         7.20 o                         
  -6   7   5         70.72         86.44         6.26 o                         
  -5   7   5          9.73         13.35         5.32 o                         
  -4   7   5        143.92        140.57         7.73 o                         
  -3   7   5        245.23        269.86        12.87 o                         
  -2   7   5        566.96        517.03        17.57 o                         
  -1   7   5        690.94        707.55        20.84 o                         
   0   7   5         23.27         14.69         5.12 o                         
   1   7   5          0.87          7.26         4.48 o                         
   2   7   5          0.87          1.49         4.42 o                         
   3   7   5          2.44          7.74         5.55 o                         
   4   7   5         10.14         12.25         6.44 o                         
   5   7   5          0.46         -0.26         6.00 o                         
 -11   8   5          4.88          3.39         9.88 o                         
 -10   8   5          8.47          4.05         8.24 o                         
  -9   8   5         26.15         16.13         8.83 o                         
  -8   8   5         54.24         68.11         9.17 o                         
  -7   8   5         87.88         98.30         9.97 o                         
  -6   8   5         75.35         72.00         8.55 o                         
  -5   8   5         23.53         30.06         7.15 o                         
  -4   8   5         15.37         10.88         6.24 o                         
  -3   8   5         10.13         31.29         7.31 o                         
  -2   8   5         51.23         52.35        15.50 o                         
  -1   8   5         33.86         38.86         8.02 o                         
   0   8   5        416.93        389.09        20.16 o                         
   1   8   5        113.38        115.67        17.30 o                         
   2   8   5          9.82          0.46         5.95 o                         
   3   8   5        134.27        102.61        15.83 o                         
   4   8   5         15.90         15.74         8.50 o                         
 -10   9   5          0.01          3.07         8.64 o                         
  -9   9   5          0.34          4.84         6.34 o                         
  -8   9   5          0.27          4.61         5.71 o                         
  -7   9   5         20.02         22.06         8.51 o                         
  -6   9   5          2.31         -4.36         6.04 o                         
  -5   9   5          0.00          6.20         6.00 o                         
  -4   9   5         10.29         -4.66         4.66 o                         
  -3   9   5        409.68        403.50        17.64 o                         
  -2   9   5        246.19        228.43        12.30 o                         
  -1   9   5        203.64        217.55        12.25 o                         
   0   9   5         52.34         53.30         9.61 o                         
   1   9   5         74.58         76.99        11.83 o                         
   2   9   5         15.71          2.34         6.19 o                         
   3   9   5         45.76         46.59         9.14 o                         
  -9  10   5          0.56          8.55         8.57 o                         
  -8  10   5         52.80         58.76        11.31 o                         
  -7  10   5         86.12        119.77        15.02 o                         
  -6  10   5        110.28        111.38        14.19 o                         
  -5  10   5         17.25          9.65        20.08 o                         
  -4  10   5          2.76          4.66         6.61 o                         
  -3  10   5         39.07         38.60         9.28 o                         
  -2  10   5          0.65         -1.50         6.08 o                         
  -1  10   5        142.55        171.03        12.59 o                         
   0  10   5         53.44         42.36         8.25 o                         
   1  10   5         23.25          9.69         9.55 o                         
   2  10   5          5.36         13.83         7.64 o                         
  -8  11   5         36.74         38.37        11.18 o                         
  -7  11   5         12.91         10.66         8.71 o                         
  -6  11   5         24.11         22.03         9.37 o                         
  -5  11   5          3.31         -1.96         9.10 o                         
  -4  11   5         14.22          9.82        11.16 o                         
  -3  11   5         34.03         31.93         9.56 o                         
  -2  11   5         10.17          7.06         8.31 o                         
  -1  11   5         29.78         26.13        10.08 o                         
   0  11   5         21.67          3.48         7.84 o                         
  -5  12   5        105.38        120.03        16.53 o                         
  -4  12   5          6.94          9.21        11.25 o                         
  -3  12   5         37.77         47.95        23.15 o                         
   1 -12   6          0.45         -3.95         6.97 o                         
   2 -12   6         20.71         28.52        10.48 o                         
   3 -12   6          3.01         -2.96         7.95 o                         
   4 -12   6          5.06         -2.53         7.67 o                         
  -2 -11   6          0.35         -0.08         7.68 o                         
  -1 -11   6         24.06         36.19        10.16 o                         
   0 -11   6         12.12         15.66         7.40 o                         
   1 -11   6          4.97          9.26         6.69 o                         
   2 -11   6         19.47         18.61         7.29 o                         
   3 -11   6          0.07          0.58         6.95 o                         
   4 -11   6          6.69         11.00         8.45 o                         
   5 -11   6          6.86         12.09         8.34 o                         
   6 -11   6          0.27         -1.62         8.06 o                         
   7 -11   6          0.01          9.70         7.03 o                         
  -4 -10   6          0.04          6.06         9.52 o                         
  -3 -10   6          0.90         -1.23         7.34 o                         
  -2 -10   6          0.20          0.15         6.77 o                         
  -1 -10   6          2.62          0.36         5.54 o                         
   0 -10   6        111.68        136.99        11.91 o                         
   1 -10   6          0.08          6.64         5.99 o                         
   2 -10   6          7.66         11.47         6.25 o                         
   3 -10   6         39.22         33.81         8.91 o                         
   4 -10   6        123.12        110.68        13.49 o                         
   5 -10   6         68.17         56.20         9.42 o                         
   6 -10   6          7.68         13.49         7.50 o                         
   7 -10   6         15.69          5.49         6.81 o                         
   8 -10   6          7.72          1.63         6.77 o                         
  -5  -9   6         86.01         59.11        14.53 o                         
  -4  -9   6          2.91          1.35         7.15 o                         
  -3  -9   6          0.72          4.94         6.72 o                         
  -2  -9   6         19.52         15.92         5.64 o                         
  -1  -9   6         33.75         24.92         8.69 o                         
   0  -9   6          5.29          7.72         5.29 o                         
   1  -9   6          1.99         -3.57         6.44 o                         
   2  -9   6        490.26        468.91        13.82 o                         
   3  -9   6        255.77        249.60        10.53 o                         
   4  -9   6          4.21          0.56         4.91 o                         
   5  -9   6          0.33          3.15         5.14 o                         
   6  -9   6         10.59          3.23         6.24 o                         
   7  -9   6         53.96         48.12         9.11 o                         
   8  -9   6         17.90         13.03         7.51 o                         
   9  -9   6         25.93         40.42         9.84 o                         
  -6  -8   6          2.25          5.95        14.53 o                         
  -5  -8   6          5.45          7.09         8.35 o                         
  -4  -8   6         45.00         67.34        10.54 o                         
  -3  -8   6        126.28        151.77        20.96 o                         
  -2  -8   6        200.17        177.72        10.70 o                         
  -1  -8   6          0.02         -3.31         3.31 o                         
   0  -8   6        127.33        124.23         7.89 o                         
   1  -8   6          0.14         -3.26         3.26 o                         
   2  -8   6         54.42         55.67         6.43 o                         
   3  -8   6         52.20         76.02         7.06 o                         
   4  -8   6         94.70        104.97         9.86 o                         
   5  -8   6        153.43        156.70        10.64 o                         
   6  -8   6        178.46        180.31        11.88 o                         
   7  -8   6         83.71         82.00        12.10 o                         
   8  -8   6        103.86        125.69        15.14 o                         
   9  -8   6         11.74          6.04         8.77 o                         
  -7  -7   6          0.08         -7.06         7.06 o                         
  -6  -7   6         24.27         22.61         8.39 o                         
  -5  -7   6         31.54         32.40         8.21 o                         
  -4  -7   6          8.33          9.02         5.03 o                         
  -3  -7   6         38.49         45.04         5.08 o                         
  -2  -7   6          6.95          5.69         3.57 o                         
  -1  -7   6         38.02         54.53         6.66 o                         
   0  -7   6        119.66        135.15         6.27 o                         
   1  -7   6       1033.28        970.11        15.28 o                         
   2  -7   6        148.12        141.07         6.30 o                         
   3  -7   6          7.48          2.47         2.92 o                         
   4  -7   6          0.78          6.22         3.87 o                         
   5  -7   6        747.51        774.05        17.10 o                         
   6  -7   6        206.60        190.64         9.73 o                         
   7  -7   6          7.55          6.28         4.81 o                         
   8  -7   6          9.64          7.46         5.88 o                         
   9  -7   6          3.99          3.65         6.09 o                         
  -8  -6   6          3.36          5.69         8.13 o                         
  -7  -6   6         33.05         34.16         9.06 o                         
  -6  -6   6         37.23         34.22        10.68 o                         
  -5  -6   6        354.23        344.03        27.30 o                         
  -4  -6   6          1.15         -2.15         6.51 o                         
  -3  -6   6          1.86         -0.54         2.88 o                         
  -2  -6   6        327.26        305.40         8.69 o                         
  -1  -6   6       1088.25       1070.07        16.10 o                         
   0  -6   6        314.97        307.94         9.75 o                         
   1  -6   6        221.13        224.46         9.33 o                         
   2  -6   6        364.92        360.75         8.97 o                         
   3  -6   6        476.68        446.45        10.43 o                         
   4  -6   6          5.65          7.94         4.30 o                         
   5  -6   6          5.47          9.21         4.11 o                         
   6  -6   6          0.00         -0.91         3.93 o                         
   7  -6   6        117.49        117.20        10.82 o                         
   8  -6   6         34.25         33.19         8.05 o                         
   9  -6   6          4.61         11.29         6.17 o                         
  10  -6   6          1.80          2.49         6.78 o                         
  -9  -5   6         12.64         11.64         7.39 o                         
  -8  -5   6         24.57         24.77         7.95 o                         
  -7  -5   6          0.68          0.13         5.41 o                         
  -6  -5   6         63.49         53.18        12.93 o                         
  -5  -5   6        112.36        117.56         7.46 o                         
  -4  -5   6        102.63        107.21         7.62 o                         
  -3  -5   6       1331.29       1264.19        19.25 o                         
  -2  -5   6        210.90        174.19         6.52 o                         
  -1  -5   6        167.91        208.68         6.81 o                         
   0  -5   6         10.32         21.20         3.96 o                         
   1  -5   6          0.67         -0.04         2.58 o                         
   2  -5   6         22.45         36.71         5.53 o                         
   3  -5   6        175.94        182.73         6.48 o                         
   4  -5   6        172.57        160.07         6.49 o                         
   5  -5   6         56.91         61.24         6.34 o                         
   6  -5   6         33.69         13.11         6.77 o                         
   7  -5   6         17.80         21.24         7.43 o                         
   8  -5   6         19.02         16.36         7.47 o                         
   9  -5   6          4.11         -0.87         6.00 o                         
  10  -5   6         36.97         32.00         8.48 o                         
 -10  -4   6         31.45         33.78        21.73 o                         
  -9  -4   6         22.10         25.83         9.39 o                         
  -8  -4   6         17.40         22.20         9.10 o                         
  -7  -4   6         11.90         10.77         5.64 o                         
  -6  -4   6         26.84         24.34         5.87 o                         
  -5  -4   6        138.83        133.89         7.10 o                         
  -4  -4   6        147.46        131.87         5.43 o                         
  -3  -4   6         49.13         32.16         4.09 o                         
  -2  -4   6        985.49        937.13        14.77 o                         
  -1  -4   6         22.28         16.68         2.89 o                         
   0  -4   6          0.02          0.61         2.40 o                         
   1  -4   6       1197.48       1163.43        15.34 o                         
   2  -4   6       1448.10       1363.21        17.26 o                         
   3  -4   6        479.07        431.02         9.00 o                         
   4  -4   6          2.06          3.53         2.74 o                         
   5  -4   6          0.79          5.19         4.23 o                         
   6  -4   6         46.01         32.47         5.97 o                         
   7  -4   6          0.02          6.41         4.91 o                         
   8  -4   6          2.75          3.35         4.88 o                         
   9  -4   6         14.01         17.22         7.08 o                         
  10  -4   6          1.48          0.21         6.89 o                         
 -10  -3   6          5.45          5.41         6.73 o                         
  -9  -3   6         59.22         51.86         9.06 o                         
  -8  -3   6         11.93         11.39         6.11 o                         
  -7  -3   6         28.42         36.61         6.93 o                         
  -6  -3   6         32.83         33.71         6.16 o                         
  -5  -3   6        619.31        567.48        12.33 o                         
  -4  -3   6       1583.40       1571.57        21.88 o                         
  -3  -3   6        116.56        101.57         4.56 o                         
  -2  -3   6        221.06        197.70         6.10 o                         
  -1  -3   6       1102.82       1088.05        14.00 o                         
   0  -3   6       1475.46       1310.49        17.46 o                         
   1  -3   6        454.62        457.68         8.42 o                         
   2  -3   6          7.78          3.73         2.18 o                         
   3  -3   6        136.88        131.49         5.92 o                         
   4  -3   6         31.52         33.38         4.67 o                         
   5  -3   6         22.60         29.45         5.07 o                         
   6  -3   6         71.40         89.51         8.80 o                         
   7  -3   6        144.80        140.97         8.82 o                         
   8  -3   6        185.01        200.00        10.69 o                         
   9  -3   6        168.97        199.63        25.10 o                         
  10  -3   6          0.10          2.49         7.63 o                         
 -11  -2   6          0.01          5.50         8.60 o                         
 -10  -2   6          1.24          2.64         6.47 o                         
  -9  -2   6          0.21          9.33         5.97 o                         
  -8  -2   6        273.75        290.46        16.88 o                         
  -7  -2   6        768.48        780.18        19.86 o                         
  -6  -2   6        248.54        226.93        10.61 o                         
  -5  -2   6        261.42        245.16         8.91 o                         
  -4  -2   6        144.27        235.18         9.34 o                         
  -3  -2   6        193.44        263.77         9.20 o                         
  -2  -2   6          0.85          2.58         3.14 o                         
  -1  -2   6        129.95        144.67         6.30 o                         
   0  -2   6        146.15        107.31         4.36 o                         
   1  -2   6        157.04        151.98         4.58 o                         
   2  -2   6         10.58         13.15         2.53 o                         
   3  -2   6         21.85         28.72         4.90 o                         
   4  -2   6         34.15         34.31         5.48 o                         
   5  -2   6        710.41        715.66        13.39 o                         
   6  -2   6          7.46         16.01         3.96 o                         
   7  -2   6         28.20         42.21         6.18 o                         
   8  -2   6         17.30         12.00         5.99 o                         
   9  -2   6         60.44         81.75        10.64 o                         
  10  -2   6          0.96         -1.80         8.50 o                         
 -11  -1   6        130.67        168.26        20.78 o                         
 -10  -1   6         54.57         59.28         9.14 o                         
  -9  -1   6          9.12          0.79         5.26 o                         
  -8  -1   6         16.02         12.15         6.21 o                         
  -7  -1   6         71.75         76.12         7.99 o                         
  -6  -1   6          0.08          6.05         5.74 o                         
  -5  -1   6         12.39         16.82         5.21 o                         
  -4  -1   6        181.52        373.31         9.37 o                         
  -3  -1   6          0.80          0.23         1.39 o                         
  -2  -1   6       5804.70       6019.01        61.98 o                         
  -1  -1   6       4229.57       4404.62        38.34 o                         
   0  -1   6         83.73         93.14         3.43 o                         
   1  -1   6        123.70        143.14         5.38 o                         
   2  -1   6         12.25         25.61         3.03 o                         
   3  -1   6         18.06         32.32         4.07 o                         
   4  -1   6          2.53          6.71         3.27 o                         
   5  -1   6        376.14        379.89         9.95 o                         
   6  -1   6         65.72         71.64         8.11 o                         
   7  -1   6         33.95         25.16         4.92 o                         
   8  -1   6        116.94        127.72        11.35 o                         
   9  -1   6          3.07          5.57         6.74 o                         
  10  -1   6         64.22         61.17        15.70 o                         
 -11   0   6         20.59         12.81         9.24 o                         
 -10   0   6         21.17          8.15         5.86 o                         
  -9   0   6          1.64          4.15         5.24 o                         
  -8   0   6        519.89        547.45        16.81 o                         
  -7   0   6        202.05        187.16         9.70 o                         
  -6   0   6        121.64        107.78         8.03 o                         
  -5   0   6        753.13        675.02        15.51 o                         
  -4   0   6        399.27        407.84        17.70 o                         
  -3   0   6        593.05        565.42         9.24 o                         
  -2   0   6       2533.06       2660.54        27.47 o                         
  -1   0   6       5142.91       5256.90        48.69 o                         
   0   0   6         67.57         54.91         3.75 o                         
   1   0   6        249.53        284.96         7.35 o                         
   2   0   6         23.30         38.92         3.64 o                         
   3   0   6         18.01         25.77         3.78 o                         
   4   0   6        366.85        363.75         9.22 o                         
   5   0   6         21.27         32.80         4.71 o                         
   6   0   6         33.95         37.53         7.20 o                         
   7   0   6          0.09          1.61         3.93 o                         
   8   0   6        108.63        119.81        10.95 o                         
   9   0   6          2.13         -3.91         6.17 o                         
 -11   1   6         59.20         58.60        12.38 o                         
 -10   1   6        101.06        114.79        25.38 o                         
  -9   1   6          1.40          7.14         4.99 o                         
  -8   1   6        478.55        494.59        15.55 o                         
  -7   1   6        398.08        370.74        10.28 o                         
  -6   1   6        179.09        149.61         6.65 o                         
  -5   1   6       1211.05       1190.81        14.97 o                         
  -4   1   6        336.36        310.03         8.19 o                         
  -3   1   6         13.16         28.64         2.90 o                         
  -2   1   6          4.12          5.75         2.38 o                         
  -1   1   6         50.45         70.94         3.49 o                         
   0   1   6         87.16         97.85         5.62 o                         
   1   1   6         36.75         31.45         3.23 o                         
   2   1   6         11.84         15.32         2.99 o                         
   3   1   6          0.30          0.69         2.70 o                         
   4   1   6         44.89         53.32         5.15 o                         
   5   1   6         48.39         41.92         5.07 o                         
   6   1   6         27.59         17.37         4.42 o                         
   7   1   6          5.87         13.02         4.46 o                         
   8   1   6         12.08         22.65         6.43 o                         
   9   1   6          2.95         -3.44         7.13 o                         
 -12   2   6         27.28         39.47        11.82 o                         
 -11   2   6         84.84         70.13        13.37 o                         
 -10   2   6        107.34        105.29        14.08 o                         
  -9   2   6          6.90          0.46         4.87 o                         
  -8   2   6          3.55          2.51         3.53 o                         
  -7   2   6         10.32          6.40         3.65 o                         
  -6   2   6        114.73        122.04         5.56 o                         
  -5   2   6        571.65        492.25        16.25 o                         
  -4   2   6        700.90        697.63        11.55 o                         
  -3   2   6         39.48         35.67         3.15 o                         
  -2   2   6        154.95        169.30         5.45 o                         
  -1   2   6          4.01         34.35         3.81 o                         
   0   2   6        262.13        302.65         8.08 o                         
   1   2   6        611.38        637.61        11.23 o                         
   2   2   6         55.69         58.25         4.61 o                         
   3   2   6          1.79          6.59         3.17 o                         
   4   2   6          7.42          3.55         3.41 o                         
   5   2   6         26.68         23.44         4.44 o                         
   6   2   6          0.39          3.53         4.14 o                         
   7   2   6          0.41          4.02         4.98 o                         
   8   2   6          0.98          4.73         5.43 o                         
   9   2   6          3.30         17.18         9.11 o                         
 -12   3   6          0.80          2.58         7.99 o                         
 -11   3   6         26.36         15.85         9.19 o                         
 -10   3   6         76.23         91.10        12.34 o                         
  -9   3   6          1.79          9.87         6.63 o                         
  -8   3   6        175.57        175.39         8.59 o                         
  -7   3   6        660.63        653.74        12.60 o                         
  -6   3   6        944.24        900.51        19.99 o                         
  -5   3   6       1148.54       1118.87        19.42 o                         
  -4   3   6        237.06        202.87         6.37 o                         
  -3   3   6         25.62         43.91         3.66 o                         
  -2   3   6        502.29        536.38        11.60 o                         
  -1   3   6        409.52        425.04         8.78 o                         
   0   3   6        116.98        101.93         4.93 o                         
   1   3   6        227.66        259.54         8.16 o                         
   2   3   6          3.95          2.81         2.74 o                         
   3   3   6        122.59        115.51         6.42 o                         
   4   3   6         35.57         42.59         4.86 o                         
   5   3   6         59.54         56.75         6.10 o                         
   6   3   6        114.35        115.58         8.12 o                         
   7   3   6        106.53        106.44         9.75 o                         
   8   3   6         72.59         71.90        13.88 o                         
 -12   4   6          7.59          2.50         8.44 o                         
 -11   4   6         74.26         66.47        19.01 o                         
 -10   4   6        205.16        198.97        19.92 o                         
  -9   4   6         87.50        103.71        12.53 o                         
  -8   4   6        255.27        237.94        12.68 o                         
  -7   4   6        346.21        323.04        10.10 o                         
  -6   4   6         51.08         49.95         4.51 o                         
  -5   4   6          3.82         -0.56         2.77 o                         
  -4   4   6        137.16        141.40         5.83 o                         
  -3   4   6        538.16        593.00        11.28 o                         
  -2   4   6        118.87        143.47         7.94 o                         
  -1   4   6         61.19         86.41         5.64 o                         
   0   4   6         61.41         68.20         4.67 o                         
   1   4   6         65.76         79.71         4.99 o                         
   2   4   6        115.16        123.48         6.19 o                         
   3   4   6         43.38         39.90         4.74 o                         
   4   4   6         47.36         62.43         6.07 o                         
   5   4   6        186.12        187.87        10.14 o                         
   6   4   6        101.40        112.14         9.21 o                         
   7   4   6         40.35         32.76         7.87 o                         
 -12   5   6          6.33          5.00         8.19 o                         
 -11   5   6          9.19          0.37         7.70 o                         
 -10   5   6         36.85         34.81         8.54 o                         
  -9   5   6         64.49         60.58         9.17 o                         
  -8   5   6        191.32        197.61        16.47 o                         
  -7   5   6        181.88        157.05         7.94 o                         
  -6   5   6         24.34         30.28         5.39 o                         
  -5   5   6          2.65         -0.07         3.84 o                         
  -4   5   6         21.65         20.21         4.20 o                         
  -3   5   6         14.12         -1.21         3.29 o                         
  -2   5   6        313.64        311.81         8.98 o                         
  -1   5   6        318.88        311.48         7.48 o                         
   0   5   6        203.73        204.61         9.24 o                         
   1   5   6         19.24         22.42         4.69 o                         
   2   5   6        944.98        926.64        18.10 o                         
   3   5   6         66.38         71.38         7.32 o                         
   4   5   6          1.81          1.22         4.29 o                         
   5   5   6         15.99         16.29         5.61 o                         
   6   5   6         41.23         41.93         8.37 o                         
   7   5   6          0.90          5.45         6.84 o                         
 -11   6   6        136.96        138.10        24.21 o                         
 -10   6   6        101.77         94.10        11.83 o                         
  -9   6   6        205.94        222.90        13.92 o                         
  -8   6   6        139.75        155.92         8.92 o                         
  -7   6   6        112.00         97.28         7.29 o                         
  -6   6   6         65.75         75.45         7.28 o                         
  -5   6   6         33.32         42.18         5.50 o                         
  -4   6   6       1111.41       1042.28        19.90 o                         
  -3   6   6        464.57        424.69        12.14 o                         
  -2   6   6         25.73         22.51         3.67 o                         
  -1   6   6        143.05        141.13         9.58 o                         
   0   6   6         66.50         49.32         7.71 o                         
   1   6   6         10.41          6.24         3.94 o                         
   2   6   6          1.00          2.14         4.16 o                         
   3   6   6         87.29         74.87        10.13 o                         
   4   6   6          1.02          0.33         5.01 o                         
   5   6   6         48.71         40.67         8.11 o                         
   6   6   6         40.01         49.95        10.81 o                         
 -11   7   6         60.23         83.94        12.08 o                         
 -10   7   6          1.90         -0.31         6.66 o                         
  -9   7   6        118.41        124.73        11.28 o                         
  -8   7   6        183.90        186.16         9.68 o                         
  -7   7   6         64.58         74.07         7.21 o                         
  -6   7   6          0.62          2.65         3.52 o                         
  -5   7   6          0.26         -2.59         3.49 o                         
  -4   7   6        124.20        107.59         8.38 o                         
  -3   7   6         83.15         80.28        10.59 o                         
  -2   7   6          4.31          7.81         5.29 o                         
  -1   7   6        157.11        189.63        11.72 o                         
   0   7   6         90.22        112.96         8.87 o                         
   1   7   6        300.07        345.15        13.09 o                         
   2   7   6        322.64        334.94        13.56 o                         
   3   7   6         38.15         28.10         6.77 o                         
   4   7   6         42.44         36.41         7.77 o                         
   5   7   6        143.36        132.47        19.40 o                         
 -11   8   6         21.95         19.28        14.65 o                         
 -10   8   6          0.15         -7.34         7.34 o                         
  -9   8   6         53.95         63.31         9.68 o                         
  -8   8   6          1.28         -4.73         4.73 o                         
  -7   8   6         25.19         34.33         7.36 o                         
  -6   8   6         27.68         27.04         7.25 o                         
  -5   8   6        253.72        224.73        19.19 o                         
  -4   8   6          7.59          5.97         5.62 o                         
  -3   8   6         10.67          7.33         5.82 o                         
  -2   8   6          1.56         -1.17         5.11 o                         
  -1   8   6        346.27        359.05        16.68 o                         
   0   8   6        133.49        137.64        20.40 o                         
   1   8   6         12.58          5.55         6.11 o                         
   2   8   6        184.80        221.57        15.26 o                         
   3   8   6         33.85         20.54         8.70 o                         
   4   8   6         45.27         54.51        13.71 o                         
 -10   9   6          2.51          1.63         7.95 o                         
  -9   9   6         26.69         20.21         7.33 o                         
  -8   9   6         45.64         58.66        11.44 o                         
  -7   9   6        187.05        181.10        28.70 o                         
  -6   9   6         63.95         84.02        21.62 o                         
  -5   9   6          0.03          0.29         5.97 o                         
  -4   9   6          5.75         -2.32         5.72 o                         
  -3   9   6        120.82        129.68        12.75 o                         
  -2   9   6         37.74         49.29         9.21 o                         
  -1   9   6         37.95         50.66        12.11 o                         
   0   9   6          5.89         -4.00         6.40 o                         
   1   9   6          0.04          5.54         6.89 o                         
   2   9   6         20.69         16.24         8.27 o                         
   3   9   6         74.63         53.78        11.60 o                         
  -9  10   6          2.11         19.47         9.57 o                         
  -8  10   6         10.33         -0.48         8.35 o                         
  -7  10   6         36.19         33.60        10.09 o                         
  -6  10   6         14.52         17.75        10.29 o                         
  -5  10   6         28.84         26.10        11.06 o                         
  -4  10   6        156.00        191.63        20.53 o                         
  -3  10   6         25.54         29.72         9.00 o                         
  -2  10   6        282.23        272.32        23.40 o                         
  -1  10   6        171.21        204.22        13.52 o                         
   0  10   6         29.06         38.24         8.70 o                         
   1  10   6         42.14         47.79        13.28 o                         
  -8  11   6         10.21          0.68         7.54 o                         
  -7  11   6         29.45         18.75        18.28 o                         
  -6  11   6         64.45         53.38        12.10 o                         
  -5  11   6        117.33        137.16        20.01 o                         
  -4  11   6         64.57         71.58        18.82 o                         
  -3  11   6        104.50        107.38        17.01 o                         
  -2  11   6         25.14         18.87         8.99 o                         
  -1  11   6        237.64        275.60        18.53 o                         
   1 -12   7          7.37         11.14         7.33 o                         
   2 -12   7         18.40         17.24         9.45 o                         
   3 -12   7        111.99         89.57        18.61 o                         
  -2 -11   7         37.93         51.15        11.06 o                         
  -1 -11   7          0.44          0.50         7.39 o                         
   0 -11   7         14.62         15.27         7.38 o                         
   1 -11   7          2.59         -5.73         5.73 o                         
   2 -11   7          1.62         -5.14         6.87 o                         
   3 -11   7          0.01          8.80         7.89 o                         
   4 -11   7          0.75          1.14         6.86 o                         
   5 -11   7         11.99         12.39         8.88 o                         
   6 -11   7          5.75          1.97         7.75 o                         
  -4 -10   7         12.80         19.05        11.73 o                         
  -3 -10   7          1.97         11.47         8.10 o                         
  -2 -10   7         54.33         64.10        11.34 o                         
  -1 -10   7          3.37          9.90         6.26 o                         
   0 -10   7          3.02         11.05         6.61 o                         
   1 -10   7         44.43         53.17         9.04 o                         
   2 -10   7         38.28         42.24         7.86 o                         
   3 -10   7          1.48          5.53         6.89 o                         
   4 -10   7          0.02          1.31         5.63 o                         
   5 -10   7         11.58         16.18         7.02 o                         
   6 -10   7          0.07         -5.53         5.53 o                         
   7 -10   7          0.28          0.08         6.39 o                         
  -5  -9   7          0.45         15.73        11.52 o                         
  -4  -9   7          0.81         -2.21         6.72 o                         
  -3  -9   7        105.99        108.49        22.09 o                         
  -2  -9   7         47.39         31.97         8.29 o                         
  -1  -9   7         79.87         62.41        10.62 o                         
   0  -9   7         78.47        107.08        13.49 o                         
   1  -9   7          0.46          6.95         4.52 o                         
   2  -9   7         28.90         29.95         5.71 o                         
   3  -9   7         14.09         20.46         6.08 o                         
   4  -9   7          1.69          0.50         5.43 o                         
   5  -9   7        220.12        217.25        12.89 o                         
   6  -9   7        107.37        104.52        11.77 o                         
   7  -9   7         56.77         47.58         8.79 o                         
   8  -9   7          3.11          0.04         6.24 o                         
  -6  -8   7          2.11          6.69        10.34 o                         
  -5  -8   7          0.99          0.76         8.34 o                         
  -4  -8   7          9.09         30.96         8.50 o                         
  -3  -8   7        283.54        274.31        15.61 o                         
  -2  -8   7         60.20         81.58         8.87 o                         
  -1  -8   7         22.54         25.15         5.31 o                         
   0  -8   7         15.93         19.44         6.35 o                         
   1  -8   7         38.72         40.02         5.91 o                         
   2  -8   7         10.39         10.09         4.33 o                         
   3  -8   7        340.88        346.23        11.66 o                         
   4  -8   7         61.19         69.00         8.92 o                         
   5  -8   7         83.91        104.21        10.49 o                         
   6  -8   7          1.15          0.00         5.10 o                         
   7  -8   7          4.83          7.61         6.48 o                         
   8  -8   7          5.93         12.40         9.21 o                         
   9  -8   7          6.40         15.32         9.07 o                         
  -7  -7   7          3.00         -0.63         7.30 o                         
  -6  -7   7          3.56         -4.55         7.84 o                         
  -5  -7   7         19.31         19.49         7.29 o                         
  -4  -7   7         28.86         35.19         5.82 o                         
  -3  -7   7         49.59         35.30         5.55 o                         
  -2  -7   7          4.09          4.68         3.56 o                         
  -1  -7   7         21.02         16.80         4.62 o                         
   0  -7   7        172.58        158.88         6.81 o                         
   1  -7   7        108.07         98.30         5.94 o                         
   2  -7   7        105.99        125.62         6.28 o                         
   3  -7   7        123.04        127.49         6.46 o                         
   4  -7   7        314.91        300.90        10.56 o                         
   5  -7   7          2.91          1.66         4.08 o                         
   6  -7   7         64.73         66.26         7.85 o                         
   7  -7   7         35.06         44.30         6.80 o                         
   8  -7   7          0.05          6.71         7.60 o                         
   9  -7   7         15.78         30.84         8.14 o                         
  -8  -6   7         31.41         31.06        19.01 o                         
  -7  -6   7          7.68         15.58        10.85 o                         
  -6  -6   7         51.78         64.17        10.28 o                         
  -5  -6   7         24.32         29.95         8.68 o                         
  -4  -6   7          0.30         -2.10         3.84 o                         
  -3  -6   7         37.43         59.98         5.38 o                         
  -2  -6   7        101.82         92.95         6.19 o                         
  -1  -6   7        183.38        176.87         8.19 o                         
   0  -6   7          2.23          0.52         3.96 o                         
   1  -6   7        281.03        305.13         8.59 o                         
   2  -6   7        366.16        353.69        15.18 o                         
   3  -6   7          4.08          8.04         3.44 o                         
   4  -6   7        294.90        295.85         8.63 o                         
   5  -6   7          0.95         -0.51         3.79 o                         
   6  -6   7         52.47         60.86         6.99 o                         
   7  -6   7         31.42         53.35         8.19 o                         
   8  -6   7         11.30         17.18         6.68 o                         
   9  -6   7         35.43         52.78        16.84 o                         
  -9  -5   7          0.75          6.03         7.29 o                         
  -8  -5   7         33.34         42.46         8.87 o                         
  -7  -5   7        171.85        154.07        11.18 o                         
  -6  -5   7         62.86         55.95         7.91 o                         
  -5  -5   7          8.42         13.70         4.88 o                         
  -4  -5   7        253.15        269.76        10.76 o                         
  -3  -5   7         27.97         24.59         4.52 o                         
  -2  -5   7         51.18         60.04         5.15 o                         
  -1  -5   7         63.24         69.13         5.20 o                         
   0  -5   7          7.28          5.19         3.48 o                         
   1  -5   7        132.04        123.61         6.21 o                         
   2  -5   7         96.39         79.27         5.31 o                         
   3  -5   7        653.00        630.75        11.95 o                         
   4  -5   7        384.85        381.72        18.91 o                         
   5  -5   7         25.53         26.27         6.18 o                         
   6  -5   7          0.46          3.07         3.77 o                         
   7  -5   7         65.99         46.00         7.69 o                         
   8  -5   7         65.41         80.51         9.69 o                         
   9  -5   7          0.59         -0.09         6.66 o                         
  10  -5   7         63.25         53.87        11.99 o                         
 -10  -4   7          1.81          9.69        20.08 o                         
  -9  -4   7          3.99          5.37         6.64 o                         
  -8  -4   7         13.11         13.13         6.21 o                         
  -7  -4   7         31.00         24.39         6.44 o                         
  -6  -4   7         54.18         61.01        11.63 o                         
  -5  -4   7         38.88         53.25         5.86 o                         
  -4  -4   7        321.92        308.99        12.62 o                         
  -3  -4   7        754.20        663.27        12.29 o                         
  -2  -4   7        700.43        692.55        11.72 o                         
  -1  -4   7         10.25          5.81         2.65 o                         
   0  -4   7          0.87         -2.21         2.45 o                         
   1  -4   7        455.13        451.68         9.28 o                         
   2  -4   7        151.63        150.13         5.80 o                         
   3  -4   7        328.77        345.98         8.89 o                         
   4  -4   7          6.16          4.28         3.49 o                         
   5  -4   7         34.91         36.14         5.40 o                         
   6  -4   7         59.43         70.34         8.40 o                         
   7  -4   7        188.72        208.42        11.66 o                         
   8  -4   7         82.70         88.22         8.75 o                         
   9  -4   7         43.35         48.42        10.39 o                         
  10  -4   7          3.48          2.49         7.61 o                         
 -10  -3   7          0.35         -2.22         6.53 o                         
  -9  -3   7        171.61        159.02        15.48 o                         
  -8  -3   7         17.75         15.19         6.34 o                         
  -7  -3   7         90.60         85.27         9.29 o                         
  -6  -3   7         37.17         33.09         6.99 o                         
  -5  -3   7         81.46         98.84         6.54 o                         
  -4  -3   7        254.89        286.97        11.13 o                         
  -3  -3   7          1.13          3.71         2.26 o                         
  -2  -3   7         20.22         19.82         3.23 o                         
  -1  -3   7         10.89         13.70         2.71 o                         
   0  -3   7         75.43         82.43         4.79 o                         
   1  -3   7         50.96         52.98         3.78 o                         
   2  -3   7       2671.01       2565.52        27.01 o                         
   3  -3   7        102.67         95.91         5.05 o                         
   4  -3   7        321.91        299.20        11.48 o                         
   5  -3   7        231.67        204.19         8.54 o                         
   6  -3   7         38.52         38.50         5.74 o                         
   7  -3   7          2.68          3.06         4.24 o                         
   8  -3   7         10.36          9.55         5.12 o                         
   9  -3   7          6.51         -6.11         6.61 o                         
  10  -3   7         17.01         26.74        10.16 o                         
 -11  -2   7         48.67         34.70        11.08 o                         
 -10  -2   7         26.27         29.23         8.23 o                         
  -9  -2   7         28.94         19.98         7.12 o                         
  -8  -2   7        333.25        368.88        15.35 o                         
  -7  -2   7         69.60         67.34         8.28 o                         
  -6  -2   7         99.10        104.65         8.45 o                         
  -5  -2   7          9.46          8.26         3.87 o                         
  -4  -2   7        641.32       1096.01        17.14 o                         
  -3  -2   7        549.59        587.21        19.19 o                         
  -2  -2   7        346.91        364.70         7.87 o                         
  -1  -2   7       2933.29       2960.42        28.73 o                         
   0  -2   7       1909.75       1914.55        22.47 o                         
   1  -2   7        696.25        689.30        10.43 o                         
   2  -2   7        312.60        279.98         8.31 o                         
   3  -2   7         24.28         36.90         4.49 o                         
   4  -2   7          4.62         -0.92         3.34 o                         
   5  -2   7        400.88        394.40        10.28 o                         
   6  -2   7         51.29         53.89         7.08 o                         
   7  -2   7         40.75         48.79         9.70 o                         
   8  -2   7          1.62         -0.26         5.23 o                         
   9  -2   7          0.07          1.46         7.54 o                         
 -11  -1   7          0.81         -2.37         8.13 o                         
 -10  -1   7         19.92         30.63         7.64 o                         
  -9  -1   7          0.45          6.35         5.30 o                         
  -8  -1   7        358.78        375.07        23.92 o                         
  -7  -1   7        233.48        228.22        11.15 o                         
  -6  -1   7        596.91        580.17        19.57 o                         
  -5  -1   7        214.04        297.15        38.74 o                         
  -4  -1   7         91.94        152.24         7.42 o                         
  -3  -1   7        752.57        845.71        20.13 o                         
  -2  -1   7       2044.74       2223.03        31.02 o                         
  -1  -1   7       1505.51       1542.11        18.67 o                         
   0  -1   7          1.79         10.74         2.61 o                         
   1  -1   7        109.44        132.86         6.44 o                         
   2  -1   7          0.17          1.25         2.12 o                         
   3  -1   7         52.39         57.71         5.16 o                         
   4  -1   7         79.92         83.67         5.70 o                         
   5  -1   7        377.12        328.77         9.51 o                         
   6  -1   7         93.92         95.02         6.80 o                         
   7  -1   7          8.39          3.28         3.74 o                         
   8  -1   7          5.65         13.52         7.61 o                         
   9  -1   7          9.32         17.19         8.85 o                         
 -11   0   7         24.06         26.34        10.35 o                         
 -10   0   7          2.01          2.18         5.51 o                         
  -9   0   7        103.16         97.74         9.99 o                         
  -8   0   7        518.19        501.26        16.46 o                         
  -7   0   7        111.57         94.20         8.76 o                         
  -6   0   7         50.83         43.48         5.93 o                         
  -5   0   7         10.60         23.62         2.62 o                         
  -4   0   7        111.98        140.75         8.40 o                         
  -3   0   7         10.32          3.16         1.86 o                         
  -2   0   7       2209.42       2217.56        24.39 o                         
  -1   0   7       1749.16       1892.57        21.37 o                         
   0   0   7          8.41          5.52         2.43 o                         
   1   0   7         88.98         78.78         4.75 o                         
   2   0   7        366.91        448.71         9.91 o                         
   3   0   7          8.45          5.51         3.32 o                         
   4   0   7        135.83        117.54         6.50 o                         
   5   0   7        211.46        194.02         7.77 o                         
   6   0   7         13.00          7.64         3.86 o                         
   7   0   7          0.00         -3.71         3.71 o                         
   8   0   7         10.72          8.77         8.08 o                         
   9   0   7         24.44         15.26         8.65 o                         
 -11   1   7         10.73         17.91         9.30 o                         
 -10   1   7          2.22         -0.86         6.90 o                         
  -9   1   7         33.20         29.74         8.49 o                         
  -8   1   7         30.77         30.48         6.18 o                         
  -7   1   7        166.32        162.72        13.91 o                         
  -6   1   7        631.62        587.01        13.77 o                         
  -5   1   7        869.50        823.37        15.60 o                         
  -4   1   7       1983.88       1881.75        24.00 o                         
  -3   1   7       1368.34       1342.78        19.47 o                         
  -2   1   7         27.29         25.48         3.38 o                         
  -1   1   7         15.14         28.23         3.00 o                         
   0   1   7          7.27         17.04         2.16 o                         
   1   1   7        823.73        756.21        11.96 o                         
   2   1   7         46.97         67.44         4.86 o                         
   3   1   7         20.21         17.44         3.77 o                         
   4   1   7          0.00         -2.67         3.13 o                         
   5   1   7         23.51         19.85         4.27 o                         
   6   1   7          8.80          3.09         3.96 o                         
   7   1   7         85.38         78.54        13.22 o                         
   8   1   7          6.86         10.66         6.68 o                         
   9   1   7         62.20         54.09        11.54 o                         
 -12   2   7         67.84         71.74        13.40 o                         
 -11   2   7         59.54         59.34        11.96 o                         
 -10   2   7        296.40        298.09        18.03 o                         
  -9   2   7          1.18          0.45         4.71 o                         
  -8   2   7          0.09          0.48         4.01 o                         
  -7   2   7        191.34        177.69        10.11 o                         
  -6   2   7       1341.08       1284.56        21.37 o                         
  -5   2   7       1822.37       1734.13        25.09 o                         
  -4   2   7          3.40          0.79         2.22 o                         
  -3   2   7         24.21         17.78         3.06 o                         
  -2   2   7          8.20          5.30         3.48 o                         
  -1   2   7         37.10         33.02         3.60 o                         
   0   2   7         96.14         87.63         4.52 o                         
   1   2   7        179.18        209.10         9.78 o                         
   2   2   7          0.03         -2.43         2.43 o                         
   3   2   7          3.10         -2.40         3.02 o                         
   4   2   7          1.20          3.56         3.32 o                         
   5   2   7        148.59        148.89         7.64 o                         
   6   2   7         40.37         49.71         6.16 o                         
   7   2   7        208.30        259.64        13.78 o                         
   8   2   7         21.15          5.82         6.69 o                         
 -12   3   7         24.04         25.90        10.49 o                         
 -11   3   7          4.63          1.16         7.79 o                         
 -10   3   7        123.59        141.02        22.55 o                         
  -9   3   7          5.28         10.29         6.76 o                         
  -8   3   7          8.09          5.97         4.01 o                         
  -7   3   7          7.73         16.03         3.75 o                         
  -6   3   7        211.78        203.19         8.55 o                         
  -5   3   7          2.30          4.58         3.37 o                         
  -4   3   7          4.19          3.29         2.38 o                         
  -3   3   7        625.38        617.15        10.53 o                         
  -2   3   7          0.03          0.96         2.50 o                         
  -1   3   7        377.06        324.83         8.04 o                         
   0   3   7        167.22        149.44         5.91 o                         
   1   3   7        491.60        482.68         9.93 o                         
   2   3   7          4.67          8.80         3.96 o                         
   3   3   7         33.40         31.58         4.44 o                         
   4   3   7        137.54        117.26         7.07 o                         
   5   3   7         28.02         24.36         5.09 o                         
   6   3   7          0.10          5.44         4.32 o                         
   7   3   7         31.91         27.41         7.73 o                         
   8   3   7         24.49         25.61         9.22 o                         
 -12   4   7          0.96          2.15         9.18 o                         
 -11   4   7          1.63          2.01         6.97 o                         
 -10   4   7          7.75          2.44         6.70 o                         
  -9   4   7         73.43         88.44        11.78 o                         
  -8   4   7        183.46        179.67         9.17 o                         
  -7   4   7        227.77        236.87         9.27 o                         
  -6   4   7         77.68         59.58         6.21 o                         
  -5   4   7         89.98         77.50         6.09 o                         
  -4   4   7        404.28        389.95         8.86 o                         
  -3   4   7         39.50         59.28         5.72 o                         
  -2   4   7         36.43         60.48         5.66 o                         
  -1   4   7        339.85        364.30         9.40 o                         
   0   4   7         21.77         28.22         3.82 o                         
   1   4   7        165.60        163.63         6.52 o                         
   2   4   7        295.36        293.65         8.78 o                         
   3   4   7          0.17          3.07         3.25 o                         
   4   4   7        117.16        110.91         7.37 o                         
   5   4   7         11.00         23.16         5.80 o                         
   6   4   7         11.74          6.39         5.33 o                         
   7   4   7          0.30          5.12         8.01 o                         
 -12   5   7          0.21         -7.06         7.06 o                         
 -11   5   7         57.76         74.78        12.47 o                         
 -10   5   7        172.39        192.60        25.99 o                         
  -9   5   7        173.86        182.02        16.06 o                         
  -8   5   7         49.44         64.60         7.49 o                         
  -7   5   7        103.59         97.87         6.22 o                         
  -6   5   7          0.04         -1.28         3.74 o                         
  -5   5   7        215.15        205.10        10.23 o                         
  -4   5   7          8.93         13.15         4.00 o                         
  -3   5   7          2.09         -2.50         3.43 o                         
  -2   5   7         37.28         51.42         4.67 o                         
  -1   5   7         84.75         96.77         5.42 o                         
   0   5   7         99.41         95.95         5.58 o                         
   1   5   7         31.83         38.07         5.39 o                         
   2   5   7         53.93         54.65         6.17 o                         
   3   5   7          4.14         -3.53         3.53 o                         
   4   5   7        141.37        139.71         9.31 o                         
   5   5   7          8.11          5.95         5.32 o                         
   6   5   7          0.47         -4.47         6.67 o                         
 -11   6   7         14.62         12.17         8.95 o                         
 -10   6   7          5.77          6.96         6.72 o                         
  -9   6   7         38.33         55.83         9.33 o                         
  -8   6   7         36.61         50.68         8.78 o                         
  -7   6   7         83.77         88.80         7.44 o                         
  -6   6   7        109.89        123.30         8.93 o                         
  -5   6   7        117.10        129.29         8.46 o                         
  -4   6   7          2.21          5.57         3.83 o                         
  -3   6   7         20.19          7.42         4.35 o                         
  -2   6   7        105.43        103.45         7.31 o                         
  -1   6   7        150.66        150.28         7.59 o                         
   0   6   7        357.60        309.64        10.38 o                         
   1   6   7         31.36         20.01         4.89 o                         
   2   6   7        225.78        229.30        10.23 o                         
   3   6   7         72.95         68.15         7.78 o                         
   4   6   7        102.21        107.04        13.98 o                         
   5   6   7          8.02         11.50         6.58 o                         
   6   6   7         17.03         14.77         9.44 o                         
 -11   7   7         18.40         23.74        10.95 o                         
 -10   7   7          9.19         14.47         7.78 o                         
  -9   7   7         27.25         26.20         8.59 o                         
  -8   7   7         14.94         17.44         5.32 o                         
  -7   7   7         22.45         20.75         5.32 o                         
  -6   7   7          3.46         -0.08         3.38 o                         
  -5   7   7         25.67         28.80         6.23 o                         
  -4   7   7        149.91        135.53         9.43 o                         
  -3   7   7         62.49         69.81         9.34 o                         
  -2   7   7         10.79          5.54         5.00 o                         
  -1   7   7         73.35         67.71         9.57 o                         
   0   7   7          0.58         -3.35         4.32 o                         
   1   7   7        103.01        100.77         9.24 o                         
   2   7   7          6.71          8.48         5.54 o                         
   3   7   7         14.28          9.58         5.98 o                         
   4   7   7          6.91         13.41         6.79 o                         
   5   7   7          0.64          8.88         7.21 o                         
 -11   8   7          7.08          2.33        10.50 o                         
 -10   8   7          5.68          6.50         9.31 o                         
  -9   8   7          1.96         -2.66         5.65 o                         
  -8   8   7         10.06         10.41         6.17 o                         
  -7   8   7        118.22        138.12        10.61 o                         
  -6   8   7        105.60        112.11        18.35 o                         
  -5   8   7        108.50        103.32        20.46 o                         
  -4   8   7         12.66          3.51         7.13 o                         
  -3   8   7          3.26          6.13         6.46 o                         
  -2   8   7        435.31        363.02        16.74 o                         
  -1   8   7         99.39         78.58        10.53 o                         
   0   8   7         10.22         14.16        10.86 o                         
   1   8   7         93.72        104.45        12.14 o                         
   2   8   7         35.47         38.00         9.35 o                         
   3   8   7         73.36         73.93        15.65 o                         
   4   8   7         34.63         28.47         9.95 o                         
 -10   9   7          6.81         12.37         9.22 o                         
  -9   9   7         33.06          8.17         6.81 o                         
  -8   9   7         77.39         78.79        19.85 o                         
  -7   9   7         92.93         98.30        12.81 o                         
  -6   9   7          3.60          3.93         8.59 o                         
  -5   9   7        181.90        182.02        20.13 o                         
  -4   9   7         65.97         80.59        11.56 o                         
  -3   9   7         47.03         63.36        10.07 o                         
  -2   9   7         33.26         51.08         9.63 o                         
  -1   9   7        385.55        396.82        19.18 o                         
   0   9   7         63.40         68.13        10.88 o                         
   1   9   7          5.26         -2.13         8.24 o                         
   2   9   7          0.00          3.39         7.90 o                         
  -9  10   7          7.27          7.05         8.70 o                         
  -8  10   7         25.44         10.46         9.49 o                         
  -7  10   7         31.46         38.60        15.17 o                         
  -6  10   7          1.63         -0.26         9.58 o                         
  -5  10   7         41.04         50.08        11.19 o                         
  -4  10   7         31.62         25.82         8.76 o                         
  -3  10   7        136.68        109.95        19.35 o                         
  -2  10   7        197.99        201.62        13.42 o                         
  -1  10   7         33.11         14.50         9.65 o                         
   0  10   7          0.00         -3.68         9.07 o                         
   1  10   7          0.44          8.77         7.00 o                         
  -7  11   7        139.34        161.70        16.90 o                         
  -6  11   7         50.66         44.14        13.74 o                         
  -5  11   7        141.25        124.55        23.15 o                         
  -4  11   7         28.71         38.18        10.11 o                         
  -3  11   7         42.02         33.35        10.22 o                         
  -2  11   7          1.17         -3.89         7.33 o                         
  -1  11   7          2.35          4.67         7.19 o                         
  -2 -11   8         16.03          7.62         8.25 o                         
  -1 -11   8          0.58          8.43         7.96 o                         
   0 -11   8          0.00         -2.23         6.28 o                         
   1 -11   8          5.36          5.63         6.66 o                         
   2 -11   8         11.51          9.29         8.06 o                         
   3 -11   8         12.90         17.80         8.99 o                         
   4 -11   8         98.63         86.98        13.24 o                         
   5 -11   8          1.87         21.89        10.34 o                         
  -4 -10   8         18.04          8.23        10.17 o                         
  -3 -10   8          1.15         -0.06         6.96 o                         
  -2 -10   8         31.26         13.55         7.82 o                         
  -1 -10   8          0.09         -4.86         6.67 o                         
   0 -10   8          4.17          5.88         6.09 o                         
   1 -10   8         12.41         17.34         6.99 o                         
   2 -10   8         89.04         83.92        10.07 o                         
   3 -10   8         38.70         31.35        10.50 o                         
   4 -10   8         54.45         57.11        11.97 o                         
   5 -10   8          1.00         -3.79         5.72 o                         
   6 -10   8         13.66         25.81         8.43 o                         
   7 -10   8          6.21         17.13         7.92 o                         
  -5  -9   8         53.11         40.72        13.34 o                         
  -4  -9   8         56.76         51.32        10.42 o                         
  -3  -9   8         32.37         25.65         9.21 o                         
  -2  -9   8          5.62          7.44         6.17 o                         
  -1  -9   8          1.61          3.29         5.07 o                         
   0  -9   8         88.31         94.20        10.00 o                         
   1  -9   8          0.51          7.16         4.78 o                         
   2  -9   8        104.29        114.84         8.69 o                         
   3  -9   8         10.06         15.28         6.29 o                         
   4  -9   8        140.31        142.53        11.83 o                         
   5  -9   8         47.13         47.96         8.91 o                         
   6  -9   8         11.94         15.47         7.05 o                         
   7  -9   8         31.39         29.71         8.44 o                         
   8  -9   8          0.16          1.33         6.62 o                         
  -6  -8   8         47.58         20.33        10.69 o                         
  -5  -8   8         14.45         11.90        10.69 o                         
  -4  -8   8         37.34         34.00         8.73 o                         
  -3  -8   8          4.72          5.58         6.19 o                         
  -2  -8   8         50.64         20.93         6.13 o                         
  -1  -8   8         30.90         34.31         5.98 o                         
   0  -8   8         77.88         91.51         8.06 o                         
   1  -8   8        427.70        437.36        19.38 o                         
   2  -8   8         15.14         12.69         4.72 o                         
   3  -8   8         21.39         17.42         5.01 o                         
   4  -8   8        149.54        177.56        11.41 o                         
   5  -8   8        139.02        153.36        11.51 o                         
   6  -8   8        221.59        226.09        13.50 o                         
   7  -8   8         97.39        109.48        15.55 o                         
   8  -8   8         14.23         12.60         7.01 o                         
  -7  -7   8         44.37         44.86        10.41 o                         
  -6  -7   8         67.80         82.79        12.02 o                         
  -5  -7   8         42.55         33.34        13.03 o                         
  -4  -7   8        162.86        165.65         9.43 o                         
  -3  -7   8          7.18         10.19         4.54 o                         
  -2  -7   8        213.48        212.64         8.32 o                         
  -1  -7   8        272.74        257.99         9.88 o                         
   0  -7   8          9.01          8.45         3.60 o                         
   1  -7   8        347.76        339.49         9.67 o                         
   2  -7   8          4.60          6.26         3.35 o                         
   3  -7   8          3.34          4.98         3.68 o                         
   4  -7   8         58.33         68.07         7.15 o                         
   5  -7   8        272.40        282.19        11.59 o                         
   6  -7   8         91.44        103.82         9.05 o                         
   7  -7   8          3.29          2.54         5.05 o                         
   8  -7   8          9.30          8.18         6.28 o                         
   9  -7   8          3.21         -2.89         6.38 o                         
  -8  -6   8         30.41         34.96        10.18 o                         
  -7  -6   8         44.48         37.51         9.77 o                         
  -6  -6   8          1.89          1.73         6.48 o                         
  -5  -6   8        115.52        104.84        12.32 o                         
  -4  -6   8        155.32        161.78         9.51 o                         
  -3  -6   8        199.15        196.81         8.85 o                         
  -2  -6   8         18.95         19.11         4.04 o                         
  -1  -6   8          0.70         -1.99         3.66 o                         
   0  -6   8         52.30         55.26         5.21 o                         
   1  -6   8         94.18         90.76         6.27 o                         
   2  -6   8         32.28         34.09         4.69 o                         
   3  -6   8          2.72          4.28         3.30 o                         
   4  -6   8         16.71         15.69         3.80 o                         
   5  -6   8          3.78          3.20         4.25 o                         
   6  -6   8         26.84         29.74         5.87 o                         
   7  -6   8        155.38        172.75        11.79 o                         
   8  -6   8         11.58          8.06         7.98 o                         
   9  -6   8          8.89          0.20         6.33 o                         
  -9  -5   8         19.70         20.09         8.16 o                         
  -8  -5   8          0.55          5.29         6.40 o                         
  -7  -5   8         46.88         52.75         8.65 o                         
  -6  -5   8         60.16         37.64         8.18 o                         
  -5  -5   8        100.12         98.27         8.59 o                         
  -4  -5   8        101.66         97.12         7.79 o                         
  -3  -5   8         55.46         48.24         4.77 o                         
  -2  -5   8         31.05         45.51         4.82 o                         
  -1  -5   8        270.66        260.45         9.07 o                         
   0  -5   8        186.68        198.25         8.07 o                         
   1  -5   8        477.10        465.57        10.37 o                         
   2  -5   8        211.02        185.38         7.08 o                         
   3  -5   8        321.18        295.00        10.35 o                         
   4  -5   8        260.27        222.92         9.40 o                         
   5  -5   8         72.88         79.27         7.31 o                         
   6  -5   8         10.95         20.18         7.40 o                         
   7  -5   8        128.63        152.42        10.85 o                         
   8  -5   8         12.52         25.18         7.01 o                         
   9  -5   8          0.79          8.61         7.68 o                         
  -9  -4   8          1.94          3.72         7.09 o                         
  -8  -4   8         19.20         -0.76         5.88 o                         
  -7  -4   8         26.84         35.52         7.41 o                         
  -6  -4   8         58.18         47.95         7.34 o                         
  -5  -4   8        402.10        420.42        19.69 o                         
  -4  -4   8         63.19         69.92         7.10 o                         
  -3  -4   8         99.98         91.11         7.37 o                         
  -2  -4   8        155.62        166.64         8.12 o                         
  -1  -4   8         32.33         24.14         4.13 o                         
   0  -4   8        370.59        355.53         9.56 o                         
   1  -4   8        845.87        786.06        13.00 o                         
   2  -4   8        733.31        714.00        12.57 o                         
   3  -4   8        646.35        604.76        11.82 o                         
   4  -4   8          6.21          7.37         3.48 o                         
   5  -4   8         39.41         48.84         7.15 o                         
   6  -4   8         33.67         18.90         5.91 o                         
   7  -4   8          8.72          4.60         4.72 o                         
   8  -4   8         45.27         50.66         8.35 o                         
   9  -4   8          0.19          5.31         7.09 o                         
 -10  -3   8         23.73         32.76         8.80 o                         
  -9  -3   8         45.93         53.80         8.95 o                         
  -8  -3   8        275.99        279.84        13.85 o                         
  -7  -3   8         41.97         37.79         9.92 o                         
  -6  -3   8          1.64          2.25         4.40 o                         
  -5  -3   8          1.63         -3.09         3.09 o                         
  -4  -3   8          2.22          1.51         3.61 o                         
  -3  -3   8        113.51        127.05         5.48 o                         
  -2  -3   8         43.15         40.53         4.17 o                         
  -1  -3   8        262.28        273.62         7.90 o                         
   0  -3   8         76.99         78.30         4.95 o                         
   1  -3   8         63.67         55.04         4.13 o                         
   2  -3   8         26.84         39.29         4.00 o                         
   3  -3   8         21.40         23.49         5.09 o                         
   4  -3   8        406.86        387.43        19.20 o                         
   5  -3   8         12.14         11.92         5.86 o                         
   6  -3   8          4.98          0.15         3.97 o                         
   7  -3   8          5.52          6.86         5.48 o                         
   8  -3   8         57.07         78.83        10.13 o                         
   9  -3   8          0.93         -6.44         6.44 o                         
 -10  -2   8          4.52          1.61         6.17 o                         
  -9  -2   8         34.95         22.28         7.24 o                         
  -8  -2   8        285.73        286.39        13.83 o                         
  -7  -2   8         73.50         69.12         8.32 o                         
  -6  -2   8         25.20         18.04         7.81 o                         
  -5  -2   8        205.84        367.21        12.84 o                         
  -4  -2   8         15.30         17.23         3.64 o                         
  -3  -2   8         15.27          3.77         2.69 o                         
  -2  -2   8       3558.21       3633.69        37.62 o                         
  -1  -2   8        453.55        435.89         9.22 o                         
   0  -2   8        258.63        279.39         6.63 o                         
   1  -2   8        347.81        332.67         7.11 o                         
   2  -2   8         47.25         60.66         6.12 o                         
   3  -2   8         52.06         34.24         4.66 o                         
   4  -2   8        395.30        386.16        11.64 o                         
   5  -2   8        171.97        181.61         7.70 o                         
   6  -2   8         14.86          9.00         4.12 o                         
   7  -2   8          2.36         -3.30         4.55 o                         
   8  -2   8         43.37         39.48         8.47 o                         
   9  -2   8          2.16          3.69         7.89 o                         
 -11  -1   8         54.67         54.13        17.60 o                         
 -10  -1   8         16.93         13.81         6.78 o                         
  -9  -1   8        240.77        258.60        13.66 o                         
  -8  -1   8          0.27          5.03         5.47 o                         
  -7  -1   8          0.59         -3.91         3.91 o                         
  -6  -1   8         52.42         54.67         6.70 o                         
  -5  -1   8         29.65         58.23         4.74 o                         
  -4  -1   8        181.71        187.96        15.46 o                         
  -3  -1   8          9.38         14.92         2.76 o                         
  -2  -1   8       9767.91       9994.27        89.50 o                         
  -1  -1   8          0.10          2.40         2.48 o                         
   0  -1   8        125.04        102.49         5.27 o                         
   1  -1   8        143.76        142.80         6.25 o                         
   2  -1   8          3.56          0.57         2.13 o                         
   3  -1   8        167.29        166.08         6.93 o                         
   4  -1   8         12.23         12.65         4.27 o                         
   5  -1   8        591.34        579.55        12.79 o                         
   6  -1   8         11.47          2.76         3.79 o                         
   7  -1   8         40.19         39.34         7.34 o                         
   8  -1   8          2.69         -0.49         6.51 o                         
   9  -1   8         14.65          8.42         9.01 o                         
 -11   0   8         18.40         21.44         9.66 o                         
 -10   0   8          0.30          5.88         5.55 o                         
  -9   0   8          0.06         -2.09         4.48 o                         
  -8   0   8          0.03         -1.19         4.39 o                         
  -7   0   8          8.95         14.29         4.69 o                         
  -6   0   8         10.93          6.90         3.15 o                         
  -5   0   8        143.24        123.15         4.65 o                         
  -4   0   8          5.17          2.73         2.18 o                         
  -3   0   8        166.08        193.50         6.16 o                         
  -2   0   8       2678.17       2754.78        29.75 o                         
  -1   0   8         41.68         67.79         3.77 o                         
   0   0   8        187.70        175.89         6.53 o                         
   1   0   8         37.52         45.51         4.62 o                         
   2   0   8          5.02          6.89         4.13 o                         
   3   0   8          0.78          1.77         3.12 o                         
   4   0   8        397.78        397.34        15.09 o                         
   5   0   8         72.16         77.83         6.90 o                         
   6   0   8         31.58         36.81         6.00 o                         
   7   0   8         20.54         20.79         6.47 o                         
   8   0   8          8.47         12.94         8.32 o                         
   9   0   8         60.64         57.37        11.87 o                         
 -11   1   8          1.07          4.36         8.25 o                         
 -10   1   8         30.13         20.02         8.65 o                         
  -9   1   8        271.95        250.78        12.69 o                         
  -8   1   8        149.39        154.57         9.94 o                         
  -7   1   8         28.76         24.56         5.42 o                         
  -6   1   8          6.19          8.76         2.84 o                         
  -5   1   8         21.07         14.23         3.93 o                         
  -4   1   8         23.86         33.34         3.54 o                         
  -3   1   8          1.85          6.16         2.80 o                         
  -2   1   8          2.29         14.63         4.07 o                         
  -1   1   8          5.28          7.24         4.18 o                         
   0   1   8         54.64         49.28         3.73 o                         
   1   1   8        746.86        798.10        12.50 o                         
   2   1   8          6.84          1.41         2.93 o                         
   3   1   8         51.56         52.86         4.99 o                         
   4   1   8        273.23        279.59        12.68 o                         
   5   1   8          2.50          0.07         3.74 o                         
   6   1   8          7.54          8.10         4.77 o                         
   7   1   8          3.95         -2.74         4.61 o                         
   8   1   8          6.62          6.53         7.92 o                         
 -12   2   8          0.93         -2.54         8.88 o                         
 -11   2   8          2.43         -7.11         8.35 o                         
 -10   2   8        156.75        202.12        15.80 o                         
  -9   2   8         48.97         50.96         7.39 o                         
  -8   2   8        164.89        162.57         9.79 o                         
  -7   2   8        169.79        169.38         7.67 o                         
  -6   2   8        120.09        110.70         5.92 o                         
  -5   2   8        130.44        104.41         6.34 o                         
  -4   2   8         31.56         27.30         5.19 o                         
  -3   2   8        263.08        337.62         8.29 o                         
  -2   2   8        449.07        462.02        14.18 o                         
  -1   2   8        144.08        144.03         5.13 o                         
   0   2   8        415.24        391.42        10.06 o                         
   1   2   8        517.35        556.45        11.32 o                         
   2   2   8         13.28         11.04         3.44 o                         
   3   2   8          0.29         -2.93         2.93 o                         
   4   2   8         96.70         96.20         6.60 o                         
   5   2   8         12.27         10.59         3.98 o                         
   6   2   8         19.09          7.17         5.11 o                         
   7   2   8          9.58         14.43         6.99 o                         
   8   2   8         13.48         13.40         7.78 o                         
 -12   3   8         36.70         27.02        10.26 o                         
 -11   3   8        113.37        111.96        19.60 o                         
 -10   3   8         89.10         68.76        10.97 o                         
  -9   3   8         25.29         27.83         8.65 o                         
  -8   3   8         59.41         53.43         6.54 o                         
  -7   3   8        104.91        100.96         7.20 o                         
  -6   3   8         12.12          7.47         8.22 o                         
  -5   3   8        798.94        730.69        12.70 o                         
  -4   3   8        582.03        579.71        10.85 o                         
  -3   3   8         54.06         62.43         5.52 o                         
  -2   3   8        161.58        202.46         7.83 o                         
  -1   3   8          8.75          8.65         3.13 o                         
   0   3   8         46.81         51.39         4.75 o                         
   1   3   8         18.48         17.84         3.73 o                         
   2   3   8          5.64          3.96         3.24 o                         
   3   3   8         62.84         54.94         5.34 o                         
   4   3   8         17.46         11.13         3.91 o                         
   5   3   8          9.79         12.54         4.29 o                         
   6   3   8        183.23        201.55        11.11 o                         
   7   3   8        118.26        127.72        22.59 o                         
 -12   4   8          1.59          2.09         8.01 o                         
 -11   4   8        167.21        213.29        17.15 o                         
 -10   4   8        110.24        142.55        13.83 o                         
  -9   4   8          0.93         -5.60         5.91 o                         
  -8   4   8         79.20         76.05         7.38 o                         
  -7   4   8        401.00        338.34        11.49 o                         
  -6   4   8          6.45         -1.25         3.38 o                         
  -5   4   8         20.07         28.57         4.00 o                         
  -4   4   8         70.95         84.16         5.46 o                         
  -3   4   8         41.25         39.57         6.20 o                         
  -2   4   8          2.83          8.99         3.46 o                         
  -1   4   8         37.26         38.01         6.12 o                         
   0   4   8         19.73         13.49         3.71 o                         
   1   4   8        277.51        278.88         8.47 o                         
   2   4   8         12.78          8.48         3.34 o                         
   3   4   8        187.61        170.31         8.84 o                         
   4   4   8         40.43         39.69         6.23 o                         
   5   4   8         83.06         88.95        10.60 o                         
   6   4   8         51.41         60.31         9.40 o                         
   7   4   8         10.56          8.16         8.41 o                         
 -12   5   8         38.91         23.60         9.69 o                         
 -11   5   8         22.09         22.03         8.86 o                         
 -10   5   8          4.53          5.70        12.52 o                         
  -9   5   8          0.32          5.79         6.40 o                         
  -8   5   8         41.41         30.50         6.12 o                         
  -7   5   8        160.33        157.78         7.15 o                         
  -6   5   8         23.22         20.23         6.05 o                         
  -5   5   8        266.12        243.21        10.37 o                         
  -4   5   8         82.11         73.70         7.08 o                         
  -3   5   8        243.49        200.55        10.72 o                         
  -2   5   8         42.24         43.79         5.04 o                         
  -1   5   8          1.76          1.87         3.17 o                         
   0   5   8        452.78        417.83        12.22 o                         
   1   5   8        116.50        138.44         7.83 o                         
   2   5   8        126.71        120.06         8.10 o                         
   3   5   8         12.81          7.65         5.24 o                         
   4   5   8          4.76          0.28         4.60 o                         
   5   5   8         33.89         36.32         8.40 o                         
   6   5   8          4.92          5.65         7.58 o                         
 -11   6   8          1.89          1.54         8.68 o                         
 -10   6   8         55.26         71.51        10.72 o                         
  -9   6   8        190.07        210.35        17.51 o                         
  -8   6   8        189.25        204.24         9.97 o                         
  -7   6   8         41.41         38.73         6.53 o                         
  -6   6   8         17.04         20.44         5.70 o                         
  -5   6   8        714.96        647.98        46.42 o                         
  -4   6   8        188.91        166.53        13.09 o                         
  -3   6   8        189.91        196.16         8.35 o                         
  -2   6   8         25.65         34.25         6.07 o                         
  -1   6   8        119.96        135.20         9.23 o                         
   0   6   8         60.84         66.26         6.74 o                         
   1   6   8         38.69         34.63         5.75 o                         
   2   6   8          1.78          5.16         4.48 o                         
   3   6   8        112.52        132.19        10.53 o                         
   4   6   8         88.31         58.51        11.66 o                         
   5   6   8         11.58         21.48         9.47 o                         
 -11   7   8         65.45         64.91        13.84 o                         
 -10   7   8         76.48         80.58        11.66 o                         
  -9   7   8        134.32        141.08        11.30 o                         
  -8   7   8        215.81        203.39        10.09 o                         
  -7   7   8        118.87        126.47        10.43 o                         
  -6   7   8         27.32         25.63         7.17 o                         
  -5   7   8         72.16         76.41         9.17 o                         
  -4   7   8          0.33          2.87         4.19 o                         
  -3   7   8        122.00        129.15         9.33 o                         
  -2   7   8         24.04         17.87         5.35 o                         
  -1   7   8        108.30        108.25         9.07 o                         
   0   7   8         34.22         46.09         7.04 o                         
   1   7   8        209.70        214.59        11.14 o                         
   2   7   8         96.71         87.36         9.78 o                         
   3   7   8          9.87         14.60         6.62 o                         
   4   7   8          6.35          8.37         7.80 o                         
 -10   8   8          6.91          9.21        10.49 o                         
  -9   8   8         69.23         99.55        12.31 o                         
  -8   8   8         30.16         44.13         8.21 o                         
  -7   8   8         51.00         54.30         9.23 o                         
  -6   8   8        134.23        125.12        11.49 o                         
  -5   8   8         17.78          9.91         9.45 o                         
  -4   8   8          0.40         -2.74         5.21 o                         
  -3   8   8          5.94          8.75         6.13 o                         
  -2   8   8         95.30         84.34        11.26 o                         
  -1   8   8         65.56         60.50        10.12 o                         
   0   8   8          1.00          2.42         6.03 o                         
   1   8   8         18.05         26.52         8.42 o                         
   2   8   8          4.67         11.98         7.61 o                         
   3   8   8          3.81         -0.64         7.10 o                         
 -10   9   8         87.47        113.75        22.52 o                         
  -9   9   8         51.68         46.42        10.98 o                         
  -8   9   8        377.40        468.79        22.09 o                         
  -7   9   8         40.00         66.16        22.21 o                         
  -6   9   8         19.42          9.87         8.62 o                         
  -5   9   8        117.83        143.58        16.55 o                         
  -4   9   8         41.16         30.25        16.42 o                         
  -3   9   8          6.04         10.22         8.84 o                         
  -2   9   8          0.80          0.53         6.41 o                         
  -1   9   8         31.83         54.73        10.34 o                         
   0   9   8         18.32         17.84         8.22 o                         
   1   9   8          0.00         -1.10         6.43 o                         
   2   9   8          5.42         -3.28         9.97 o                         
  -9  10   8         65.63         61.14        12.89 o                         
  -8  10   8         28.84         41.98        15.41 o                         
  -7  10   8        163.18        134.60        16.06 o                         
  -6  10   8         35.00         20.25        11.01 o                         
  -5  10   8         19.50         26.35         8.83 o                         
  -4  10   8          0.11         -0.36         6.65 o                         
  -3  10   8          4.35         10.80         6.70 o                         
  -2  10   8        108.72        109.05        17.18 o                         
  -1  10   8         42.72         31.20         9.18 o                         
   0  10   8          6.10          1.87         7.38 o                         
  -7  11   8          0.02          4.90         8.80 o                         
  -6  11   8         43.72         38.02        13.79 o                         
  -5  11   8          0.46         -5.98         8.78 o                         
  -4  11   8          0.49         11.09         8.47 o                         
  -3  11   8          5.75          2.33         7.80 o                         
  -2  11   8        109.83        101.15        14.13 o                         
  -1 -11   9         48.62         29.09         9.81 o                         
   0 -11   9         36.76         47.04        10.65 o                         
   1 -11   9         12.30         21.59         7.59 o                         
   2 -11   9        123.15        101.43        21.90 o                         
   3 -11   9         34.60         48.91        11.08 o                         
   4 -11   9          1.77         -0.20         7.81 o                         
   5 -11   9         14.18         38.38        11.14 o                         
  -3 -10   9         99.74         77.32        11.94 o                         
  -2 -10   9         10.59          1.87         7.06 o                         
  -1 -10   9         14.91          6.38        11.41 o                         
   0 -10   9         83.38         73.89        12.36 o                         
   1 -10   9          6.50          1.33         5.88 o                         
   2 -10   9          0.02          3.56         5.64 o                         
   3 -10   9         23.50         21.85         7.26 o                         
   4 -10   9         36.44         37.89         8.59 o                         
   5 -10   9         34.07         31.04         8.39 o                         
   6 -10   9         54.19         65.69        10.37 o                         
  -5  -9   9         10.12         22.38        12.37 o                         
  -4  -9   9         23.52         18.07         8.38 o                         
  -3  -9   9          8.89          5.91         7.33 o                         
  -2  -9   9         87.13         86.79        12.10 o                         
  -1  -9   9          5.86          4.13         5.20 o                         
   0  -9   9        193.37        180.26        12.38 o                         
   1  -9   9         45.76         53.31         7.20 o                         
   2  -9   9         73.00         80.63         8.05 o                         
   3  -9   9          1.23          7.96         5.62 o                         
   4  -9   9         84.55        102.95        11.26 o                         
   5  -9   9        118.98        136.87        12.32 o                         
   6  -9   9         39.05         28.87         8.17 o                         
   7  -9   9          4.20          1.85         6.57 o                         
  -6  -8   9        104.99         89.23        16.98 o                         
  -5  -8   9         45.80         47.40        17.13 o                         
  -4  -8   9          0.00         -3.95         5.84 o                         
  -3  -8   9          4.35          3.76         5.28 o                         
  -2  -8   9        345.52        334.07        14.03 o                         
  -1  -8   9        308.35        313.80        19.17 o                         
   0  -8   9        225.42        220.06        10.36 o                         
   1  -8   9         29.31         24.42         5.92 o                         
   2  -8   9        146.89        172.86         9.45 o                         
   3  -8   9          0.61         -0.69         4.23 o                         
   4  -8   9          2.84          7.63         5.81 o                         
   5  -8   9          4.33          6.25         5.70 o                         
   6  -8   9         31.05         31.03         7.77 o                         
   7  -8   9         10.27          3.25         6.93 o                         
   8  -8   9         13.54          9.31         8.15 o                         
  -7  -7   9         11.46         13.16         8.22 o                         
  -6  -7   9        118.78        101.96        13.22 o                         
  -5  -7   9          0.08          1.51         5.73 o                         
  -4  -7   9         76.33         69.47         7.51 o                         
  -3  -7   9         25.28         26.19         5.48 o                         
  -2  -7   9         39.19         48.47         8.24 o                         
  -1  -7   9          0.04         -0.05         3.77 o                         
   0  -7   9         18.70         25.44         4.48 o                         
   1  -7   9        118.87        132.60         7.06 o                         
   2  -7   9         19.39         21.57         4.42 o                         
   3  -7   9        190.56        180.81        10.47 o                         
   4  -7   9         27.02         33.84         7.71 o                         
   5  -7   9         68.95         69.68         7.45 o                         
   6  -7   9        287.68        318.95        12.84 o                         
   7  -7   9        344.83        378.83        16.62 o                         
   8  -7   9        106.61        119.45        12.01 o                         
  -8  -6   9         46.81         41.71        10.52 o                         
  -7  -6   9          0.13          4.20         7.53 o                         
  -6  -6   9         80.70         69.04        14.77 o                         
  -5  -6   9        103.82         80.41        10.69 o                         
  -4  -6   9         20.20         14.31         4.98 o                         
  -3  -6   9        203.48        197.11         9.95 o                         
  -2  -6   9         62.76         58.90         5.42 o                         
  -1  -6   9          1.01         -3.10         3.34 o                         
   0  -6   9        379.90        393.06        10.44 o                         
   1  -6   9        373.99        369.22         9.99 o                         
   2  -6   9        293.04        287.70         9.00 o                         
   3  -6   9        251.70        247.18         8.54 o                         
   4  -6   9        314.74        315.68        11.27 o                         
   5  -6   9        507.89        527.82        24.41 o                         
   6  -6   9         21.61         24.80         6.07 o                         
   7  -6   9          0.01         -0.19         5.43 o                         
   8  -6   9          5.16          3.65         6.22 o                         
   9  -6   9          3.24          2.83         6.83 o                         
  -9  -5   9          2.39         -2.15         7.37 o                         
  -8  -5   9         10.13         16.92         8.42 o                         
  -7  -5   9          3.81        -11.28        11.28 o                         
  -6  -5   9          0.01         10.67         6.21 o                         
  -5  -5   9        326.01        314.80        12.52 o                         
  -4  -5   9        420.75        435.77        14.03 o                         
  -3  -5   9        305.75        309.58         8.78 o                         
  -2  -5   9          2.68         -2.99         2.99 o                         
  -1  -5   9         76.54         80.43         6.56 o                         
   0  -5   9         27.33         26.07         4.17 o                         
   1  -5   9         35.53         44.87         4.86 o                         
   2  -5   9        222.72        232.62         8.03 o                         
   3  -5   9        337.48        342.96         9.45 o                         
   4  -5   9          0.00         -2.10         3.09 o                         
   5  -5   9        116.77        116.41         9.80 o                         
   6  -5   9        372.74        352.84        14.69 o                         
   7  -5   9          9.12         19.44         6.53 o                         
   8  -5   9         43.92         47.43         8.59 o                         
   9  -5   9          1.79         -1.12         6.95 o                         
  -9  -4   9         36.35         35.83         8.52 o                         
  -8  -4   9         30.15         25.21         8.18 o                         
  -7  -4   9          2.21         -1.29         5.09 o                         
  -6  -4   9         37.22         37.87         8.38 o                         
  -5  -4   9          0.44          2.91         4.53 o                         
  -4  -4   9          3.11          6.41         4.33 o                         
  -3  -4   9         35.13         38.91         4.57 o                         
  -2  -4   9        260.39        258.92        13.12 o                         
  -1  -4   9        138.68        142.18         6.94 o                         
   0  -4   9         24.06         35.78         4.22 o                         
   1  -4   9        442.73        430.89         9.85 o                         
   2  -4   9        705.32        682.74        12.66 o                         
   3  -4   9        525.93        500.44        11.11 o                         
   4  -4   9         91.23         93.58         6.39 o                         
   5  -4   9          2.84          4.34         4.67 o                         
   6  -4   9        118.54        141.04        15.14 o                         
   7  -4   9        112.39        106.69        10.96 o                         
   8  -4   9        216.09        242.62        18.85 o                         
   9  -4   9         17.43         14.19         8.37 o                         
 -10  -3   9          9.79          5.52         7.03 o                         
  -9  -3   9          4.18         -0.38         6.14 o                         
  -8  -3   9          4.68         -0.77         4.93 o                         
  -7  -3   9          2.93         -1.21         5.10 o                         
  -6  -3   9          0.00          3.36         4.55 o                         
  -5  -3   9        872.09        976.34        41.10 o                         
  -4  -3   9        111.17        119.30         8.59 o                         
  -3  -3   9         12.38         24.44         3.67 o                         
  -2  -3   9        198.06        219.12         6.86 o                         
  -1  -3   9         35.57         50.54         4.77 o                         
   0  -3   9        486.44        462.17         9.55 o                         
   1  -3   9        912.30        848.77        13.35 o                         
   2  -3   9        727.33        654.23        11.78 o                         
   3  -3   9         12.67         10.44         4.14 o                         
   4  -3   9         25.29         26.03         5.61 o                         
   5  -3   9         54.15         58.26         8.32 o                         
   6  -3   9        144.47        163.14        10.95 o                         
   7  -3   9         19.16         16.31         6.05 o                         
   8  -3   9          2.03         -3.14         5.29 o                         
   9  -3   9          3.72         12.25         8.14 o                         
 -10  -2   9          1.11          0.05         6.45 o                         
  -9  -2   9         39.32         27.14         7.45 o                         
  -8  -2   9        116.11        113.88        10.86 o                         
  -7  -2   9        155.75        169.61        10.50 o                         
  -6  -2   9         91.00        146.14         9.26 o                         
  -5  -2   9         97.01        158.44         7.30 o                         
  -4  -2   9        363.92        399.52        32.48 o                         
  -3  -2   9         63.09         73.35         4.83 o                         
  -2  -2   9        989.68        963.44        14.04 o                         
  -1  -2   9        113.78        105.36         5.51 o                         
   0  -2   9          0.13          1.43         2.75 o                         
   1  -2   9        154.55        178.69         5.22 o                         
   2  -2   9          1.51          4.37         3.36 o                         
   3  -2   9         36.01         47.89         4.73 o                         
   4  -2   9         65.29         61.31         7.29 o                         
   5  -2   9          1.68          1.81         4.10 o                         
   6  -2   9         25.98         15.83         4.96 o                         
   7  -2   9         19.23         16.71         6.75 o                         
   8  -2   9         14.91          8.32         6.83 o                         
   9  -2   9         14.30          4.05         8.01 o                         
 -11  -1   9          2.23         -1.63         6.83 o                         
 -10  -1   9          8.56         11.18         6.43 o                         
  -9  -1   9        169.15        175.24        11.93 o                         
  -8  -1   9          8.60          8.85         7.06 o                         
  -7  -1   9        315.48        361.47        16.26 o                         
  -6  -1   9        661.18        833.23        28.73 o                         
  -5  -1   9         31.03         51.71         7.19 o                         
  -4  -1   9         24.73         19.74         4.51 o                         
  -3  -1   9          5.14          5.84         2.83 o                         
  -2  -1   9        257.22        268.76         8.57 o                         
  -1  -1   9        212.74        232.56         7.36 o                         
   0  -1   9         28.87         32.47         5.42 o                         
   1  -1   9         12.15         14.28         3.59 o                         
   2  -1   9         18.12         12.02         3.96 o                         
   3  -1   9        175.51        162.13         6.87 o                         
   4  -1   9       1064.00       1045.46        22.61 o                         
   5  -1   9         32.36         30.00         5.69 o                         
   6  -1   9         17.38         23.77         5.54 o                         
   7  -1   9         10.07         10.21         5.77 o                         
   8  -1   9         27.41         28.49         9.11 o                         
 -11   0   9          8.05          2.99         7.78 o                         
 -10   0   9         29.65         21.32         7.02 o                         
  -9   0   9          3.51         -0.23         7.40 o                         
  -8   0   9         97.80         91.66         9.76 o                         
  -7   0   9        169.48        150.52        10.13 o                         
  -6   0   9         68.06         72.30         8.98 o                         
  -5   0   9         22.77         25.87         4.23 o                         
  -4   0   9        527.57        507.26         9.61 o                         
  -3   0   9        164.84        133.62         5.55 o                         
  -2   0   9         84.19         93.64         5.20 o                         
  -1   0   9         36.74         25.30         3.52 o                         
   0   0   9        187.36        181.83         7.34 o                         
   1   0   9        178.75        175.47         7.42 o                         
   2   0   9         70.99         64.11         6.98 o                         
   3   0   9        110.06         89.18         8.26 o                         
   4   0   9        386.87        420.79        17.76 o                         
   5   0   9         12.19          5.41         4.50 o                         
   6   0   9          1.89         -0.22         4.46 o                         
   7   0   9         30.80         26.46         6.38 o                         
   8   0   9          1.21          5.03         7.60 o                         
 -11   1   9         18.55         24.96         9.65 o                         
 -10   1   9          0.78          3.33         5.47 o                         
  -9   1   9        926.85        927.91        27.69 o                         
  -8   1   9        205.80        191.57        10.87 o                         
  -7   1   9          9.27          0.83         5.45 o                         
  -6   1   9       1418.54       1350.85        18.08 o                         
  -5   1   9         36.22         35.96         5.39 o                         
  -4   1   9          5.53         11.60         2.93 o                         
  -3   1   9         24.81         34.32         4.71 o                         
  -2   1   9         63.86         74.81         6.08 o                         
  -1   1   9        178.01        196.17         7.20 o                         
   0   1   9        171.84        193.66         7.56 o                         
   1   1   9        422.85        396.99        12.16 o                         
   2   1   9          0.65         -1.99         3.34 o                         
   3   1   9          0.21         -0.59         2.93 o                         
   4   1   9          0.02          1.33         3.96 o                         
   5   1   9         74.65         65.11         7.17 o                         
   6   1   9         20.97         19.99         5.74 o                         
   7   1   9          3.76          0.20         5.37 o                         
   8   1   9         20.58          9.43         8.33 o                         
 -11   2   9         25.82         21.40         9.52 o                         
 -10   2   9         77.40         60.82        11.68 o                         
  -9   2   9         79.72         61.39         7.98 o                         
  -8   2   9        196.78        180.24        11.70 o                         
  -7   2   9          4.03         -0.22         3.22 o                         
  -6   2   9        171.05        158.60         7.83 o                         
  -5   2   9          0.40         -2.28         3.11 o                         
  -4   2   9        353.76        349.81        10.91 o                         
  -3   2   9        107.71        135.90         6.87 o                         
  -2   2   9         61.63         54.43         4.79 o                         
  -1   2   9         63.92         71.84         4.42 o                         
   0   2   9        105.78        100.92         5.19 o                         
   1   2   9         25.43         31.02         6.25 o                         
   2   2   9         25.64         25.84         4.44 o                         
   3   2   9         22.10         17.49         4.11 o                         
   4   2   9         13.39         14.33         4.92 o                         
   5   2   9         20.09         15.14         5.18 o                         
   6   2   9         15.97         23.95         6.12 o                         
   7   2   9        169.67        204.53        24.46 o                         
 -12   3   9         11.81         11.10         8.63 o                         
 -11   3   9        119.58         98.79        30.47 o                         
 -10   3   9        250.29        282.25        17.45 o                         
  -9   3   9         52.91         46.83         8.37 o                         
  -8   3   9        101.38        102.09         9.80 o                         
  -7   3   9         23.43         24.21         4.96 o                         
  -6   3   9         22.49         27.80         4.94 o                         
  -5   3   9          5.28          6.61         3.29 o                         
  -4   3   9         10.26         19.45         3.58 o                         
  -3   3   9         33.19         39.06         5.00 o                         
  -2   3   9        105.40        115.93         5.92 o                         
  -1   3   9        880.45        914.38        15.39 o                         
   0   3   9        917.85        897.18        15.53 o                         
   1   3   9        135.63        134.64         8.22 o                         
   2   3   9          6.17          5.89         3.46 o                         
   3   3   9         49.04         43.21         5.28 o                         
   4   3   9         10.57         12.80         5.56 o                         
   5   3   9        177.70        188.43        10.57 o                         
   6   3   9         99.74        141.16        14.13 o                         
   7   3   9         19.37         16.41        10.66 o                         
 -12   4   9        152.72        185.51        32.83 o                         
 -11   4   9          5.25          7.74         8.34 o                         
 -10   4   9         30.81         34.56         9.20 o                         
  -9   4   9          1.29         -2.36         6.93 o                         
  -8   4   9         96.21        107.84         8.57 o                         
  -7   4   9        146.09        136.17         9.63 o                         
  -6   4   9        286.66        276.88        13.67 o                         
  -5   4   9        203.23        189.32         7.20 o                         
  -4   4   9        262.41        239.31         7.75 o                         
  -3   4   9        355.72        367.62        13.63 o                         
  -2   4   9        472.28        471.78        11.25 o                         
  -1   4   9        566.30        578.08        12.56 o                         
   0   4   9          6.91          9.17         3.61 o                         
   1   4   9        121.03        115.34         6.52 o                         
   2   4   9         12.31         11.35         3.74 o                         
   3   4   9         44.94         28.96         4.72 o                         
   4   4   9          1.62          2.69         5.20 o                         
   5   4   9         27.21         14.83         6.71 o                         
   6   4   9         29.58         41.97        10.99 o                         
 -11   5   9         71.59         49.14        17.48 o                         
 -10   5   9         63.17         78.73        15.71 o                         
  -9   5   9          1.23         -5.35         5.35 o                         
  -8   5   9        393.95        409.47        14.12 o                         
  -7   5   9         24.34         36.56         6.37 o                         
  -6   5   9        537.65        563.12        15.17 o                         
  -5   5   9        288.71        280.71        12.60 o                         
  -4   5   9        207.45        184.05        20.55 o                         
  -3   5   9          0.17         -3.38         3.38 o                         
  -2   5   9         83.83         92.83         6.57 o                         
  -1   5   9        220.76        209.56         7.61 o                         
   0   5   9          3.66          5.26         3.86 o                         
   1   5   9         25.34         16.68         5.40 o                         
   2   5   9        161.35        164.86         8.93 o                         
   3   5   9        136.08        149.73        11.03 o                         
   4   5   9        147.86        144.71        11.63 o                         
   5   5   9         32.11         30.17         8.25 o                         
   6   5   9         10.62         15.21         8.91 o                         
 -11   6   9         18.13         33.44        23.86 o                         
 -10   6   9         14.13          6.75         9.01 o                         
  -9   6   9         26.11         21.92         7.46 o                         
  -8   6   9        373.84        353.55        12.57 o                         
  -7   6   9          2.12          2.06         5.45 o                         
  -6   6   9          8.27          8.90         5.43 o                         
  -5   6   9        433.33        396.19        15.41 o                         
  -4   6   9        810.76        765.88        22.05 o                         
  -3   6   9        301.77        285.80         8.93 o                         
  -2   6   9         37.74         33.97         5.48 o                         
  -1   6   9        135.08        123.21         7.99 o                         
   0   6   9        162.76        152.86         8.63 o                         
   1   6   9        144.51        145.95         8.94 o                         
   2   6   9        211.29        215.17        10.55 o                         
   3   6   9         97.29        109.18        11.11 o                         
   4   6   9          6.61         -2.01         6.89 o                         
   5   6   9          4.85          7.98         7.10 o                         
 -11   7   9         18.56         12.99        17.01 o                         
 -10   7   9          0.69         -0.67         6.63 o                         
  -9   7   9         27.02         27.30         8.07 o                         
  -8   7   9        189.81        190.71        14.27 o                         
  -7   7   9        660.25        627.29        17.77 o                         
  -6   7   9        395.96        394.60        22.36 o                         
  -5   7   9        119.17        130.85        11.12 o                         
  -4   7   9         24.90         38.65         7.09 o                         
  -3   7   9        262.65        279.92        11.42 o                         
  -2   7   9        334.28        324.15        11.49 o                         
  -1   7   9          0.00          1.78         3.99 o                         
   0   7   9          0.36         -3.69         3.95 o                         
   1   7   9          5.86         12.19         4.95 o                         
   2   7   9         29.92         25.19         5.97 o                         
   3   7   9         12.65          2.28         8.59 o                         
   4   7   9          2.73         -7.53         7.62 o                         
 -10   8   9        174.72        192.92        21.13 o                         
  -9   8   9        270.08        302.40        18.38 o                         
  -8   8   9        234.20        237.61        16.45 o                         
  -7   8   9          1.11          0.70         7.21 o                         
  -6   8   9         10.75          9.94         9.80 o                         
  -5   8   9          4.37          6.73         7.68 o                         
  -4   8   9          1.27          5.63         6.13 o                         
  -3   8   9         36.69         30.75        10.09 o                         
  -2   8   9         11.14         18.59         8.48 o                         
  -1   8   9         32.62         18.87         7.77 o                         
   0   8   9         36.35         23.75         8.06 o                         
   1   8   9         21.90         22.41         8.50 o                         
   2   8   9        119.02        134.33        18.87 o                         
   3   8   9         14.96          6.78         9.43 o                         
 -10   9   9         15.91          4.02        16.77 o                         
  -9   9   9        209.68        198.54        16.66 o                         
  -8   9   9        140.54        153.61        15.94 o                         
  -7   9   9         33.07         23.15        10.26 o                         
  -6   9   9         21.24         52.99        10.13 o                         
  -5   9   9         11.83         14.89         9.10 o                         
  -4   9   9        114.60        102.26        15.71 o                         
  -3   9   9         47.41         39.25         9.18 o                         
  -2   9   9        146.82        174.58        14.43 o                         
  -1   9   9         76.85         95.29        12.86 o                         
   0   9   9         49.01         41.85        10.98 o                         
   1   9   9         11.75         12.20         8.33 o                         
  -8  10   9         11.16          7.26         9.32 o                         
  -7  10   9         45.86         63.54        15.47 o                         
  -6  10   9         18.05          2.02         9.13 o                         
  -5  10   9          7.41         17.61         8.66 o                         
  -4  10   9          2.41         14.81         8.37 o                         
  -3  10   9          5.71         -2.74         6.94 o                         
  -2  10   9        109.07        126.60        15.00 o                         
  -1  10   9          2.17         -2.47         6.89 o                         
  -6  11   9          2.96         -7.74         9.43 o                         
  -5  11   9          3.30         -0.59         9.18 o                         
  -4  11   9         14.06          3.56         7.95 o                         
  -1 -11  10          1.14         10.21         8.28 o                         
   0 -11  10          0.41         -6.19         7.04 o                         
   1 -11  10          5.31          1.79         6.48 o                         
   2 -11  10         22.45         27.21         9.76 o                         
   3 -11  10        105.11         95.72        18.00 o                         
   4 -11  10         47.82         28.92        10.46 o                         
  -3 -10  10         14.71         15.91         8.56 o                         
  -2 -10  10         18.79         15.52         8.15 o                         
  -1 -10  10         49.51         53.69        10.74 o                         
   0 -10  10         14.32         21.57         7.24 o                         
   1 -10  10        174.48        189.88        12.68 o                         
   2 -10  10         61.51         77.33        15.17 o                         
   3 -10  10          0.65          1.26         6.13 o                         
   4 -10  10          4.25          7.93         7.04 o                         
   5 -10  10          1.38          2.60         6.80 o                         
   6 -10  10          8.12          1.15         8.75 o                         
  -5  -9  10         24.99         22.04        12.07 o                         
  -4  -9  10         28.39         21.49         9.23 o                         
  -3  -9  10          0.19         -5.04         6.00 o                         
  -2  -9  10         80.27         79.91        11.70 o                         
  -1  -9  10         80.58         94.92        15.41 o                         
   0  -9  10          5.56          1.19         4.57 o                         
   1  -9  10         24.02         26.56         6.12 o                         
   2  -9  10          2.45         -1.15         4.93 o                         
   3  -9  10          0.00         -2.79         5.50 o                         
   4  -9  10         85.05         69.63        10.95 o                         
   5  -9  10         71.35         80.42        14.35 o                         
   6  -9  10         21.03         19.36         8.81 o                         
   7  -9  10         26.00         25.00        14.38 o                         
  -6  -8  10          1.16         12.84        10.77 o                         
  -5  -8  10         26.26         30.07        16.77 o                         
  -4  -8  10        177.34        180.35        14.17 o                         
  -3  -8  10          9.98          5.81         7.06 o                         
  -2  -8  10          2.94          2.41         5.15 o                         
  -1  -8  10         16.93         14.63         5.44 o                         
   0  -8  10        299.31        302.80        11.93 o                         
   1  -8  10          5.51         -3.95         3.95 o                         
   2  -8  10         13.95         14.57         5.68 o                         
   3  -8  10         24.44         28.88         6.84 o                         
   4  -8  10        320.26        359.50        23.48 o                         
   5  -8  10         75.88         90.55        10.48 o                         
   6  -8  10         10.54          6.11         7.57 o                         
   7  -8  10         76.91         91.43        13.64 o                         
  -7  -7  10         33.03         20.57         9.53 o                         
  -6  -7  10         37.12         19.32         7.34 o                         
  -5  -7  10          0.78         -0.65         6.32 o                         
  -4  -7  10          0.00          2.29         4.71 o                         
  -3  -7  10         76.59         87.28         8.25 o                         
  -2  -7  10         55.62         56.87         7.58 o                         
  -1  -7  10         21.05         31.18         6.31 o                         
   0  -7  10         77.30         84.64         6.85 o                         
   1  -7  10          6.54         11.13         4.19 o                         
   2  -7  10          3.97          4.21         3.70 o                         
   3  -7  10         70.82         99.76         7.29 o                         
   4  -7  10         41.12         44.88         6.61 o                         
   5  -7  10         27.76         30.62         6.05 o                         
   6  -7  10          0.87          5.59         5.65 o                         
   7  -7  10          2.26          3.39         6.07 o                         
   8  -7  10          0.05          3.73         6.61 o                         
  -8  -6  10         17.96         10.12         8.33 o                         
  -7  -6  10         14.28         10.71         8.23 o                         
  -6  -6  10        332.34        348.79        18.25 o                         
  -5  -6  10         63.51         74.92        10.59 o                         
  -4  -6  10        149.80        158.21        10.19 o                         
  -3  -6  10         25.63         27.81         5.54 o                         
  -2  -6  10         39.59         56.09         6.26 o                         
  -1  -6  10         90.59         88.53         7.35 o                         
   0  -6  10         55.20         63.52         5.81 o                         
   1  -6  10          0.13          0.27         3.20 o                         
   2  -6  10          0.30          2.11         3.33 o                         
   3  -6  10         51.21         62.18         6.42 o                         
   4  -6  10          0.80          2.08         4.14 o                         
   5  -6  10         15.65         16.03         5.86 o                         
   6  -6  10        107.54        111.01        17.46 o                         
   7  -6  10         79.26        100.52        11.21 o                         
   8  -6  10          0.68         -0.01         6.05 o                         
  -9  -5  10         55.30         51.98        13.31 o                         
  -8  -5  10         62.93         72.63        11.91 o                         
  -7  -5  10          8.67         18.23         7.85 o                         
  -6  -5  10         80.76         64.11        10.25 o                         
  -5  -5  10          1.84          4.13         4.77 o                         
  -4  -5  10        104.96         97.48         8.92 o                         
  -3  -5  10        146.89        149.97         8.20 o                         
  -2  -5  10         18.63         17.61         3.86 o                         
  -1  -5  10         43.87         33.11         5.27 o                         
   0  -5  10         25.50         22.70         4.70 o                         
   1  -5  10        174.83        174.61         7.31 o                         
   2  -5  10        188.12        175.59         7.30 o                         
   3  -5  10          4.37          2.69         3.41 o                         
   4  -5  10         71.47         66.70         5.96 o                         
   5  -5  10          7.26          5.66         6.44 o                         
   6  -5  10         83.30         96.44        10.35 o                         
   7  -5  10         67.29         68.71        13.03 o                         
   8  -5  10         20.57         21.60         7.44 o                         
  -9  -4  10          5.81          3.61         7.20 o                         
  -8  -4  10          0.50         -4.99         4.99 o                         
  -7  -4  10          2.14          0.31         5.93 o                         
  -6  -4  10          0.78          1.34         5.66 o                         
  -5  -4  10        204.18        220.31        10.23 o                         
  -4  -4  10          6.40         -2.03         4.30 o                         
  -3  -4  10         17.19         13.78         3.52 o                         
  -2  -4  10        144.07        128.82         7.66 o                         
  -1  -4  10          1.32         -0.54         3.31 o                         
   0  -4  10        305.57        310.87         8.76 o                         
   1  -4  10        110.12        116.07         6.12 o                         
   2  -4  10        164.61        159.71         6.78 o                         
   3  -4  10         36.96         36.30         4.50 o                         
   4  -4  10         78.87         78.56         6.92 o                         
   5  -4  10         40.21         42.81         7.42 o                         
   6  -4  10          1.60         -2.04         4.71 o                         
   7  -4  10          0.16          5.65         5.23 o                         
   8  -4  10          9.39          1.71         6.27 o                         
 -10  -3  10          0.79          1.06         7.27 o                         
  -9  -3  10        111.66        108.01        11.41 o                         
  -8  -3  10        140.66        155.49        16.47 o                         
  -7  -3  10          5.78          9.18         5.60 o                         
  -6  -3  10         41.20         64.99         8.06 o                         
  -5  -3  10          0.09          0.54         3.89 o                         
  -4  -3  10         89.63         86.68         7.75 o                         
  -3  -3  10          0.86         -0.32         2.87 o                         
  -2  -3  10        478.28        491.71        10.45 o                         
  -1  -3  10        132.23        115.41         8.56 o                         
   0  -3  10          0.12         -3.60         3.96 o                         
   1  -3  10          1.01         -1.25         2.55 o                         
   2  -3  10        108.92        118.23         5.88 o                         
   3  -3  10         61.67         63.31         6.61 o                         
   4  -3  10        409.48        396.44        16.50 o                         
   5  -3  10         30.92         13.56         5.93 o                         
   6  -3  10         37.57         51.81         8.41 o                         
   7  -3  10         54.53         44.91         8.21 o                         
   8  -3  10        205.52        222.57        16.57 o                         
 -10  -2  10          4.49         -5.38         5.38 o                         
  -9  -2  10         26.20         32.29        12.47 o                         
  -8  -2  10        191.67        255.73        13.60 o                         
  -7  -2  10          1.63          6.68         5.27 o                         
  -6  -2  10         30.24         37.21         7.33 o                         
  -5  -2  10        314.05        463.29        33.43 o                         
  -4  -2  10        394.91        445.31        17.18 o                         
  -3  -2  10        431.49        453.97        14.52 o                         
  -2  -2  10        600.18        628.79        12.38 o                         
  -1  -2  10         39.10         37.35         4.24 o                         
   0  -2  10         94.10         97.40         5.38 o                         
   1  -2  10        139.32        117.02         7.05 o                         
   2  -2  10        354.93        310.88        10.29 o                         
   3  -2  10        311.27        276.01        10.20 o                         
   4  -2  10        824.76        832.64        20.63 o                         
   5  -2  10         18.18         22.35         5.53 o                         
   6  -2  10        121.12        131.54        12.53 o                         
   7  -2  10          0.30          0.45         5.71 o                         
   8  -2  10         17.01         20.02         7.59 o                         
 -11  -1  10          7.03          1.37         7.25 o                         
 -10  -1  10          9.19         12.63         6.93 o                         
  -9  -1  10         46.12         35.13         9.99 o                         
  -8  -1  10         35.25         35.87         7.54 o                         
  -7  -1  10         99.36        114.06        13.25 o                         
  -6  -1  10         79.51        100.94        16.04 o                         
  -5  -1  10         46.38         53.99         5.70 o                         
  -4  -1  10         92.37         83.19         5.18 o                         
  -3  -1  10       1259.85       1268.51        18.38 o                         
  -2  -1  10       1198.40       1243.59        18.09 o                         
  -1  -1  10         36.76         30.76         3.32 o                         
   0  -1  10        233.91        217.80         8.16 o                         
   1  -1  10        207.79        191.15         8.10 o                         
   2  -1  10         16.28         16.18         4.31 o                         
   3  -1  10         37.61         24.69         8.90 o                         
   4  -1  10        579.48        585.03        17.27 o                         
   5  -1  10         86.90        102.43         8.27 o                         
   6  -1  10         10.43         10.16         5.05 o                         
   7  -1  10        123.17        120.41        14.46 o                         
   8  -1  10         10.93          3.72         7.94 o                         
 -11   0  10          7.29          4.27         7.94 o                         
 -10   0  10         60.23         48.90         8.89 o                         
  -9   0  10         59.75         82.17        10.15 o                         
  -8   0  10         37.32         37.28         9.38 o                         
  -7   0  10         44.70         42.89         6.77 o                         
  -6   0  10        565.55        568.78        13.07 o                         
  -5   0  10         80.85         73.22         4.79 o                         
  -4   0  10          9.29          6.31         3.01 o                         
  -3   0  10         51.97         61.99         8.92 o                         
  -2   0  10        992.08       1016.95        15.75 o                         
  -1   0  10         90.36         80.73         6.31 o                         
   0   0  10        132.59        124.98         6.76 o                         
   1   0  10          2.03          1.25         3.86 o                         
   2   0  10         34.20         34.79         6.66 o                         
   3   0  10         69.99         62.82         7.21 o                         
   4   0  10        263.02        285.40        11.34 o                         
   5   0  10          6.38          0.95         4.43 o                         
   6   0  10          0.05         -0.67         4.47 o                         
   7   0  10          2.82          0.62         5.43 o                         
   8   0  10          1.09         -2.03         7.03 o                         
 -11   1  10         47.81         74.79        24.74 o                         
 -10   1  10          9.04          7.97        11.13 o                         
  -9   1  10        128.06        107.48        10.19 o                         
  -8   1  10        128.13        130.59        10.73 o                         
  -7   1  10          0.26         -1.86         4.19 o                         
  -6   1  10          0.01          9.03         3.51 o                         
  -5   1  10         25.75         33.89         3.96 o                         
  -4   1  10          0.14         -0.49         3.15 o                         
  -3   1  10          6.29          8.99         3.15 o                         
  -2   1  10        291.93        234.07        11.86 o                         
  -1   1  10         91.72         87.01         4.17 o                         
   0   1  10        552.53        558.96        13.37 o                         
   1   1  10        413.96        388.14        12.69 o                         
   2   1  10        581.76        515.21        15.15 o                         
   3   1  10        334.83        299.92        10.80 o                         
   4   1  10        108.20        112.67        11.49 o                         
   5   1  10         12.15          4.40         4.76 o                         
   6   1  10         11.94          4.18         5.23 o                         
   7   1  10         40.55         33.61         7.58 o                         
 -11   2  10         40.59         26.69         9.46 o                         
 -10   2  10          8.66         15.44         8.33 o                         
  -9   2  10         14.40         16.90         7.77 o                         
  -8   2  10         25.21         37.69         6.60 o                         
  -7   2  10         99.51         85.30         8.51 o                         
  -6   2  10        355.69        333.90        10.42 o                         
  -5   2  10        194.38        201.91         7.72 o                         
  -4   2  10         44.04         27.86         5.32 o                         
  -3   2  10          6.87          6.12         5.79 o                         
  -2   2  10        745.92        759.93        16.62 o                         
  -1   2  10        731.60        721.01        12.12 o                         
   0   2  10       2150.72       2084.53        25.95 o                         
   1   2  10        559.57        485.83        18.08 o                         
   2   2  10         34.93         32.96         5.97 o                         
   3   2  10          1.74          1.88         4.09 o                         
   4   2  10          5.65         12.63         5.90 o                         
   5   2  10          4.56          5.30         4.98 o                         
   6   2  10          0.30         -2.19         4.76 o                         
   7   2  10          9.04         -1.93         6.21 o                         
 -11   3  10         82.46         73.64        12.43 o                         
 -10   3  10          3.15         -3.25         6.70 o                         
  -9   3  10          9.96         11.19         5.24 o                         
  -8   3  10        150.76        141.26        18.82 o                         
  -7   3  10          6.09          7.16         4.94 o                         
  -6   3  10        119.06        106.67         7.22 o                         
  -5   3  10        185.79        188.51         7.93 o                         
  -4   3  10        247.56        264.07         9.36 o                         
  -3   3  10         91.99         95.63         6.81 o                         
  -2   3  10        435.80        455.62        10.18 o                         
  -1   3  10          1.57          0.46         3.18 o                         
   0   3  10        167.91        180.86         7.50 o                         
   1   3  10        204.92        210.13         8.17 o                         
   2   3  10         69.32         71.32         7.19 o                         
   3   3  10         25.51         21.98         5.32 o                         
   4   3  10         77.04         52.82         7.03 o                         
   5   3  10         88.07         58.04         7.81 o                         
   6   3  10         47.29         30.76         8.32 o                         
 -11   4  10          8.89         -9.64        11.15 o                         
 -10   4  10          0.40          5.10         7.36 o                         
  -9   4  10          3.07          3.05         8.39 o                         
  -8   4  10        120.54        117.63         9.21 o                         
  -7   4  10         29.44         14.61         5.49 o                         
  -6   4  10          0.31          4.77         4.04 o                         
  -5   4  10          0.30         -2.76         2.76 o                         
  -4   4  10         37.51         40.94         5.73 o                         
  -3   4  10        796.31        802.16        20.18 o                         
  -2   4  10       1129.38       1079.41        18.23 o                         
  -1   4  10        154.42        150.11         7.41 o                         
   0   4  10        134.03        147.15         7.27 o                         
   1   4  10        432.85        414.76        10.77 o                         
   2   4  10         26.59         25.23         5.51 o                         
   3   4  10         31.83         35.19         6.96 o                         
   4   4  10         14.24         14.09         6.41 o                         
   5   4  10         54.39         76.11        10.21 o                         
   6   4  10          8.26          6.82         7.64 o                         
 -11   5  10         12.13         15.53         8.81 o                         
 -10   5  10         61.38         65.03        13.55 o                         
  -9   5  10        115.21        128.46        14.88 o                         
  -8   5  10        143.86        134.99         8.40 o                         
  -7   5  10         23.99         29.23         9.20 o                         
  -6   5  10        348.90        342.83        12.33 o                         
  -5   5  10       1935.93       1889.81        31.20 o                         
  -4   5  10       1313.06       1293.13        28.33 o                         
  -3   5  10        364.24        378.34        13.19 o                         
  -2   5  10        169.05        172.44         9.24 o                         
  -1   5  10         85.66         92.40         6.36 o                         
   0   5  10         87.18         85.07         7.55 o                         
   1   5  10        368.46        346.20        20.05 o                         
   2   5  10          0.99         -1.79         5.17 o                         
   3   5  10          8.58         11.66        11.14 o                         
   4   5  10          1.22          0.43         6.06 o                         
   5   5  10         47.32         62.05         9.77 o                         
 -11   6  10          2.57         -7.89         8.43 o                         
 -10   6  10         61.09         63.37        19.96 o                         
  -9   6  10         57.62         54.41         9.94 o                         
  -8   6  10         51.00         91.88        12.96 o                         
  -7   6  10         70.39         72.85         9.96 o                         
  -6   6  10         57.39         56.70         8.31 o                         
  -5   6  10         98.31         98.98        19.61 o                         
  -4   6  10         44.83         47.19         7.23 o                         
  -3   6  10          1.09          0.37         3.47 o                         
  -2   6  10        196.64        206.84         9.33 o                         
  -1   6  10         38.36         42.62         6.15 o                         
   0   6  10         65.81         75.15         7.62 o                         
   1   6  10         25.97         10.41         7.70 o                         
   2   6  10          0.45          1.06         5.39 o                         
   3   6  10          0.18          1.06         6.36 o                         
   4   6  10        110.93        133.96        13.06 o                         
 -11   7  10         16.79         23.39        16.54 o                         
 -10   7  10         72.62         67.29        11.00 o                         
  -9   7  10         65.47         61.57        11.77 o                         
  -8   7  10          0.63         -0.74         4.67 o                         
  -7   7  10        384.47        342.48        29.97 o                         
  -6   7  10        552.19        557.18        23.97 o                         
  -5   7  10          0.01          0.50         6.06 o                         
  -4   7  10         51.76         43.85         7.28 o                         
  -3   7  10          8.67          8.05         4.68 o                         
  -2   7  10         77.61         77.60         7.66 o                         
  -1   7  10         47.23         41.61         6.31 o                         
   0   7  10         17.77         23.75         5.87 o                         
   1   7  10        167.92        190.63        18.99 o                         
   2   7  10         61.80         80.48        18.51 o                         
   3   7  10         36.04         21.05         8.08 o                         
 -10   8  10          0.73          1.99         9.85 o                         
  -9   8  10        274.79        255.33        17.23 o                         
  -8   8  10        204.48        175.23        21.50 o                         
  -7   8  10         39.25         45.91        12.28 o                         
  -6   8  10         29.30         33.88        16.54 o                         
  -5   8  10          1.28          0.80         5.74 o                         
  -4   8  10        134.62        130.28        12.18 o                         
  -3   8  10         18.09         26.26         8.12 o                         
  -2   8  10        143.71        157.67        16.45 o                         
  -1   8  10         27.55         30.87        10.32 o                         
   0   8  10         22.10         26.92         8.67 o                         
   1   8  10         69.37         54.90        13.77 o                         
   2   8  10         42.68         17.53        12.24 o                         
  -9   9  10          0.02         -3.18         8.68 o                         
  -8   9  10         31.59         14.68         9.58 o                         
  -7   9  10         37.29         36.00        15.95 o                         
  -6   9  10         15.60          8.63         7.17 o                         
  -5   9  10         16.73         19.66        10.51 o                         
  -4   9  10          0.29          4.17         6.90 o                         
  -3   9  10          9.74         10.27         9.05 o                         
  -2   9  10          2.33         -6.38         6.38 o                         
  -1   9  10          0.83         -6.50         6.50 o                         
   0   9  10         11.41         -0.98         9.52 o                         
   1   9  10          1.61          0.15        10.09 o                         
  -8  10  10         15.18         25.27        10.62 o                         
  -7  10  10          4.20          7.59        10.42 o                         
  -6  10  10         30.14         51.62        14.06 o                         
  -5  10  10         17.75         13.44        13.47 o                         
  -4  10  10         23.42         13.83        10.94 o                         
  -3  10  10         66.90         54.59        11.47 o                         
  -2  10  10        121.43        140.09        16.20 o                         
  -1  10  10          1.78          5.74         8.32 o                         
   0 -11  11         24.93         51.73        18.90 o                         
   1 -11  11         42.36         30.10         8.58 o                         
   2 -11  11         24.64         21.51         9.49 o                         
  -3 -10  11         21.12         16.04        11.64 o                         
  -2 -10  11         28.35         25.53        12.70 o                         
  -1 -10  11         51.65         43.79        10.41 o                         
   0 -10  11          3.57          1.26         6.62 o                         
   1 -10  11          5.89          4.66         6.54 o                         
   2 -10  11         11.61          6.89         6.43 o                         
   3 -10  11         13.64          6.20         6.94 o                         
   4 -10  11        108.89        120.23        15.88 o                         
   5 -10  11          4.16          2.94         9.16 o                         
  -4  -9  11        252.39        276.76        23.11 o                         
  -3  -9  11          1.73         -6.00         6.36 o                         
  -2  -9  11         41.73         38.11         9.73 o                         
  -1  -9  11        108.01        121.59        18.82 o                         
   0  -9  11         20.80         25.46         6.18 o                         
   1  -9  11          0.01          1.52         4.92 o                         
   2  -9  11         32.76         41.39         7.18 o                         
   3  -9  11        130.32        101.06        12.27 o                         
   4  -9  11          0.28          2.20         6.40 o                         
   5  -9  11         13.15          5.68         8.69 o                         
   6  -9  11          0.11          3.30         7.62 o                         
  -6  -8  11          4.22          9.85        10.43 o                         
  -5  -8  11          6.19          4.84        10.02 o                         
  -4  -8  11          6.19          4.08         6.41 o                         
  -3  -8  11        165.61        191.52        12.30 o                         
  -2  -8  11         89.86        105.82        10.62 o                         
  -1  -8  11         73.00         65.75         7.30 o                         
   0  -8  11         16.24          7.97         4.99 o                         
   1  -8  11        146.20        138.87        14.03 o                         
   2  -8  11          0.26          0.81         5.12 o                         
   3  -8  11        230.00        253.84        13.36 o                         
   4  -8  11         58.88         65.29        11.67 o                         
   5  -8  11          4.58         -6.17         6.17 o                         
   6  -8  11         34.48         28.20         9.53 o                         
   7  -8  11          9.12         25.47         9.49 o                         
  -7  -7  11         36.86         24.61         9.77 o                         
  -6  -7  11         60.22         39.75         8.98 o                         
  -5  -7  11        123.87        124.64        13.78 o                         
  -4  -7  11         12.38          9.30         5.21 o                         
  -3  -7  11         69.76         76.57         7.99 o                         
  -2  -7  11         60.01         58.97         8.20 o                         
  -1  -7  11          0.04          1.81         5.14 o                         
   0  -7  11         54.62         62.17         6.26 o                         
   1  -7  11         40.07         51.19         5.80 o                         
   2  -7  11        432.76        463.43        12.43 o                         
   3  -7  11          4.74          4.11         4.17 o                         
   4  -7  11          1.06          1.54         5.18 o                         
   5  -7  11         39.94         62.73        14.35 o                         
   6  -7  11          0.54          0.23         6.02 o                         
   7  -7  11         52.91         50.71        11.00 o                         
  -8  -6  11         88.08         90.36        21.52 o                         
  -7  -6  11         90.23         88.65        15.61 o                         
  -6  -6  11         13.85         11.31         7.46 o                         
  -5  -6  11         33.15         24.59         6.72 o                         
  -4  -6  11          4.35          2.21         4.44 o                         
  -3  -6  11          1.39          6.44         4.49 o                         
  -2  -6  11         22.64         11.89         4.45 o                         
  -1  -6  11        167.46        162.08         8.96 o                         
   0  -6  11        151.66        136.53         7.26 o                         
   1  -6  11          9.57          9.69         4.31 o                         
   2  -6  11        121.70        142.15         7.47 o                         
   3  -6  11        206.69        193.07         8.44 o                         
   4  -6  11         75.37         74.02         9.16 o                         
   5  -6  11         40.85         44.37         7.89 o                         
   6  -6  11          0.64          2.37         6.21 o                         
   7  -6  11          5.13         -5.32         5.32 o                         
   8  -6  11         64.82         74.64        10.78 o                         
  -8  -5  11          0.79          7.17         7.55 o                         
  -7  -5  11          5.50          6.19         7.02 o                         
  -6  -5  11          9.93          9.38         6.83 o                         
  -5  -5  11        305.99        265.36        12.03 o                         
  -4  -5  11        105.70        124.88         8.22 o                         
  -3  -5  11          0.39          0.70         3.98 o                         
  -2  -5  11        162.96        154.15         7.78 o                         
  -1  -5  11         20.70         17.58         4.42 o                         
   0  -5  11        482.71        466.64        11.30 o                         
   1  -5  11         41.39         40.89         4.92 o                         
   2  -5  11         78.47         82.71         6.59 o                         
   3  -5  11         14.82         14.12         6.53 o                         
   4  -5  11         80.18         70.21         7.36 o                         
   5  -5  11         79.32         72.42         9.19 o                         
   6  -5  11         14.96         17.33         6.47 o                         
   7  -5  11         42.79         41.91         9.59 o                         
   8  -5  11          5.58          6.27         7.16 o                         
  -9  -4  11         28.07         33.48         9.12 o                         
  -8  -4  11        196.04        193.31        19.84 o                         
  -7  -4  11        143.14        201.27        17.04 o                         
  -6  -4  11         23.72         31.94         8.02 o                         
  -5  -4  11        107.54        124.42         8.69 o                         
  -4  -4  11         62.39         69.83        10.26 o                         
  -3  -4  11        342.56        322.39         8.93 o                         
  -2  -4  11        485.87        411.55        11.15 o                         
  -1  -4  11        399.18        355.94        10.50 o                         
   0  -4  11          0.37          3.59         3.28 o                         
   1  -4  11       1018.38        954.09        15.80 o                         
   2  -4  11        121.75        125.66         9.47 o                         
   3  -4  11         57.85         72.13         7.13 o                         
   4  -4  11        146.44        154.71         9.02 o                         
   5  -4  11        135.54        151.27        13.14 o                         
   6  -4  11        146.08        139.34        11.79 o                         
   7  -4  11         40.26         37.62         8.10 o                         
   8  -4  11        115.16         99.79        11.86 o                         
 -10  -3  11        139.30        119.53        20.97 o                         
  -9  -3  11          0.02          4.44         6.65 o                         
  -8  -3  11        113.62        151.65        22.05 o                         
  -7  -3  11         49.25         67.36         8.65 o                         
  -6  -3  11         81.55        160.04        27.64 o                         
  -5  -3  11        150.42        178.78        14.39 o                         
  -4  -3  11        178.90        151.76        13.33 o                         
  -3  -3  11         32.33         18.79         3.79 o                         
  -2  -3  11        469.62        464.88        11.38 o                         
  -1  -3  11        143.50        136.81         6.87 o                         
   0  -3  11          0.03         -2.67         2.67 o                         
   1  -3  11         17.64          7.55         4.56 o                         
   2  -3  11          0.95          2.04         3.59 o                         
   3  -3  11        584.67        535.42        14.27 o                         
   4  -3  11          0.15         -0.20         4.44 o                         
   5  -3  11        244.94        270.48        13.52 o                         
   6  -3  11         58.12         40.93         7.96 o                         
   7  -3  11         59.38         36.24         7.97 o                         
   8  -3  11         35.19         36.19         8.49 o                         
 -10  -2  11          0.50          0.30         6.21 o                         
  -9  -2  11        336.19        384.28        37.61 o                         
  -8  -2  11          0.58          1.73         5.93 o                         
  -7  -2  11         12.38         10.12         5.61 o                         
  -6  -2  11          7.36         11.27         5.02 o                         
  -5  -2  11        134.85        152.08         8.56 o                         
  -4  -2  11        570.73        571.45        18.79 o                         
  -3  -2  11        595.46        594.34        12.99 o                         
  -2  -2  11        488.98        508.18        11.79 o                         
  -1  -2  11         38.65         35.14         4.44 o                         
   0  -2  11          8.38          6.86         3.97 o                         
   1  -2  11        459.36        450.86        12.45 o                         
   2  -2  11        171.63        165.98         8.42 o                         
   3  -2  11         26.98         28.21         6.48 o                         
   4  -2  11        128.07        126.47        14.80 o                         
   5  -2  11        182.39        215.57        14.96 o                         
   6  -2  11         29.73         30.82         7.54 o                         
   7  -2  11          9.80          1.98         5.85 o                         
   8  -2  11          9.04         21.59         8.07 o                         
 -11  -1  11         64.76         49.94        12.65 o                         
 -10  -1  11         45.07         44.47         8.90 o                         
  -9  -1  11        221.98        264.49        15.37 o                         
  -8  -1  11        201.66        227.04        14.91 o                         
  -7  -1  11        300.47        394.09        17.93 o                         
  -6  -1  11        395.88        433.50        13.17 o                         
  -5  -1  11        172.79        174.71        15.86 o                         
  -4  -1  11         26.82         19.37         3.97 o                         
  -3  -1  11         60.87         63.78         5.36 o                         
  -2  -1  11          4.09          5.64         3.86 o                         
  -1  -1  11        231.16        203.31         5.90 o                         
   0  -1  11         75.39         69.98         6.69 o                         
   1  -1  11         14.62         17.91         4.46 o                         
   2  -1  11        274.40        257.27        10.04 o                         
   3  -1  11        489.66        454.29        15.11 o                         
   4  -1  11        900.16        868.49        42.23 o                         
   5  -1  11         75.28         89.72         8.78 o                         
   6  -1  11        118.85        136.90        10.17 o                         
   7  -1  11          0.09         -0.65         5.96 o                         
   8  -1  11          9.83         -3.43         7.19 o                         
 -11   0  11          0.17         -1.51         8.55 o                         
 -10   0  11        144.59        139.27        13.57 o                         
  -9   0  11        260.17        249.43        13.69 o                         
  -8   0  11         76.04         83.55         9.39 o                         
  -7   0  11         68.84         61.57         8.20 o                         
  -6   0  11         38.57         43.70         5.47 o                         
  -5   0  11         52.88         47.94         5.74 o                         
  -4   0  11         27.42         28.15         4.35 o                         
  -3   0  11          0.01          3.95         3.02 o                         
  -2   0  11         23.86         29.58         4.56 o                         
  -1   0  11         71.53         79.67         6.65 o                         
   0   0  11       1789.04       1672.82        24.98 o                         
   1   0  11        360.95        343.13        11.05 o                         
   2   0  11        675.34        613.42        19.26 o                         
   3   0  11        471.69        470.91        15.44 o                         
   4   0  11        183.89        181.48        16.90 o                         
   5   0  11         10.74         14.08         5.11 o                         
   6   0  11          3.43         14.96         6.50 o                         
   7   0  11         14.21         10.61         7.09 o                         
 -11   1  11          7.98         -4.11         7.61 o                         
 -10   1  11         44.25         31.16         7.90 o                         
  -9   1  11         27.45         18.38         6.19 o                         
  -8   1  11        145.97        138.45        14.59 o                         
  -7   1  11        347.76        354.50        16.06 o                         
  -6   1  11        346.59        329.70        10.57 o                         
  -5   1  11         35.42         38.64         4.38 o                         
  -4   1  11         11.54         12.33         3.67 o                         
  -3   1  11         17.94         20.54         4.35 o                         
  -2   1  11        615.22        635.51        12.56 o                         
  -1   1  11        452.50        431.86        11.65 o                         
   0   1  11        725.47        691.77        15.29 o                         
   1   1  11         17.18         26.14         5.63 o                         
   2   1  11         22.83         31.48         8.25 o                         
   3   1  11         23.01         21.45         9.14 o                         
   4   1  11        115.29        109.68         9.18 o                         
   5   1  11         10.80          2.33         4.80 o                         
   6   1  11        135.30        138.74        10.49 o                         
   7   1  11          0.26         -5.45         5.61 o                         
 -11   2  11        317.55        335.61        25.74 o                         
 -10   2  11         25.96         12.78         6.33 o                         
  -9   2  11          0.24          5.73         5.39 o                         
  -8   2  11          7.16         10.44         5.15 o                         
  -7   2  11         38.48         39.08         5.72 o                         
  -6   2  11        177.81        183.12         9.93 o                         
  -5   2  11          5.17          8.18         3.44 o                         
  -4   2  11        548.36        549.84        14.35 o                         
  -3   2  11         74.66         68.83         8.32 o                         
  -2   2  11        474.60        486.22        14.73 o                         
  -1   2  11       1436.46       1391.07        22.50 o                         
   0   2  11       1082.14       1092.67        22.17 o                         
   1   2  11        233.63        234.27        10.76 o                         
   2   2  11         55.00         41.03         7.04 o                         
   3   2  11         18.16         13.53         5.18 o                         
   4   2  11        346.06        349.52        16.62 o                         
   5   2  11        113.52        127.84        13.06 o                         
   6   2  11        175.47        211.30        12.37 o                         
 -11   3  11         37.58         45.80        11.81 o                         
 -10   3  11          4.98          0.53         7.00 o                         
  -9   3  11          2.86         10.33         5.57 o                         
  -8   3  11          4.47          7.10         5.37 o                         
  -7   3  11         34.49         29.79         5.61 o                         
  -6   3  11          4.04          2.80         3.44 o                         
  -5   3  11         40.21         30.00         4.79 o                         
  -4   3  11         55.41         62.13         8.07 o                         
  -3   3  11       1089.18       1068.76        20.37 o                         
  -2   3  11       1894.73       1862.78        23.53 o                         
  -1   3  11        331.64        336.59        10.04 o                         
   0   3  11        450.50        411.74        17.63 o                         
   1   3  11         12.55          1.63         4.25 o                         
   2   3  11        122.21        132.93        10.20 o                         
   3   3  11          2.01          7.74         4.88 o                         
   4   3  11         16.50         16.44         5.82 o                         
   5   3  11          0.00         -5.55         5.55 o                         
   6   3  11         14.69         21.90         8.00 o                         
 -11   4  11         23.42         22.88         9.63 o                         
 -10   4  11         25.81         31.92         8.76 o                         
  -9   4  11         10.75          6.35         6.31 o                         
  -8   4  11          8.01          2.81         4.60 o                         
  -7   4  11          2.22          2.37         6.18 o                         
  -6   4  11        343.80        313.90        10.53 o                         
  -5   4  11        876.72        881.36        17.33 o                         
  -4   4  11        127.29        136.95         8.25 o                         
  -3   4  11         59.10         61.07         6.76 o                         
  -2   4  11          3.08         -1.49         3.11 o                         
  -1   4  11         15.29         18.36         4.41 o                         
   0   4  11        178.41        169.69         9.79 o                         
   1   4  11         93.58        111.64        10.02 o                         
   2   4  11          7.80          3.29         4.96 o                         
   3   4  11        134.15        131.61        11.65 o                         
   4   4  11          6.26         10.80         6.47 o                         
   5   4  11          0.01          3.46         6.70 o                         
 -11   5  11          7.97         -3.45         7.92 o                         
 -10   5  11         20.09         11.41        10.63 o                         
  -9   5  11          5.60          7.62         8.90 o                         
  -8   5  11         86.75         75.35         8.46 o                         
  -7   5  11          0.17         -0.47         5.20 o                         
  -6   5  11         28.89         28.55         4.83 o                         
  -5   5  11        416.09        392.16        15.57 o                         
  -4   5  11        521.75        493.52        19.09 o                         
  -3   5  11         94.77        101.30         8.85 o                         
  -2   5  11         42.93         55.69         6.11 o                         
  -1   5  11         24.74         34.66         4.89 o                         
   0   5  11        107.02        127.34        10.60 o                         
   1   5  11        383.45        365.11        15.59 o                         
   2   5  11         50.59         54.80        17.22 o                         
   3   5  11        109.76        112.93        20.97 o                         
   4   5  11          3.48         11.17         7.20 o                         
   5   5  11         22.13         35.26         8.99 o                         
 -11   6  11          0.00         -6.16         8.67 o                         
 -10   6  11          9.34         17.35         9.38 o                         
  -9   6  11          5.67         10.64         6.98 o                         
  -8   6  11          0.41         -1.53         6.84 o                         
  -7   6  11        342.91        339.88        15.99 o                         
  -6   6  11         78.42         88.98        13.03 o                         
  -5   6  11        105.68        121.44        11.13 o                         
  -4   6  11         58.43         60.72         7.56 o                         
  -3   6  11        224.69        246.72        14.63 o                         
  -2   6  11         48.27         56.26         8.72 o                         
  -1   6  11          2.56          9.90         4.75 o                         
   0   6  11         41.48         56.02         8.05 o                         
   1   6  11         93.30        120.31        11.07 o                         
   2   6  11          8.12          8.12         6.43 o                         
   3   6  11         22.36         21.42         7.96 o                         
   4   6  11          1.04         -5.51         7.07 o                         
 -10   7  11         13.36         -3.68         9.92 o                         
  -9   7  11         61.79         48.11        15.63 o                         
  -8   7  11         43.18         45.20         7.81 o                         
  -7   7  11          0.37          6.05        11.46 o                         
  -6   7  11          9.11          5.91        12.99 o                         
  -5   7  11         18.39         24.25         6.48 o                         
  -4   7  11        121.86        138.70        11.71 o                         
  -3   7  11        177.26        181.06         9.78 o                         
  -2   7  11          0.02          3.44         4.57 o                         
  -1   7  11          9.03         -1.55         4.37 o                         
   0   7  11          4.16          2.39         6.00 o                         
   1   7  11         12.60         14.10         6.64 o                         
   2   7  11         20.42         23.77         8.13 o                         
   3   7  11         21.85          6.96         8.74 o                         
 -10   8  11          0.04          5.80        11.46 o                         
  -9   8  11          2.12          1.54         7.51 o                         
  -8   8  11         11.20         15.94         9.85 o                         
  -7   8  11          5.65         -4.79        13.82 o                         
  -6   8  11         68.90         93.73        17.36 o                         
  -5   8  11         12.18         15.12         7.21 o                         
  -4   8  11         24.87         31.25         8.61 o                         
  -3   8  11          1.86         -2.51         6.65 o                         
  -2   8  11         99.88        126.18        17.32 o                         
  -1   8  11         42.31         66.93        19.02 o                         
   0   8  11          0.48         -7.76         7.76 o                         
   1   8  11         45.77         35.14        13.18 o                         
  -9   9  11          2.41         -0.35         8.61 o                         
  -8   9  11          2.51          8.50        10.49 o                         
  -7   9  11         11.50         19.14        11.35 o                         
  -6   9  11          2.31          8.16         9.26 o                         
  -5   9  11         19.40         15.01        14.29 o                         
  -4   9  11         69.58         82.48        12.06 o                         
  -3   9  11        135.15        149.78        15.06 o                         
  -2   9  11         63.60         58.43        11.40 o                         
  -1   9  11         19.46         13.09        13.58 o                         
   0   9  11          6.55         11.79        10.73 o                         
  -7  10  11         16.34          4.72        10.56 o                         
  -6  10  11         28.74         44.60        14.15 o                         
  -5  10  11         13.85         13.32        10.49 o                         
  -4  10  11          6.41          6.18         7.97 o                         
  -3  10  11          0.67          4.26         9.58 o                         
  -2 -10  12          0.01         10.97         8.49 o                         
  -1 -10  12         23.85          6.37         7.75 o                         
   0 -10  12         29.40         25.88         9.03 o                         
   1 -10  12        145.73        156.80        11.36 o                         
   2 -10  12         45.34         39.40         9.72 o                         
   3 -10  12         12.40          0.70         7.83 o                         
   4 -10  12         36.51         47.58        11.38 o                         
  -4  -9  12          0.10         11.74        10.60 o                         
  -3  -9  12         56.71         64.78        11.05 o                         
  -2  -9  12         46.32         33.90         8.56 o                         
  -1  -9  12        116.67        137.53        11.83 o                         
   0  -9  12          0.00         -0.53         4.87 o                         
   1  -9  12         74.54         81.37         8.86 o                         
   2  -9  12         21.99         17.74         6.49 o                         
   3  -9  12         43.18         37.26        10.19 o                         
   4  -9  12          2.13         -0.80         9.17 o                         
   5  -9  12          0.83         -3.71         7.47 o                         
  -5  -8  12         93.78         75.42        15.51 o                         
  -4  -8  12         25.18         22.82         7.53 o                         
  -3  -8  12         46.66         51.47         8.78 o                         
  -2  -8  12          0.37          2.25         5.56 o                         
  -1  -8  12          5.91          2.34         6.47 o                         
   0  -8  12        199.35        215.41        11.05 o                         
   1  -8  12         55.86         53.07         8.05 o                         
   2  -8  12        169.03        162.16        10.06 o                         
   3  -8  12          0.05         -4.71         5.59 o                         
   4  -8  12         96.93         66.84        11.25 o                         
   5  -8  12        130.08        106.40        14.09 o                         
   6  -8  12          1.87          8.41         8.55 o                         
  -7  -7  12          6.63         10.91        10.80 o                         
  -6  -7  12         33.78         33.97         8.93 o                         
  -5  -7  12          3.19          2.96         6.14 o                         
  -4  -7  12         35.63         36.57         6.73 o                         
  -3  -7  12        106.42        135.64        11.59 o                         
  -2  -7  12        109.92        110.29        12.33 o                         
  -1  -7  12          1.59         -1.53         3.49 o                         
   0  -7  12        110.98        107.87         7.80 o                         
   1  -7  12         17.45         11.78         4.31 o                         
   2  -7  12         54.14         56.28         8.20 o                         
   3  -7  12         36.83         40.01         6.52 o                         
   4  -7  12         49.94         49.20         8.33 o                         
   5  -7  12         15.05         12.70         6.91 o                         
   6  -7  12         87.14         85.02        10.64 o                         
   7  -7  12          4.64          2.20         6.40 o                         
  -7  -6  12         27.94         25.12         9.26 o                         
  -6  -6  12        222.76        212.63        13.59 o                         
  -5  -6  12        221.25        236.31        13.50 o                         
  -4  -6  12        231.34        272.71        12.53 o                         
  -3  -6  12         21.29         33.93         6.73 o                         
  -2  -6  12        165.37        185.25        10.90 o                         
  -1  -6  12         22.27         20.62         5.10 o                         
   0  -6  12        104.01        116.83         7.65 o                         
   1  -6  12         24.33         24.49         4.96 o                         
   2  -6  12          2.24          2.70         4.62 o                         
   3  -6  12        105.17         94.48         8.10 o                         
   4  -6  12          5.29          5.05         6.04 o                         
   5  -6  12          0.18          3.78         5.91 o                         
   6  -6  12         50.00         40.95         8.40 o                         
   7  -6  12          3.10          8.96         6.75 o                         
  -8  -5  12         35.50         31.90        10.03 o                         
  -7  -5  12         92.33         77.66        11.99 o                         
  -6  -5  12         40.37         40.16         9.03 o                         
  -5  -5  12          0.68          2.21         4.64 o                         
  -4  -5  12         58.92         63.10         7.63 o                         
  -3  -5  12         16.77          8.32         4.34 o                         
  -2  -5  12        196.91        204.97         8.90 o                         
  -1  -5  12         48.02         66.03         6.47 o                         
   0  -5  12        315.41        337.11         9.97 o                         
   1  -5  12        188.73        213.94         9.60 o                         
   2  -5  12        126.39        125.58         8.34 o                         
   3  -5  12          2.73         -1.43         3.90 o                         
   4  -5  12          4.61          2.47         4.21 o                         
   5  -5  12         21.45         15.17         7.59 o                         
   6  -5  12         25.64         10.10         9.31 o                         
   7  -5  12          8.06         -3.09         5.67 o                         
  -9  -4  12         10.68         10.34         8.16 o                         
  -8  -4  12          1.07         -2.77         6.99 o                         
  -7  -4  12         35.85         59.82        11.04 o                         
  -6  -4  12         92.42        114.60        13.26 o                         
  -5  -4  12          9.88          9.00         4.60 o                         
  -4  -4  12         14.30         14.98         4.78 o                         
  -3  -4  12        334.71        332.31        11.23 o                         
  -2  -4  12        252.64        280.81         9.57 o                         
  -1  -4  12         49.40         62.09         6.14 o                         
   0  -4  12         88.46         85.03         6.04 o                         
   1  -4  12          6.89         12.81         4.25 o                         
   2  -4  12          0.13         -0.60         3.88 o                         
   3  -4  12        237.26        246.11        10.42 o                         
   4  -4  12         37.47         34.13         5.99 o                         
   5  -4  12          9.40         16.03         6.37 o                         
   6  -4  12          3.39          8.08         6.27 o                         
   7  -4  12         30.21         22.53         7.68 o                         
 -10  -3  12          0.53         12.52        21.02 o                         
  -9  -3  12        505.77        709.56        52.75 o                         
  -8  -3  12         53.94        105.77        36.68 o                         
  -7  -3  12         29.12         39.60        13.06 o                         
  -6  -3  12        245.08        393.36        48.78 o                         
  -5  -3  12        225.91        255.13        11.25 o                         
  -4  -3  12        221.69        233.05        10.47 o                         
  -3  -3  12        155.29        141.73         7.45 o                         
  -2  -3  12        202.01        187.81         7.92 o                         
  -1  -3  12          2.31         -0.94         3.09 o                         
   0  -3  12          7.01          5.37         3.88 o                         
   1  -3  12         81.76         93.28         7.05 o                         
   2  -3  12          0.14          2.41         3.73 o                         
   3  -3  12         53.55         42.66         5.98 o                         
   4  -3  12          0.10          5.36         5.30 o                         
   5  -3  12         13.89         16.83         6.59 o                         
   6  -3  12        140.43        121.22        11.88 o                         
   7  -3  12        229.71        282.44        15.81 o                         
 -10  -2  12          7.91          0.82         6.82 o                         
  -9  -2  12        145.64        202.05        21.70 o                         
  -8  -2  12         20.94         27.68         7.21 o                         
  -7  -2  12        138.80        257.98        15.15 o                         
  -6  -2  12        185.44        284.56        18.49 o                         
  -5  -2  12         43.92         37.60         6.11 o                         
  -4  -2  12          0.15          1.75         3.78 o                         
  -3  -2  12       1500.75       1530.93        20.87 o                         
  -2  -2  12        249.38        229.55        10.66 o                         
  -1  -2  12         34.62         29.80         5.65 o                         
   0  -2  12         44.96         39.80         5.41 o                         
   1  -2  12        174.83        166.44         8.62 o                         
   2  -2  12          5.13          1.75         3.96 o                         
   3  -2  12        460.59        445.13        15.89 o                         
   4  -2  12        960.69        972.10        31.23 o                         
   5  -2  12          4.13          8.14         4.83 o                         
   6  -2  12         22.03         28.78         7.50 o                         
   7  -2  12          0.82         -3.53         6.22 o                         
 -10  -1  12         24.00         12.77         7.21 o                         
  -9  -1  12          0.12          7.02         6.41 o                         
  -8  -1  12          3.96          0.35         5.22 o                         
  -7  -1  12         47.96         57.84        10.67 o                         
  -6  -1  12         40.96         42.76         7.91 o                         
  -5  -1  12          5.17          0.42         3.91 o                         
  -4  -1  12        133.59        125.87         7.04 o                         
  -3  -1  12       2050.75       2019.77        26.81 o                         
  -2  -1  12         32.30         33.12         4.46 o                         
  -1  -1  12         98.28         94.94         6.97 o                         
   0  -1  12        195.66        187.69         9.63 o                         
   1  -1  12        184.71        161.98         8.89 o                         
   2  -1  12        291.49        292.51        10.96 o                         
   3  -1  12        108.73        122.93        10.29 o                         
   4  -1  12          1.99          2.45         5.08 o                         
   5  -1  12        127.29        134.23        10.32 o                         
   6  -1  12         25.40          7.18         6.53 o                         
   7  -1  12          0.55          1.31         6.37 o                         
 -11   0  12          2.23         12.27         7.57 o                         
 -10   0  12          0.62          3.76         6.20 o                         
  -9   0  12        230.08        241.24        13.81 o                         
  -8   0  12         78.14         58.07         8.49 o                         
  -7   0  12         13.58         13.23         5.80 o                         
  -6   0  12         71.26         76.20         6.60 o                         
  -5   0  12         17.02         23.24         3.98 o                         
  -4   0  12          2.11          0.02         3.11 o                         
  -3   0  12         23.26         36.86         7.73 o                         
  -2   0  12         28.54         20.42         3.85 o                         
  -1   0  12        254.73        258.56         9.75 o                         
   0   0  12          1.95         11.52         4.20 o                         
   1   0  12        103.99        112.85         7.55 o                         
   2   0  12        641.13        624.40        17.76 o                         
   3   0  12        633.48        650.33        21.34 o                         
   4   0  12         20.23         24.03         5.72 o                         
   5   0  12          0.09         -1.18         5.55 o                         
   6   0  12         47.85         51.27         7.96 o                         
   7   0  12         41.72         33.20         9.89 o                         
 -11   1  12         96.59         88.50        15.57 o                         
 -10   1  12          0.42         -0.59         5.31 o                         
  -9   1  12        131.94        112.44        10.61 o                         
  -8   1  12          0.00         -1.88         4.72 o                         
  -7   1  12         12.11          1.49         4.65 o                         
  -6   1  12         26.91         36.36         6.57 o                         
  -5   1  12         10.12         12.25         3.74 o                         
  -4   1  12         86.83         95.39         6.55 o                         
  -3   1  12         63.96         71.00         6.04 o                         
  -2   1  12        135.56        115.70         7.95 o                         
  -1   1  12        374.91        349.07        11.13 o                         
   0   1  12       1624.61       1611.30        29.97 o                         
   1   1  12         36.47         27.51         5.94 o                         
   2   1  12         50.75         50.65         7.42 o                         
   3   1  12          2.06          1.18         4.92 o                         
   4   1  12         54.11         56.56         7.52 o                         
   5   1  12         23.41         14.94         5.57 o                         
   6   1  12          5.86         -1.12         6.35 o                         
 -11   2  12         44.99         41.79        10.87 o                         
 -10   2  12          1.05          8.30         6.32 o                         
  -9   2  12          8.02          9.69         9.24 o                         
  -8   2  12         28.82         16.89         6.55 o                         
  -7   2  12          6.39          6.83         4.25 o                         
  -6   2  12         87.15         90.03         6.27 o                         
  -5   2  12         20.04         10.81         3.90 o                         
  -4   2  12        594.18        594.46        17.53 o                         
  -3   2  12        218.62        247.05        10.65 o                         
  -2   2  12        294.72        280.68        10.10 o                         
  -1   2  12         34.98         29.26         5.26 o                         
   0   2  12        119.60        119.53         8.61 o                         
   1   2  12         36.69         40.60         6.70 o                         
   2   2  12        157.54        136.40        11.22 o                         
   3   2  12          0.65          0.00         4.54 o                         
   4   2  12          6.68          4.16         5.97 o                         
   5   2  12         81.69         80.09         9.08 o                         
   6   2  12         32.05         47.94         8.45 o                         
 -11   3  12         24.23         21.86         9.72 o                         
 -10   3  12         16.94         12.60         8.64 o                         
  -9   3  12         33.11         42.05         7.71 o                         
  -8   3  12         49.92         42.59         7.66 o                         
  -7   3  12         60.73         59.01         6.83 o                         
  -6   3  12         41.38         43.31         5.60 o                         
  -5   3  12        205.34        211.60        13.81 o                         
  -4   3  12         28.53         33.53         6.20 o                         
  -3   3  12          2.41          4.76         4.41 o                         
  -2   3  12        371.18        371.25        11.22 o                         
  -1   3  12         11.22          4.34         4.44 o                         
   0   3  12          6.03         10.52         4.80 o                         
   1   3  12         30.48         26.53         6.28 o                         
   2   3  12          7.20          2.76         4.66 o                         
   3   3  12        151.73        133.06        11.35 o                         
   4   3  12         69.27         49.14         8.58 o                         
   5   3  12         97.06         91.42        11.19 o                         
 -11   4  12         10.76         -6.24         7.33 o                         
 -10   4  12          1.55         -5.42         6.73 o                         
  -9   4  12         35.27         34.13         7.27 o                         
  -8   4  12        273.83        258.01        21.34 o                         
  -7   4  12         21.33          6.59         5.02 o                         
  -6   4  12         34.87         34.42         5.40 o                         
  -5   4  12          1.48         -3.02         4.34 o                         
  -4   4  12        184.00        190.52         9.69 o                         
  -3   4  12         10.30          9.34         5.94 o                         
  -2   4  12         34.50         38.15         5.28 o                         
  -1   4  12        174.52        170.22        10.30 o                         
   0   4  12        621.23        624.02        17.67 o                         
   1   4  12        313.10        291.95        14.44 o                         
   2   4  12         14.17         16.25         6.29 o                         
   3   4  12         24.82         13.07         6.53 o                         
   4   4  12         13.73         12.52         7.21 o                         
   5   4  12          0.28         -6.40         6.40 o                         
 -11   5  12          3.32         -7.09         7.09 o                         
 -10   5  12          1.27         -2.58         7.32 o                         
  -9   5  12         44.80         30.58        10.84 o                         
  -8   5  12        317.13        289.63        21.71 o                         
  -7   5  12         31.15         39.14         7.96 o                         
  -6   5  12        253.04        267.27        11.98 o                         
  -5   5  12         75.43         73.35         9.24 o                         
  -4   5  12         44.17         51.70         7.10 o                         
  -3   5  12         13.64          9.19         4.34 o                         
  -2   5  12        165.49        156.42        10.03 o                         
  -1   5  12         10.10          7.74         9.92 o                         
   0   5  12        170.52        168.45        11.59 o                         
   1   5  12         41.92         24.98        11.42 o                         
   2   5  12          1.43          3.11         5.55 o                         
   3   5  12         31.12         31.44         7.96 o                         
   4   5  12         15.28         10.13         7.35 o                         
 -10   6  12         53.55         48.62        13.51 o                         
  -9   6  12        106.10        131.36        14.80 o                         
  -8   6  12          3.22          0.45         7.73 o                         
  -7   6  12         23.87         20.65         7.22 o                         
  -6   6  12        183.74        171.69        15.10 o                         
  -5   6  12         22.81         33.22         9.78 o                         
  -4   6  12        144.62        154.36         8.93 o                         
  -3   6  12         44.80         42.98         7.13 o                         
  -2   6  12         68.64         53.85        12.26 o                         
  -1   6  12        107.24         92.86        17.57 o                         
   0   6  12        101.95        105.95        10.77 o                         
   1   6  12         92.18         92.16        10.49 o                         
   2   6  12         41.47         39.82         8.93 o                         
   3   6  12          1.22          1.86         6.65 o                         
 -10   7  12        104.34        104.65        24.80 o                         
  -9   7  12         33.94         33.52         9.51 o                         
  -8   7  12         40.76         32.86         8.55 o                         
  -7   7  12         27.97         51.26        18.19 o                         
  -6   7  12         23.32         15.66         9.05 o                         
  -5   7  12          3.65         -0.83         5.84 o                         
  -4   7  12          1.16         -2.20         4.25 o                         
  -3   7  12        106.73        123.77         9.35 o                         
  -2   7  12        111.59        115.77        18.89 o                         
  -1   7  12        105.65        123.40        11.51 o                         
   0   7  12        118.95        140.45        22.88 o                         
   1   7  12          0.26          6.74         6.66 o                         
   2   7  12          8.97          0.07         8.21 o                         
  -9   8  12         68.94         85.28        23.86 o                         
  -8   8  12         31.17         15.62        17.84 o                         
  -7   8  12         53.23         50.53        13.86 o                         
  -6   8  12         14.52         18.63        10.67 o                         
  -5   8  12         31.99         25.78        15.53 o                         
  -4   8  12        110.35        135.38        14.13 o                         
  -3   8  12        137.79        108.99        12.78 o                         
  -2   8  12         85.93         94.85        16.16 o                         
  -1   8  12         21.45         22.35        10.85 o                         
   0   8  12          4.86         23.98        11.66 o                         
   1   8  12         34.76         36.20        14.17 o                         
  -8   9  12         70.14         67.81        14.84 o                         
  -7   9  12         15.44         21.50        17.24 o                         
  -6   9  12        103.22        119.58        42.29 o                         
  -5   9  12         23.55         28.52         9.02 o                         
  -4   9  12          4.60         -0.30         6.92 o                         
  -3   9  12        129.26        141.49        19.61 o                         
  -2   9  12          0.10         -0.50         9.55 o                         
  -1   9  12         24.17         31.64        13.11 o                         
  -1 -10  13          0.13          3.98         7.74 o                         
   0 -10  13         14.95         20.54         9.51 o                         
   1 -10  13          5.21         10.50         6.32 o                         
   2 -10  13          2.34         -4.89         7.33 o                         
   3 -10  13          6.75         -1.64         7.35 o
[truncated: 107,814 more chars]
