# Supplementary material for: Synthesis and crystal structures of bis­[1-oxopyridin-2-olato(1−)]bis­(penta­fluoro­phen­yl)silicon(IV)–tetra­hydro­furan–pentane (2/1/1), bis­[1-oxopyridin-2-olato(1−)]bis­(p-tol­yl)silicon(IV), and dimesitylbis[1-oxopyridin-2-olato(1−)]silicon(IV)
Source: Acta Crystallogr E Crystallogr Commun. 2024 Feb 20;80(Pt 3):318–24. doi: 10.1107/S2056989024001543 (PMC10915655; doi:10.1107/S2056989024001543)
Supplement: Supplementary file 4 [file e-80-00318-3sup4.hkl]

data_3                                                                          
_shelx_title ' sjfbk101_a.res in P2(1)2(1)2(1)'                                 
_shelx_refln_list_code          4                                               
_shelx_F_calc_maximum      179.00                                               
_exptl_crystal_F_000      1032.00                                               
_reflns_d_resolution_high  0.7891                                               
                                                                                
loop_                                                                           
 _space_group_symop_operation_xyz                                               
 'x, y, z'                                                                      
 '-x+1/2, -y, z+1/2'                                                            
 '-x, y+1/2, -z+1/2'                                                            
 'x+1/2, -y+1/2, -z'                                                            
                                                                                
_cell_length_a    12.5710                                                       
_cell_length_b    12.6890                                                       
_cell_length_c    15.3580                                                       
_cell_angle_alpha  90.000                                                       
_cell_angle_beta   90.000                                                       
_cell_angle_gamma  90.000                                                       
                                                                                
_shelx_F_squared_multiplier     1.000                                           
                                                                                
loop_                                                                           
 _refln_index_h                                                                 
 _refln_index_k                                                                 
 _refln_index_l                                                                 
 _refln_F_squared_calc                                                          
 _refln_F_squared_meas                                                          
 _refln_F_squared_sigma                                                         
 _refln_observed_status                                                         
   2   0   0       1198.45       1268.39        62.87 o                         
   4   0   0          3.95         -4.37        15.76 o                         
   6   0   0        548.17        418.85        37.48 o                         
   8   0   0       1201.92       1074.23        28.12 o                         
  10   0   0        806.47        775.86        27.86 o                         
  12   0   0       1053.38       1062.16        36.36 o                         
  14   0   0        629.90        611.00        19.98 o                         
   1   1   0       2205.18       2210.61        78.36 o                         
   2   1   0        285.12        327.62        12.89 o                         
   3   1   0         12.42         10.74        11.99 o                         
   4   1   0       3101.82       3109.89       108.38 o                         
   5   1   0       1157.39       1203.29        47.13 o                         
   6   1   0         12.56          2.86         8.57 o                         
   7   1   0         59.93         87.58        11.47 o                         
   8   1   0        534.39        537.44        15.24 o                         
   9   1   0       1166.14       1088.85        21.19 o                         
  10   1   0         46.25         70.24         6.59 o                         
  11   1   0         19.07         10.26         6.83 o                         
  12   1   0         37.12         35.46         6.54 o                         
  13   1   0        474.69        418.61        22.67 o                         
  14   1   0        135.20        139.77        17.79 o                         
  15   1   0         86.32         89.54         7.59 o                         
   0   2   0      15402.60      14821.02       478.40 o                         
   1   2   0       1135.11       1041.27        31.04 o                         
   2   2   0       1748.06       1839.46        50.68 o                         
   3   2   0       7331.98       7365.76       152.34 o                         
   4   2   0        212.75        250.06        10.26 o                         
   5   2   0        117.02        142.65         8.21 o                         
   6   2   0          4.11          1.74         8.56 o                         
   7   2   0        578.48        620.81        26.79 o                         
   8   2   0       1428.91       1401.33        25.62 o                         
   9   2   0         91.57         65.23         5.93 o                         
  10   2   0        384.54        412.83        11.83 o                         
  11   2   0        156.88        164.16         8.48 o                         
  12   2   0        726.63        710.99        19.08 o                         
  13   2   0        104.31        108.13         8.12 o                         
  14   2   0         31.45         47.34        10.70 o                         
  15   2   0          2.34          8.45         4.93 o                         
   1   3   0       1379.41       1230.99        31.93 o                         
   2   3   0        126.91         96.44        10.45 o                         
   3   3   0         16.03         38.13         9.90 o                         
   4   3   0         45.03         86.45         7.16 o                         
   5   3   0       2490.26       2772.88        62.01 o                         
   6   3   0        289.13        320.53        19.32 o                         
   7   3   0        165.34        168.58        15.24 o                         
   8   3   0         19.68         23.20         5.04 o                         
   9   3   0       1148.60       1127.37        27.99 o                         
  10   3   0        721.77        731.27        17.58 o                         
  11   3   0          4.02          7.19         7.23 o                         
  12   3   0       1026.27       1063.68        27.91 o                         
  13   3   0          6.41          6.80         6.39 o                         
  14   3   0         11.21         10.03         4.98 o                         
  15   3   0          1.29          0.28         8.09 o                         
   0   4   0       1721.20       1850.81        94.23 o                         
   1   4   0       1516.79       1471.10        42.86 o                         
   2   4   0        364.02        391.51        17.83 o                         
   3   4   0          0.09         -2.11         6.39 o                         
   4   4   0       1008.78       1012.18        35.71 o                         
   5   4   0        434.43        570.91        27.12 o                         
   6   4   0        586.23        643.35        29.17 o                         
   7   4   0       2885.42       3123.32        91.45 o                         
   8   4   0         51.41         27.46         5.71 o                         
   9   4   0       1084.21        940.15        24.25 o                         
  10   4   0          5.65          1.57         6.03 o                         
  11   4   0         42.42         52.56         8.41 o                         
  12   4   0         53.23         50.33         8.23 o                         
  13   4   0         22.21         24.21         6.91 o                         
  14   4   0          1.03          7.17         5.48 o                         
  15   4   0         15.70         19.04         4.79 o                         
   1   5   0        140.02        138.77         6.39 o                         
   2   5   0         84.92         77.46         8.72 o                         
   3   5   0       2407.68       2486.00        87.81 o                         
   4   5   0       1975.43       1999.89        73.25 o                         
   5   5   0        233.90        229.01        21.62 o                         
   6   5   0        402.09        383.19        15.55 o                         
   7   5   0         51.24         33.37         6.75 o                         
   8   5   0        204.84        195.68         8.79 o                         
   9   5   0        954.54        891.90        22.16 o                         
  10   5   0        271.68        271.91        10.81 o                         
  11   5   0        239.90        242.41        10.63 o                         
  12   5   0         14.66         12.88         6.82 o                         
  13   5   0          0.41         11.72         7.92 o                         
  14   5   0         32.22         28.66         4.31 o                         
  15   5   0         64.93         63.01         6.07 o                         
   0   6   0        166.01        175.18         8.69 o                         
   1   6   0         62.03         74.05         5.64 o                         
   2   6   0        335.65        403.54        23.06 o                         
   3   6   0       3485.32       3560.81       152.76 o                         
   4   6   0         79.55         74.19        12.31 o                         
   5   6   0         45.19         85.59         6.15 o                         
   6   6   0         12.23         15.98         6.61 o                         
   7   6   0        381.31        348.48        21.92 o                         
   8   6   0          2.45          8.10         6.96 o                         
   9   6   0        725.18        668.47        20.08 o                         
  10   6   0        176.94        176.96         8.12 o                         
  11   6   0          1.80          1.02         6.96 o                         
  12   6   0        116.64        119.34         9.17 o                         
  13   6   0         49.71         53.31         6.15 o                         
  14   6   0         12.23          9.38         6.12 o                         
   1   7   0       8351.82       8220.20       268.38 o                         
   2   7   0       2056.84       2140.19        74.16 o                         
   3   7   0       2715.14       2639.65        91.64 o                         
   4   7   0        280.52        280.92         9.50 o                         
   5   7   0         12.97          8.57         4.95 o                         
   6   7   0        230.57        256.87         9.31 o                         
   7   7   0        297.60        283.10        22.86 o                         
   8   7   0         29.91         55.21        17.74 o                         
   9   7   0        987.43        915.78        29.05 o                         
  10   7   0          7.40         11.50         6.29 o                         
  11   7   0       1012.77        978.99        32.85 o                         
  12   7   0         14.43         27.47         9.46 o                         
  13   7   0        346.71        379.65        11.51 o                         
  14   7   0         61.88         61.47         5.50 o                         
   0   8   0         46.25         52.45         5.56 o                         
   1   8   0         28.92         34.26         4.41 o                         
   2   8   0       1311.06       1366.31        26.27 o                         
   3   8   0        463.66        444.37         9.52 o                         
   4   8   0         31.40         28.67         3.76 o                         
   5   8   0         22.31         23.14         5.01 o                         
   6   8   0          2.38          9.08         5.62 o                         
   7   8   0        622.75        580.64        17.24 o                         
   8   8   0        649.52        639.01        21.24 o                         
   9   8   0        686.99        687.07        19.64 o                         
  10   8   0        183.82        150.27         9.62 o                         
  11   8   0         56.61         55.06         9.90 o                         
  12   8   0        283.58        269.60         9.56 o                         
  13   8   0         14.52         11.86         4.71 o                         
   1   9   0        638.03        645.73        13.00 o                         
   2   9   0        373.62        358.62         7.43 o                         
   3   9   0          7.38         11.64         3.94 o                         
   4   9   0         12.96         10.18         5.17 o                         
   5   9   0        497.09        483.69        14.01 o                         
   6   9   0         27.16         27.22         6.74 o                         
   7   9   0        243.53        285.75        10.87 o                         
   8   9   0          0.08          1.48         6.22 o                         
   9   9   0       2067.65       2091.25        52.35 o                         
  10   9   0          1.76          2.80         5.53 o                         
  11   9   0        584.78        560.42        15.88 o                         
  12   9   0        221.23        217.57        10.09 o                         
   0  10   0       1141.29       1152.40        28.23 o                         
   1  10   0          4.32          7.64         4.57 o                         
   2  10   0        392.63        424.17         8.96 o                         
   3  10   0        126.76        113.52         5.98 o                         
   4  10   0        103.17        102.32         5.54 o                         
   5  10   0        273.50        287.67         9.39 o                         
   6  10   0         49.55         39.83         6.40 o                         
   7  10   0          2.33          2.35         4.98 o                         
   8  10   0         59.49         78.45         8.12 o                         
   9  10   0        247.00        258.10        10.76 o                         
  10  10   0        165.26        166.78        10.25 o                         
  11  10   0          7.33         13.84         5.60 o                         
  12  10   0          6.80          5.16         9.79 o                         
   1  11   0        213.14        224.76         7.34 o                         
   2  11   0       1952.72       2016.25        34.09 o                         
   3  11   0        117.61        122.37         6.03 o                         
   4  11   0        172.89        164.40         7.54 o                         
   5  11   0       1086.27       1081.45        25.70 o                         
   6  11   0        169.29        162.70         8.33 o                         
   7  11   0        845.39        887.43        24.43 o                         
   8  11   0         29.85         22.82         5.88 o                         
   9  11   0        284.03        308.72        12.52 o                         
  10  11   0        113.72        118.50         6.88 o                         
  11  11   0          0.38         -2.15         6.10 o                         
   0  12   0       6150.84       6412.85       134.85 o                         
   1  12   0        503.54        537.81        12.09 o                         
   2  12   0          0.77         -0.82         4.89 o                         
   3  12   0          1.94          4.45         4.95 o                         
   4  12   0          4.15          1.35         5.49 o                         
   5  12   0        291.48        278.02         9.09 o                         
   6  12   0          5.28         11.46         5.52 o                         
   7  12   0         40.81         36.34         5.30 o                         
   8  12   0         44.76         41.14         5.39 o                         
   9  12   0        244.38        249.98        10.93 o                         
  10  12   0         73.85         83.17         6.32 o                         
   1  13   0        454.83        475.86        10.18 o                         
   2  13   0        202.90        218.42         7.36 o                         
   3  13   0         30.16         26.32         6.04 o                         
   4  13   0         29.90         31.25         6.93 o                         
   5  13   0        125.07        147.97         9.09 o                         
   6  13   0         87.78         86.21         6.69 o                         
   7  13   0          5.87         11.49         4.80 o                         
   8  13   0          3.21          6.15         6.45 o                         
   9  13   0          0.32          0.30         3.86 o                         
   0  14   0        846.54        928.20        25.14 o                         
   1  14   0         65.82         79.55         5.99 o                         
   2  14   0        396.24        409.42        13.71 o                         
   3  14   0         42.86         40.87         6.14 o                         
   4  14   0        254.97        279.13         9.74 o                         
   5  14   0          3.60          1.22         4.84 o                         
   6  14   0        599.15        582.68        18.15 o                         
   7  14   0        251.15        223.08         8.93 o                         
   1  15   0        698.88        764.83        39.79 o                         
   2  15   0         30.77         24.88         5.70 o                         
   3  15   0        117.85        124.18         6.38 o                         
   4  15   0         28.25         27.99         4.07 o                         
   5  15   0         20.97         14.61         4.98 o                         
   1   0   1        389.24        345.84        19.46 o                         
   2   0   1        134.40        143.15         8.21 o                         
   3   0   1        437.66        443.93        22.62 o                         
   4   0   1       4117.92       4119.68       113.57 o                         
   5   0   1        296.99        239.19        14.69 o                         
   6   0   1        459.56        462.63        22.32 o                         
   7   0   1       1214.36       1233.22        56.27 o                         
   8   0   1        461.99        490.10        11.22 o                         
   9   0   1        720.54        633.04        14.04 o                         
  10   0   1        952.33        931.78        18.73 o                         
  11   0   1          4.15          8.04         5.97 o                         
  12   0   1         31.62         33.89         8.05 o                         
  13   0   1          0.19          5.99         9.82 o                         
  14   0   1        935.08        921.13        24.41 o                         
  15   0   1         11.78         20.73        10.82 o                         
 -15   1   1         60.30         57.39         5.48 o                         
 -14   1   1         93.97         86.79         7.79 o                         
 -13   1   1        742.88        711.80        24.86 o                         
 -12   1   1        263.89        251.30        11.09 o                         
 -11   1   1        774.44        767.29        21.49 o                         
 -10   1   1       1401.36       1344.24        28.94 o                         
  -9   1   1        529.88        503.70        15.25 o                         
  -8   1   1       1267.97       1149.49        26.42 o                         
  -7   1   1        113.97        116.89        13.32 o                         
  -6   1   1        270.22        256.38        25.39 o                         
  -5   1   1        594.11        581.60        29.82 o                         
  -4   1   1       5058.43       5219.39       175.25 o                         
  -3   1   1      15883.74      15828.25       418.70 o                         
  -2   1   1       9128.25       8926.98       204.89 o                         
  -1   1   1      13130.33      12520.23       404.15 o                         
   0   1   1      32042.03      30021.17       681.36 o                         
   1   1   1      12974.19      12368.20       563.45 o                         
   2   1   1       9114.42       9068.47       292.37 o                         
   3   1   1      15493.75      15660.90       713.99 o                         
   4   1   1       5259.88       5396.77       179.10 o                         
   5   1   1        535.98        486.63        23.61 o                         
   6   1   1        274.27        246.86        11.83 o                         
   7   1   1         97.48         82.48         8.43 o                         
   8   1   1       1317.81       1234.32        26.80 o                         
   9   1   1        526.87        510.70        14.32 o                         
  10   1   1       1392.51       1378.26        27.31 o                         
  11   1   1        772.53        754.25        17.66 o                         
  12   1   1        283.56        268.20        11.20 o                         
  13   1   1        748.55        784.15        24.33 o                         
  14   1   1        106.73        147.12        12.84 o                         
  15   1   1         69.18         67.58        15.73 o                         
 -15   2   1        118.40        112.97         6.35 o                         
 -14   2   1        338.99        371.20        12.50 o                         
 -13   2   1         87.61        103.08         7.89 o                         
 -12   2   1        103.89        110.54         7.69 o                         
 -11   2   1        163.40        163.61         8.45 o                         
 -10   2   1        157.03        167.25         8.65 o                         
  -9   2   1       2670.97       2595.70        45.80 o                         
  -8   2   1        795.00        773.83        16.75 o                         
  -7   2   1        933.51        916.37        34.92 o                         
  -6   2   1        634.96        623.39        28.75 o                         
  -5   2   1        220.55        227.79        14.51 o                         
  -4   2   1       1364.79       1547.65        40.82 o                         
  -3   2   1       3762.87       3717.90        88.55 o                         
  -2   2   1        258.70        256.98        12.41 o                         
  -1   2   1         48.25         62.28         7.23 o                         
   0   2   1      10055.42       9530.26       177.13 o                         
   1   2   1         43.96         43.90         5.78 o                         
   2   2   1        241.96        243.62        11.13 o                         
   3   2   1       3861.18       3821.05       202.04 o                         
   4   2   1       1313.05       1438.69        84.79 o                         
   5   2   1        205.27        181.34        13.01 o                         
   6   2   1        636.65        575.95        21.58 o                         
   7   2   1        989.28       1013.67        29.12 o                         
   8   2   1        825.65        805.86        18.69 o                         
   9   2   1       2679.99       2598.23        47.43 o                         
  10   2   1        149.47        157.90        11.53 o                         
  11   2   1        149.53        147.75         8.18 o                         
  12   2   1        118.39        118.13         7.57 o                         
  13   2   1         96.61         99.39         9.47 o                         
  14   2   1        350.76        375.68        18.24 o                         
  15   2   1        117.36        125.08         6.61 o                         
 -15   3   1        137.25        147.40        16.45 o                         
 -14   3   1         38.19         39.45         6.95 o                         
 -13   3   1          6.78          4.66         6.49 o                         
 -12   3   1        678.19        661.50        18.09 o                         
 -11   3   1        292.85        286.17        11.41 o                         
 -10   3   1        567.84        534.25        17.18 o                         
  -9   3   1        112.52        120.86         6.11 o                         
  -8   3   1        298.92        278.49        10.07 o                         
  -7   3   1        471.88        430.40        27.68 o                         
  -6   3   1        368.26        414.38        19.24 o                         
  -5   3   1        632.32        659.76        22.05 o                         
  -4   3   1       6420.79       6816.01       186.97 o                         
  -3   3   1       1005.87       1155.90        87.33 o                         
  -2   3   1       5084.48       5065.32       135.44 o                         
  -1   3   1       1919.02       2071.38       118.15 o                         
   0   3   1       1316.54       1195.81        27.88 o                         
   1   3   1       1999.18       2271.64       118.56 o                         
   2   3   1       5199.82       5169.35       120.90 o                         
   3   3   1        996.84       1108.12        33.29 o                         
   4   3   1       6433.79       7004.69       165.21 o                         
   5   3   1        666.89        735.55        24.55 o                         
   6   3   1        340.94        362.36        17.18 o                         
   7   3   1        483.55        452.00        18.88 o                         
   8   3   1        284.26        280.34        10.62 o                         
   9   3   1        100.10         95.70         6.88 o                         
  10   3   1        554.10        523.73        15.08 o                         
  11   3   1        271.20        291.18        11.49 o                         
  12   3   1        695.75        702.20        23.02 o                         
  13   3   1          4.92          9.59         6.49 o                         
  14   3   1         39.96         46.43         7.36 o                         
  15   3   1        145.05        158.75         8.70 o                         
 -15   4   1         22.32         22.16         3.56 o                         
 -14   4   1         23.64         28.88         6.65 o                         
 -13   4   1         77.47         90.44         7.85 o                         
 -12   4   1        191.20        201.98        15.05 o                         
 -11   4   1         14.29         25.28         7.07 o                         
 -10   4   1         40.11         53.01         7.87 o                         
  -9   4   1          4.90          7.66         6.11 o                         
  -8   4   1         40.27         31.76         5.74 o                         
  -7   4   1        362.45        348.86        17.65 o                         
  -6   4   1         35.68         35.18        12.36 o                         
  -5   4   1        863.17        999.42        36.46 o                         
  -4   4   1        214.23        227.50        12.57 o                         
  -3   4   1        362.47        419.48        14.13 o                         
  -2   4   1        746.46        772.83        24.97 o                         
  -1   4   1       1044.85       1112.72        40.29 o                         
   0   4   1        135.97        142.07        15.56 o                         
   1   4   1       1076.01       1092.65        28.83 o                         
   2   4   1        690.83        736.06        33.94 o                         
   3   4   1        352.82        404.13        21.25 o                         
   4   4   1        232.95        280.21        18.55 o                         
   5   4   1        836.16       1034.27        38.30 o                         
   6   4   1         34.64         14.00        10.29 o                         
   7   4   1        363.07        391.27        15.47 o                         
   8   4   1         49.06         33.96         5.36 o                         
   9   4   1          3.22          5.34         6.41 o                         
  10   4   1         44.03         47.33         7.03 o                         
  11   4   1          8.49         15.88         6.73 o                         
  12   4   1        173.14        179.29        11.33 o                         
  13   4   1         67.30         65.88         7.46 o                         
  14   4   1         28.02         28.90        11.08 o                         
  15   4   1         25.00         16.04         4.76 o                         
 -15   5   1         59.13         57.97         5.89 o                         
 -14   5   1         70.95         60.37        10.25 o                         
 -13   5   1         20.68         25.51         9.52 o                         
 -12   5   1          9.63         12.93         6.82 o                         
 -11   5   1        108.96        101.84         8.17 o                         
 -10   5   1         64.73         65.04         7.64 o                         
  -9   5   1        183.78        178.69         9.28 o                         
  -8   5   1         10.78         14.24         6.71 o                         
  -7   5   1        636.69        583.58        16.10 o                         
  -6   5   1        100.17        109.06        12.82 o                         
  -5   5   1        142.02        159.93        11.40 o                         
  -4   5   1        532.76        548.80        21.82 o                         
  -3   5   1        412.09        443.70        18.05 o                         
  -2   5   1         67.62         71.75         8.67 o                         
  -1   5   1         15.26         16.82         5.47 o                         
   0   5   1        282.76        230.29        12.48 o                         
   1   5   1         17.48         19.02         5.54 o                         
   2   5   1         66.11         67.07         8.85 o                         
   3   5   1        413.97        426.18        20.74 o                         
   4   5   1        551.14        566.30        23.68 o                         
   5   5   1        132.88        154.12        13.06 o                         
   6   5   1         97.82         99.67         8.88 o                         
   7   5   1        621.00        621.39        15.10 o                         
   8   5   1          8.37          8.91         5.53 o                         
   9   5   1        198.62        202.34         8.49 o                         
  10   5   1         74.39         70.46         9.97 o                         
  11   5   1        101.82        105.93         7.29 o                         
  12   5   1         11.59         10.41         6.97 o                         
  13   5   1         17.05         15.32         6.63 o                         
  14   5   1         75.80         94.29         9.29 o                         
  15   5   1         65.93         67.45         6.22 o                         
 -14   6   1        160.84        146.07        11.26 o                         
 -13   6   1        116.99        103.44        10.69 o                         
 -12   6   1         83.73        100.93        11.61 o                         
 -11   6   1        281.28        264.83        11.34 o                         
 -10   6   1        292.25        258.37        10.27 o                         
  -9   6   1        380.77        342.15        13.75 o                         
  -8   6   1        354.40        311.45        13.75 o                         
  -7   6   1         44.85         37.06        13.22 o                         
  -6   6   1        915.43        863.66        22.41 o                         
  -5   6   1        555.72        529.22        13.93 o                         
  -4   6   1        689.81        722.96        34.46 o                         
  -3   6   1       1813.71       1736.93        63.38 o                         
  -2   6   1       3921.48       4179.81       206.54 o                         
  -1   6   1       6640.86       7033.73       335.80 o                         
   0   6   1       2643.77       2728.27        96.77 o                         
   1   6   1       6631.78       6037.64       219.84 o                         
   2   6   1       3995.78       4039.82        96.29 o                         
   3   6   1       1798.11       1726.80        53.34 o                         
   4   6   1        744.57        739.05        66.76 o                         
   5   6   1        568.85        548.20        14.43 o                         
   6   6   1        886.53        838.12        22.85 o                         
   7   6   1         55.80         47.53         6.38 o                         
   8   6   1        373.88        339.88        11.10 o                         
   9   6   1        395.01        379.99        12.18 o                         
  10   6   1        291.71        281.12         9.81 o                         
  11   6   1        294.41        281.86        12.89 o                         
  12   6   1         89.17         99.90        23.30 o                         
  13   6   1        117.44        116.67        10.30 o                         
  14   6   1        162.85        162.48        11.68 o                         
 -14   7   1        422.16        369.72        21.96 o                         
 -13   7   1         12.21         16.77         5.35 o                         
 -12   7   1         65.63         68.97         7.83 o                         
 -11   7   1        437.39        448.05        17.06 o                         
 -10   7   1         49.19         52.29         7.58 o                         
  -9   7   1        409.40        388.89        23.17 o                         
  -8   7   1        573.03        521.19        20.33 o                         
  -7   7   1        124.87        115.25        10.63 o                         
  -6   7   1        198.41        162.10         7.87 o                         
  -5   7   1        302.48        305.28         9.50 o                         
  -4   7   1         72.59         76.49         6.48 o                         
  -3   7   1       1087.20       1155.79        73.55 o                         
  -2   7   1        195.86        256.49        31.51 o                         
   0   7   1         50.98         34.32         9.23 o                         
   1   7   1        213.03        162.22        10.23 o                         
   2   7   1        198.17        225.13        10.99 o                         
   3   7   1       1107.80       1059.63        34.11 o                         
   4   7   1         68.56         67.65         4.95 o                         
   5   7   1        289.48        275.80        10.73 o                         
   6   7   1        195.47        194.31        11.78 o                         
   7   7   1        114.49        110.00        10.42 o                         
   8   7   1        571.15        548.87        26.85 o                         
   9   7   1        416.83        409.38        20.09 o                         
  10   7   1         58.79         61.15         6.82 o                         
  11   7   1        432.71        453.67        17.63 o                         
  12   7   1         60.02         57.38         9.66 o                         
  13   7   1         16.57          7.89         4.49 o                         
  14   7   1        419.68        427.38        13.06 o                         
 -13   8   1         18.08         16.47         5.24 o                         
 -12   8   1        312.59        314.55        12.21 o                         
 -11   8   1        375.94        393.77        19.19 o                         
 -10   8   1        543.37        499.21        22.66 o                         
  -9   8   1        661.75        649.14        19.15 o                         
  -8   8   1        117.18        123.49         8.12 o                         
  -7   8   1        769.05        678.42        18.87 o                         
  -6   8   1        132.51        141.65         7.07 o                         
  -5   8   1         97.59         92.62         5.33 o                         
  -4   8   1        709.68        758.67        16.09 o                         
  -3   8   1        864.70        869.47        25.53 o                         
  -2   8   1       2164.70       2134.23        42.70 o                         
  -1   8   1       2485.00       2421.55        52.57 o                         
   0   8   1        526.01        493.02        19.30 o                         
   1   8   1       2516.28       2514.23        45.92 o                         
   2   8   1       2162.06       2162.65        39.98 o                         
   3   8   1        806.42        761.00        13.73 o                         
   4   8   1        652.13        706.39        14.56 o                         
   5   8   1        117.54        123.66         5.88 o                         
   6   8   1        110.15        107.89         8.40 o                         
   7   8   1        769.32        722.42        28.05 o                         
   8   8   1        102.42        119.06        48.77 o                         
   9   8   1        648.73        687.77        26.73 o                         
  10   8   1        542.66        511.55        24.32 o                         
  11   8   1        385.35        435.13        20.67 o                         
  12   8   1        330.31        318.47        11.70 o                         
  13   8   1         17.92         20.13         4.21 o                         
 -12   9   1        639.02        632.67        31.95 o                         
 -11   9   1        153.18        151.34         8.36 o                         
 -10   9   1        243.88        281.72        13.10 o                         
  -9   9   1        126.71        123.47         6.43 o                         
  -8   9   1        419.93        398.57        10.89 o                         
  -7   9   1        126.35        133.56         7.45 o                         
  -6   9   1        366.83        361.68        11.01 o                         
  -5   9   1         41.68         50.12         5.19 o                         
  -4   9   1        150.82        137.32         7.03 o                         
  -3   9   1        189.09        185.25        11.24 o                         
  -2   9   1       1923.97       1836.30        37.27 o                         
  -1   9   1        160.33        149.74         7.87 o                         
   0   9   1         43.51         42.91         4.70 o                         
   1   9   1        149.29        152.54         6.00 o                         
   2   9   1       1876.67       1850.72        37.54 o                         
   3   9   1        163.90        181.62         6.33 o                         
   4   9   1        123.58        118.39         6.16 o                         
   5   9   1         54.76         61.70         6.22 o                         
   6   9   1        403.64        416.87        17.38 o                         
   7   9   1        136.15        135.82         8.38 o                         
   8   9   1        382.35        382.33        13.68 o                         
   9   9   1        133.79        116.48        10.21 o                         
  10   9   1        237.94        284.65        16.73 o                         
  11   9   1        170.90        165.87        11.54 o                         
  12   9   1        629.75        600.59        22.36 o                         
  13   9   1        163.38        108.21        10.91 o                         
 -12  10   1         26.75         20.66         8.78 o                         
 -11  10   1         41.24         50.10         8.44 o                         
 -10  10   1        104.94         86.08         9.03 o                         
  -9  10   1        833.90        781.66        30.22 o                         
  -8  10   1        111.36        111.08         7.41 o                         
  -7  10   1        183.23        143.07         7.83 o                         
  -6  10   1         96.75         98.83         9.12 o                         
  -5  10   1        657.10        657.22        26.72 o                         
  -4  10   1        813.95        763.79        20.88 o                         
  -3  10   1        272.11        277.89        10.99 o                         
  -2  10   1       1031.09       1028.93        25.36 o                         
  -1  10   1        785.02        783.93        17.26 o                         
   0  10   1         19.07         21.21         5.25 o                         
   1  10   1        806.61        815.42        16.71 o                         
   2  10   1       1036.67       1050.51        18.96 o                         
   3  10   1        263.90        258.66         7.78 o                         
   4  10   1        837.06        860.00        21.59 o                         
   5  10   1        647.81        648.38        17.51 o                         
   6  10   1        106.67        103.58         7.82 o                         
   7  10   1        170.48        195.38        16.77 o                         
   8  10   1        113.10         90.84         8.42 o                         
   9  10   1        837.50        880.79        27.17 o                         
  10  10   1         98.19        116.69         9.00 o                         
  11  10   1         43.46         59.09         6.56 o                         
  12  10   1         22.33         20.76         5.81 o                         
 -11  11   1          9.82          7.55         8.83 o                         
 -10  11   1        146.91        151.72         9.64 o                         
  -9  11   1        226.59        228.21        13.05 o                         
  -8  11   1        286.16        289.32        15.98 o                         
  -7  11   1         19.55         15.73         6.43 o                         
  -6  11   1        109.66        105.33         7.96 o                         
  -5  11   1         75.91         71.43         5.99 o                         
  -4  11   1         50.08         51.29         7.11 o                         
  -3  11   1        168.17        148.17        10.14 o                         
  -2  11   1         97.14        103.12         7.12 o                         
  -1  11   1        348.30        377.25        12.51 o                         
   0  11   1        795.13        800.68        17.97 o                         
   1  11   1        355.75        370.60         9.51 o                         
   2  11   1        108.73        109.14         5.37 o                         
   3  11   1        195.01        189.61         6.71 o                         
   4  11   1         37.80         34.12         6.01 o                         
   5  11   1         59.85         70.66         6.70 o                         
   6  11   1        131.16        149.45         7.84 o                         
   7  11   1         13.80         20.28         6.17 o                         
   8  11   1        255.52        236.86         9.99 o                         
   9  11   1        232.72        232.77         9.96 o                         
  10  11   1        166.23        152.69         8.60 o                         
  11  11   1         10.05         10.98         5.84 o                         
 -10  12   1         95.15         91.88         8.06 o                         
  -9  12   1        379.98        410.30        17.61 o                         
  -8  12   1         59.75         61.34        13.14 o                         
  -7  12   1        177.26        183.21        24.96 o                         
  -6  12   1         20.46         24.51         7.73 o                         
  -5  12   1        198.00        188.97        11.81 o                         
  -4  12   1         28.61         25.33         6.76 o                         
  -3  12   1        129.67        116.36         6.97 o                         
  -2  12   1         90.54        105.60         7.22 o                         
  -1  12   1        104.65        107.31         6.67 o                         
   0  12   1        706.83        718.36        14.71 o                         
   1  12   1        104.16         99.09         5.70 o                         
   2  12   1         93.53         91.15         6.03 o                         
   3  12   1        129.79        112.60         6.42 o                         
   4  12   1         32.77         31.07         5.75 o                         
   5  12   1        193.73        188.98         8.18 o                         
   6  12   1         20.49         22.35         5.72 o                         
   7  12   1        175.27        171.72         7.76 o                         
   8  12   1         65.85         78.97         8.30 o                         
   9  12   1        385.71        412.14        17.51 o                         
  10  12   1         90.71         80.17         9.62 o                         
  -9  13   1        558.60        535.19        16.41 o                         
  -8  13   1        410.91        396.36        11.86 o                         
  -7  13   1         21.68         22.07         4.83 o                         
  -6  13   1         92.41        108.19         7.82 o                         
  -5  13   1        240.58        246.44        10.00 o                         
  -4  13   1         14.03         16.52         6.79 o                         
  -3  13   1        269.01        275.50        10.48 o                         
  -2  13   1        209.26        224.18         8.72 o                         
  -1  13   1         90.74        108.77         5.90 o                         
   0  13   1        968.61       1060.46        21.53 o                         
   1  13   1        106.83        124.48         6.83 o                         
   2  13   1        220.98        252.02         9.46 o                         
   3  13   1        237.25        223.54        10.46 o                         
   4  13   1         17.15         32.05        11.37 o                         
   5  13   1        229.97        233.37        16.00 o                         
   6  13   1         84.36         88.91         8.14 o                         
   7  13   1         30.28         36.38         9.86 o                         
   8  13   1        399.96        336.34        21.76 o                         
  -7  14   1        158.68        143.54         8.76 o                         
  -6  14   1        200.98        220.96         8.81 o                         
  -5  14   1        278.91        316.46         9.95 o                         
  -4  14   1         39.32         51.47         4.99 o                         
  -3  14   1        226.74        249.23         8.40 o                         
  -2  14   1        129.83        140.02         8.62 o                         
  -1  14   1         84.84         96.74         6.37 o                         
   0  14   1       2270.83       2300.24        45.14 o                         
   1  14   1         82.85         93.15         7.97 o                         
   2  14   1        140.33        144.95        12.13 o                         
   3  14   1        239.72        243.10        13.29 o                         
   4  14   1         31.38         44.27        11.72 o                         
   5  14   1        272.88        273.56        11.63 o                         
   6  14   1        182.01        172.54        14.75 o                         
   7  14   1        157.34        113.64        10.57 o                         
  -5  15   1        143.40        129.69         5.87 o                         
  -4  15   1          9.85         12.72         4.94 o                         
  -3  15   1        282.57        270.73         9.24 o                         
  -2  15   1        175.06        172.46         7.61 o                         
  -1  15   1         41.05         39.02         7.71 o                         
   0  15   1        114.69        107.52        11.79 o                         
   1  15   1         46.35         39.19         8.90 o                         
   2  15   1        175.84        167.93        17.15 o                         
   3  15   1        270.06        248.03        18.92 o                         
   4  15   1          8.94         13.81         4.42 o                         
   5  15   1        145.38        121.76        12.34 o                         
   0   0   2        933.73        829.96        41.49 o                         
   1   0   2       4731.39       4689.83       108.72 o                         
   2   0   2       9265.97       8908.52       410.39 o                         
   3   0   2      25942.00      25130.22       811.53 o                         
   4   0   2        537.64        506.52        23.49 o                         
   5   0   2       7970.29       7527.32       248.48 o                         
   6   0   2       3024.61       3090.23       191.18 o                         
   7   0   2        705.51        682.05        31.53 o                         
   8   0   2          0.76         14.18         6.51 o                         
   9   0   2       1431.49       1323.71        24.89 o                         
  10   0   2       1052.94       1002.02        22.19 o                         
  11   0   2        468.20        461.02        12.41 o                         
  12   0   2        386.06        436.99        14.61 o                         
  13   0   2         81.80         66.05         7.47 o                         
  14   0   2         58.27         54.35         5.85 o                         
  15   0   2         37.23         39.58        10.82 o                         
 -15   1   2        392.08        376.82        23.54 o                         
 -14   1   2        515.39        534.83        26.76 o                         
 -13   1   2        100.54         95.88         8.09 o                         
 -12   1   2        228.09        210.79         9.53 o                         
 -11   1   2        268.19        280.76        10.98 o                         
 -10   1   2         18.78         25.73         6.60 o                         
  -9   1   2        438.41        417.69        12.90 o                         
  -8   1   2        990.63       1031.98        26.01 o                         
  -7   1   2        341.92        312.22        27.05 o                         
  -6   1   2       1794.92       1887.21        59.22 o                         
  -5   1   2        876.84        849.22        38.80 o                         
  -4   1   2        118.97        124.61        16.45 o                         
  -3   1   2       6569.36       6436.89       173.02 o                         
  -2   1   2       6600.56       6571.63       303.88 o                         
  -1   1   2       1826.31       1834.04        63.44 o                         
   0   1   2        364.11        341.66        10.50 o                         
   1   1   2       1844.74       1746.30        47.62 o                         
   2   1   2       6502.92       6718.16       308.89 o                         
   3   1   2       6593.13       6328.92       205.15 o                         
   4   1   2        106.78         91.58         7.94 o                         
   5   1   2        876.66        854.82        25.78 o                         
   6   1   2       1742.14       1822.38        55.28 o                         
   7   1   2        337.54        316.35        15.62 o                         
   8   1   2       1006.78       1067.74        26.30 o                         
   9   1   2        444.50        400.84        12.46 o                         
  10   1   2         20.84         26.58         6.78 o                         
  11   1   2        256.43        249.71         9.86 o                         
  12   1   2        236.10        233.00        10.44 o                         
  13   1   2         87.68         74.17         7.45 o                         
  14   1   2        505.33        531.28        23.23 o                         
  15   1   2        372.52        358.43        17.86 o                         
 -15   2   2        375.08        354.73        11.89 o                         
 -14   2   2         55.78         62.04         7.14 o                         
 -13   2   2        195.87        181.69         9.43 o                         
 -12   2   2        109.90        116.35         7.04 o                         
 -11   2   2        273.91        254.01        10.28 o                         
 -10   2   2       1613.28       1518.53        31.13 o                         
  -9   2   2        465.79        444.04        12.69 o                         
  -8   2   2        587.68        604.22        15.09 o                         
  -7   2   2       1659.63       1685.03        92.71 o                         
  -6   2   2        176.04        189.76        30.40 o                         
  -5   2   2        479.97        481.74        27.38 o                         
  -4   2   2       2539.48       2618.48        91.14 o                         
  -3   2   2        360.52        413.66        20.06 o                         
  -2   2   2       4971.85       4968.16       115.29 o                         
  -1   2   2      11471.33      11084.99       252.82 o                         
   0   2   2      14803.92      14442.81       377.94 o                         
   1   2   2      11243.83      10700.86       490.45 o                         
   2   2   2       4929.71       4859.28       130.48 o                         
   3   2   2        413.83        523.73        21.65 o                         
   4   2   2       2542.20       2590.46       126.87 o                         
   5   2   2        544.95        554.53        28.58 o                         
   6   2   2        167.41        173.61        22.64 o                         
   7   2   2       1581.04       1556.93        71.40 o                         
   8   2   2        607.62        623.99        15.61 o                         
   9   2   2        418.47        384.79        12.44 o                         
  10   2   2       1633.23       1573.54        31.53 o                         
  11   2   2        256.39        250.47        10.13 o                         
  12   2   2        106.05         95.66         7.20 o                         
  13   2   2        218.17        226.61        11.29 o                         
  14   2   2         49.54         63.02        10.66 o                         
  15   2   2        395.09        383.16        12.99 o                         
 -15   3   2        105.90        100.13        11.72 o                         
 -14   3   2         49.05         60.31        12.17 o                         
 -13   3   2        206.22        205.69         9.85 o                         
 -12   3   2        166.69        183.69        11.45 o                         
 -11   3   2         22.09         22.63         6.66 o                         
 -10   3   2         91.75         93.99         7.92 o                         
  -9   3   2        295.09        301.75        12.05 o                         
  -8   3   2        904.65        883.80        20.07 o                         
  -7   3   2        588.42        601.15        20.59 o                         
  -6   3   2        143.24        130.63        21.20 o                         
  -5   3   2        413.05        484.32        35.37 o                         
  -4   3   2        227.34        248.33        23.44 o                         
  -3   3   2         43.79         43.34        14.80 o                         
  -2   3   2        189.29        191.18        12.17 o                         
  -1   3   2       2758.01       2612.63       123.01 o                         
   0   3   2         30.98         55.47         5.68 o                         
   1   3   2       2741.08       2504.42        87.15 o                         
   2   3   2        177.69        162.35         9.45 o                         
   3   3   2         41.12         54.77         9.55 o                         
   4   3   2        215.82        239.61        14.58 o                         
   5   3   2        404.43        471.98        23.10 o                         
   6   3   2        113.43        122.11        14.69 o                         
   7   3   2        564.02        623.89        18.31 o                         
   8   3   2        956.32        963.53        17.49 o                         
   9   3   2        311.76        314.52        10.27 o                         
  10   3   2         73.85         70.05         7.37 o                         
  11   3   2         17.53         21.57         7.00 o                         
  12   3   2        174.81        204.99        12.27 o                         
  13   3   2        223.02        246.13        11.42 o                         
  14   3   2         47.18         52.52         5.94 o                         
  15   3   2        115.01        100.59         7.01 o                         
 -15   4   2         66.26         54.81         4.46 o                         
 -14   4   2         77.72         76.61         6.76 o                         
 -13   4   2         19.40         20.98         6.07 o                         
 -12   4   2        101.21        114.98         9.40 o                         
 -11   4   2         44.01         56.71         8.32 o                         
 -10   4   2        440.83        426.70        16.10 o                         
  -9   4   2        338.59        303.22        10.24 o                         
  -8   4   2        544.15        554.49        14.16 o                         
  -7   4   2        658.84        649.48        18.39 o                         
  -6   4   2       1968.00       1982.00        60.59 o                         
  -5   4   2       1079.22       1327.61        51.78 o                         
  -4   4   2       1539.69       1631.96        59.89 o                         
  -3   4   2        620.14        681.59        28.19 o                         
  -2   4   2        747.25        720.05        40.64 o                         
  -1   4   2       3911.21       3829.41       130.19 o                         
   0   4   2        131.52        138.85         8.92 o                         
   1   4   2       3804.66       3793.59        80.67 o                         
   2   4   2        744.33        714.40        26.56 o                         
   3   4   2        625.93        631.93        21.65 o                         
   4   4   2       1511.71       1549.64        40.05 o                         
   5   4   2       1127.81       1316.45        39.76 o                         
   6   4   2       1916.98       1957.69        74.15 o                         
   7   4   2        651.07        691.57        18.45 o                         
   8   4   2        519.99        521.25        11.91 o                         
   9   4   2        322.00        315.11        10.17 o                         
  10   4   2        472.55        459.67        13.62 o                         
  11   4   2         39.47         41.87         6.14 o                         
  12   4   2        117.10        105.17         8.63 o                         
  13   4   2         18.04         14.74         7.60 o                         
  14   4   2         83.61         84.85        14.44 o                         
  15   4   2         61.13         56.52         5.46 o                         
 -15   5   2         59.25         62.30         5.75 o                         
 -14   5   2         73.80         89.89         6.85 o                         
 -13   5   2         80.78         72.39         6.28 o                         
 -12   5   2        379.08        390.96        16.10 o                         
 -11   5   2         65.00         70.77         8.19 o                         
 -10   5   2        480.87        471.28        17.82 o                         
  -9   5   2        358.36        353.27        12.20 o                         
  -8   5   2        432.91        385.31        11.51 o                         
  -7   5   2        204.45        222.46        12.85 o                         
  -6   5   2        486.60        489.23        18.09 o                         
  -5   5   2        456.45        502.62        24.16 o                         
  -4   5   2        635.93        789.79        35.34 o                         
  -3   5   2        191.16        253.29        17.75 o                         
  -2   5   2       1287.46       1310.24        76.55 o                         
  -1   5   2        200.72        197.82         7.54 o                         
   0   5   2       4112.55       4092.98       109.70 o                         
   1   5   2        186.57        190.91         5.91 o                         
   2   5   2       1280.52       1236.79        41.61 o                         
   3   5   2        184.65        280.84        31.58 o                         
   4   5   2        652.59        794.24        27.56 o                         
   5   5   2        463.36        505.39        23.57 o                         
   6   5   2        476.26        476.63        14.06 o                         
   7   5   2        199.17        208.84         6.80 o                         
   8   5   2        470.06        450.11        10.67 o                         
   9   5   2        351.74        322.14        10.07 o                         
  10   5   2        434.96        427.56        11.98 o                         
  11   5   2         68.79         87.95         7.31 o                         
  12   5   2        396.96        403.61        20.85 o                         
  13   5   2         78.08         65.11        18.03 o                         
  14   5   2         64.19         57.92         6.91 o                         
  15   5   2         61.39         42.03         5.12 o                         
 -14   6   2         96.40         91.95         5.48 o                         
 -13   6   2         68.46         68.50         6.65 o                         
 -12   6   2         23.83         24.58         7.32 o                         
 -11   6   2        100.34        123.64        12.83 o                         
 -10   6   2        431.55        442.44        22.96 o                         
  -9   6   2         93.60         89.36         8.95 o                         
  -8   6   2        890.31        776.31        28.38 o                         
  -7   6   2        164.03        147.11        13.61 o                         
  -6   6   2        280.53        281.21        22.57 o                         
  -5   6   2        109.71         98.74         7.54 o                         
  -4   6   2        134.35        126.28        14.49 o                         
  -3   6   2         21.00         16.69        18.83 o                         
  -2   6   2        914.70        979.13        79.99 o                         
  -1   6   2        143.33        143.76        18.59 o                         
   0   6   2          8.42          4.80         5.29 o                         
   1   6   2        139.33        134.10         9.67 o                         
   2   6   2        926.87        949.59        22.70 o                         
   3   6   2         23.15         36.51         9.98 o                         
   4   6   2        132.49        118.99        14.40 o                         
   5   6   2        107.96        105.82         7.68 o                         
   6   6   2        282.32        263.25         8.66 o                         
   7   6   2        168.84        175.15         8.46 o                         
   8   6   2        894.66        856.00        23.92 o                         
   9   6   2         93.30         89.78         7.34 o                         
  10   6   2        442.30        463.02        13.96 o                         
  11   6   2         97.93         99.23         8.33 o                         
  12   6   2         27.05         26.01         9.82 o                         
  13   6   2         67.59         70.77        10.57 o                         
  14   6   2        107.24         94.92        10.96 o                         
 -13   7   2         92.68         76.71         4.40 o                         
 -12   7   2        275.21        261.93         9.81 o                         
 -11   7   2        249.37        255.03        10.50 o                         
 -10   7   2       1209.46       1157.81        34.84 o                         
  -9   7   2         18.79         14.67         9.53 o                         
  -8   7   2        872.26        809.17        20.57 o                         
  -7   7   2         59.45         37.37         6.31 o                         
  -6   7   2       1232.81       1227.81        50.02 o                         
  -5   7   2        285.99        259.92         7.80 o                         
  -4   7   2       2622.96       2609.75        64.23 o                         
  -3   7   2       1027.53       1036.42        22.58 o                         
  -2   7   2       2806.27       2810.63        98.23 o                         
  -1   7   2       4632.12       5093.35       252.46 o                         
   0   7   2       3703.64       3584.02       177.87 o                         
   1   7   2       4636.70       4882.99       225.87 o                         
   2   7   2       2797.58       2789.77        81.06 o                         
   3   7   2       1053.22       1043.12        19.10 o                         
   4   7   2       2565.73       2491.90        39.01 o                         
   5   7   2        280.02        255.40         9.80 o                         
   6   7   2       1202.60       1228.89        32.73 o                         
   7   7   2         62.37         68.42         7.04 o                         
   8   7   2        867.80        848.21        22.78 o                         
   9   7   2         16.70         14.07         8.96 o                         
  10   7   2       1232.10       1299.32        49.17 o                         
  11   7   2        237.97        242.63        12.52 o                         
  12   7   2        295.93        333.66        21.87 o                         
  13   7   2         99.40         91.37         6.34 o                         
  14   7   2         95.74         96.15         4.65 o                         
 -13   8   2         30.24         36.55        10.20 o                         
 -12   8   2        804.28        863.69        26.09 o                         
 -11   8   2        293.60        298.59        10.72 o                         
 -10   8   2        143.17        145.28        12.70 o                         
  -9   8   2        124.83        119.77         8.58 o                         
  -8   8   2        679.51        674.44        20.10 o                         
  -7   8   2        568.05        489.54        15.10 o                         
  -6   8   2        132.58        136.33         7.28 o                         
  -5   8   2        421.02        390.94        10.30 o                         
  -4   8   2        558.71        546.18        14.30 o                         
  -3   8   2        221.90        193.38         5.51 o                         
  -2   8   2         56.53         97.75         5.09 o                         
  -1   8   2        917.65        955.35        20.27 o                         
   0   8   2        988.82        953.07        18.08 o                         
   1   8   2        945.73        981.37        19.56 o                         
   2   8   2         56.83         78.08         4.36 o                         
   3   8   2        212.37        221.00         9.53 o                         
   4   8   2        550.74        574.18        14.16 o                         
   5   8   2        424.57        416.09        11.21 o                         
   6   8   2        136.32        135.18         8.12 o                         
   7   8   2        582.78        567.95        18.56 o                         
   8   8   2        692.92        700.86        27.76 o                         
   9   8   2        135.66        136.03        12.79 o                         
  10   8   2        125.37        123.27         9.83 o                         
  11   8   2        302.27        286.69        12.17 o                         
  12   8   2        775.31        822.86        24.99 o                         
  13   8   2         31.20         30.48         4.25 o                         
 -13   9   2        133.02         96.77         9.68 o                         
 -12   9   2        110.66        116.46         8.01 o                         
 -11   9   2        134.26        162.14         8.50 o                         
 -10   9   2        115.67        123.06         8.86 o                         
  -9   9   2        185.88        176.25         8.17 o                         
  -8   9   2        583.49        588.04        13.09 o                         
  -7   9   2        372.04        305.71         9.21 o                         
  -6   9   2         53.41         60.14         5.05 o                         
  -5   9   2         16.25         23.13         3.96 o                         
  -4   9   2        485.03        479.01        13.17 o                         
  -3   9   2       1077.94       1097.87        20.40 o                         
  -2   9   2        831.23        776.42        13.82 o                         
  -1   9   2         30.21         30.81         4.03 o                         
   0   9   2         42.90         47.28         4.05 o                         
   1   9   2         32.69         27.38         3.67 o                         
   2   9   2        888.69        899.77        15.98 o                         
   3   9   2       1064.55       1102.35        21.08 o                         
   4   9   2        500.62        505.87        14.40 o                         
   5   9   2         17.29         19.69         5.37 o                         
   6   9   2         39.90         42.12         7.35 o                         
   7   9   2        389.41        362.67        13.25 o                         
   8   9   2        559.79        526.39        20.95 o                         
   9   9   2        189.06        201.96        12.90 o                         
  10   9   2        106.25        125.49         8.50 o                         
  11   9   2        144.75        138.58        10.18 o                         
  12   9   2        110.25        111.15         7.26 o                         
  13   9   2        122.10        125.57         8.46 o                         
 -12  10   2         36.59         25.20         8.30 o                         
 -11  10   2         35.86         37.40         5.63 o                         
 -10  10   2         61.32         67.34         6.74 o                         
  -9  10   2         32.94         34.30         5.27 o                         
  -8  10   2        100.90        102.40         6.52 o                         
  -7  10   2        754.57        753.21        18.98 o                         
  -6  10   2        164.29        155.78        14.43 o                         
  -5  10   2         58.72         57.52         6.60 o                         
  -4  10   2        400.02        403.57        13.69 o                         
  -3  10   2         34.07         32.91         4.12 o                         
  -2  10   2         81.82         81.46         4.78 o                         
  -1  10   2        707.41        707.12        12.69 o                         
   0  10   2        132.00        130.20         5.04 o                         
   1  10   2        754.37        745.00        14.16 o                         
   2  10   2         86.21         95.11         5.10 o                         
   3  10   2         25.91         22.66         5.29 o                         
   4  10   2        391.19        397.41        10.97 o                         
   5  10   2         41.03         48.02         6.60 o                         
   6  10   2        167.75        177.28        10.92 o                         
   7  10   2        787.08        814.40        26.52 o                         
   8  10   2        108.07        109.86         8.87 o                         
   9  10   2         45.86         49.98         8.23 o                         
  10  10   2         59.90         75.35         7.87 o                         
  11  10   2         34.86         34.82         5.65 o                         
  12  10   2         40.81         39.89         7.20 o                         
 -11  11   2         21.69         10.79         6.21 o                         
 -10  11   2        100.00        116.11         8.89 o                         
  -9  11   2        111.60        124.17         7.71 o                         
  -8  11   2         91.08        109.91        11.02 o                         
  -7  11   2        122.67        120.28         8.12 o                         
  -6  11   2        345.99        313.81        10.83 o                         
  -5  11   2         86.87         82.93         8.76 o                         
  -4  11   2        276.66        258.91        10.21 o                         
  -3  11   2        342.80        354.37        11.08 o                         
  -2  11   2        656.41        649.19        15.85 o                         
  -1  11   2       2752.78       2748.38        44.67 o                         
   0  11   2        168.25        164.74         6.00 o                         
   1  11   2       2748.63       2805.65        43.33 o                         
   2  11   2        662.76        634.98        12.28 o                         
   3  11   2        332.80        335.11         9.82 o                         
   4  11   2        276.25        281.35         8.65 o                         
   5  11   2         78.38         74.49         5.16 o                         
   6  11   2        352.07        337.28        13.51 o                         
   7  11   2        110.40        108.46         8.03 o                         
   8  11   2         90.58         90.84         6.71 o                         
   9  11   2        101.47        105.19         6.52 o                         
  10  11   2         98.94        107.43         6.60 o                         
  11  11   2         27.96         26.96         3.73 o                         
 -10  12   2        116.61        132.70         7.77 o                         
  -9  12   2        193.20        195.70        14.29 o                         
  -8  12   2         10.65         12.55         7.19 o                         
  -7  12   2         11.30         15.95         7.56 o                         
  -6  12   2        252.10        281.68        18.90 o                         
  -5  12   2        136.75        153.79        16.17 o                         
  -4  12   2         87.02         81.87         8.85 o                         
  -3  12   2        208.68        238.82        20.74 o                         
  -2  12   2        164.86        163.55         6.85 o                         
  -1  12   2        400.86        451.67        10.55 o                         
   0  12   2         62.99         64.32         5.05 o                         
   1  12   2        389.68        442.32         9.09 o                         
   2  12   2        159.72        165.76         6.05 o                         
   3  12   2        215.14        226.19         8.32 o                         
   4  12   2         88.70         81.36         5.71 o                         
   5  12   2        131.46        133.78         8.15 o                         
   6  12   2        248.51        232.45         9.09 o                         
   7  12   2          5.68          7.66         6.00 o                         
   8  12   2          9.36         16.43         5.06 o                         
   9  12   2        194.68        178.35        26.82 o                         
  10  12   2        117.03        107.23         6.99 o                         
  -9  13   2         82.79         84.23         7.47 o                         
  -8  13   2         71.96         65.33         6.12 o                         
  -7  13   2          7.82          3.84         5.42 o                         
  -6  13   2         58.52         63.81         6.81 o                         
  -5  13   2        281.63        296.67        11.87 o                         
  -4  13   2         94.61         93.59        12.97 o                         
  -3  13   2        222.55        205.70        11.34 o                         
  -2  13   2        443.90        483.85        16.07 o                         
  -1  13   2        221.87        245.65         7.43 o                         
   0  13   2          4.13          4.00         4.60 o                         
   1  13   2        224.34        231.91         7.23 o                         
   2  13   2        425.54        453.48        11.83 o                         
   3  13   2        214.48        218.35        10.52 o                         
   4  13   2        109.50         97.88         7.09 o                         
   5  13   2        274.21        289.36        10.22 o                         
   6  13   2         55.43         57.49         6.02 o                         
   7  13   2          4.92          5.86         4.75 o                         
   8  13   2         74.21         72.32         5.94 o                         
   9  13   2         85.72         81.46         5.55 o                         
  -7  14   2        202.13        200.74         7.65 o                         
  -6  14   2         49.23         44.32         5.04 o                         
  -5  14   2        182.70        187.85        10.72 o                         
  -4  14   2         82.30         88.71         5.85 o                         
  -3  14   2        385.24        390.88        13.21 o                         
  -2  14   2        169.32        167.53        10.21 o                         
  -1  14   2        823.70        893.10        22.06 o                         
   0  14   2          7.56         11.77         4.24 o                         
   1  14   2        791.18        906.93        19.94 o                         
   2  14   2        166.38        181.00         7.00 o                         
   3  14   2        384.03        382.91        14.55 o                         
   4  14   2         81.46         75.16         8.41 o                         
   5  14   2        196.34        203.36        12.16 o                         
   6  14   2         47.21         58.49         7.35 o                         
   7  14   2        186.34        189.72        14.37 o                         
  -5  15   2         75.17         61.90         4.15 o                         
  -4  15   2        178.80        191.08         7.98 o                         
  -3  15   2         18.98         17.73         4.85 o                         
  -2  15   2        424.86        425.80        27.17 o                         
  -1  15   2         69.33         55.54         7.98 o                         
   0  15   2        118.79        103.63         7.81 o                         
   1  15   2         65.07         68.33         7.27 o                         
   2  15   2        424.58        429.47        15.03 o                         
   3  15   2         20.30         18.08         5.64 o                         
   4  15   2        195.30        199.38        10.21 o                         
   5  15   2         76.13         64.36         4.76 o                         
   1   0   3        103.01         82.87         5.41 o                         
   2   0   3       1242.02       1284.60        45.70 o                         
   3   0   3       1229.62       1188.47        64.98 o                         
   4   0   3        869.86        875.94        28.13 o                         
   5   0   3       3185.08       3502.15        98.26 o                         
   6   0   3         89.36        118.52        24.45 o                         
   7   0   3       1345.84       1430.72        87.15 o                         
   8   0   3        217.71        178.37         7.69 o                         
   9   0   3         24.74         17.17         5.58 o                         
  10   0   3       2604.21       2525.88        43.91 o                         
  11   0   3        766.14        746.78        17.25 o                         
  12   0   3        825.93        811.04        19.32 o                         
  13   0   3        321.53        315.19        11.90 o                         
  14   0   3         58.94         63.06         6.20 o                         
  15   0   3         75.75         65.64        11.70 o                         
 -15   1   3         50.85         51.00        10.66 o                         
 -14   1   3        264.98        269.18        11.31 o                         
 -13   1   3        153.49        143.78         8.86 o                         
 -12   1   3        136.58        144.76         9.40 o                         
 -11   1   3        128.17        125.32         8.25 o                         
 -10   1   3         42.65         33.58         6.63 o                         
  -9   1   3        916.11        918.68        23.55 o                         
  -8   1   3        260.73        272.27        10.28 o                         
  -7   1   3       1954.89       2009.42        78.30 o                         
  -6   1   3       6673.66       6729.25       322.36 o                         
  -5   1   3       3256.33       3312.16       164.70 o                         
  -4   1   3       1818.20       1591.24        59.73 o                         
  -3   1   3      16073.56      15606.93       716.95 o                         
  -2   1   3      12466.67      12144.48       395.06 o                         
  -1   1   3       8256.48       8478.34       394.91 o                         
   0   1   3       3007.51       2830.04       136.92 o                         
   1   1   3       7923.00       7780.43       358.12 o                         
   2   1   3      12715.58      12588.05       574.91 o                         
   3   1   3      15784.84      15753.91       512.03 o                         
   4   1   3       1739.60       1651.11        50.14 o                         
   5   1   3       3176.96       3189.06       113.76 o                         
   6   1   3       6658.38       6556.81       223.62 o                         
   7   1   3       1939.05       1789.46        73.16 o                         
   8   1   3        233.80        247.08        14.06 o                         
   9   1   3        930.94        852.63        22.98 o                         
  10   1   3         49.53         62.51         8.48 o                         
  11   1   3        155.12        169.39         9.91 o                         
  12   1   3        137.35        154.93         7.11 o                         
  13   1   3        156.47        154.52        29.04 o                         
  14   1   3        274.30        294.60        23.17 o                         
  15   1   3         56.06         47.01         5.00 o                         
 -15   2   3         25.14         27.57         4.45 o                         
 -14   2   3        296.69        311.29        14.31 o                         
 -13   2   3        268.30        273.22        11.36 o                         
 -12   2   3         95.02        110.31         8.06 o                         
 -11   2   3         10.57          8.23         6.32 o                         
 -10   2   3       1719.69       1717.60        37.68 o                         
  -9   2   3         10.18          9.07         6.44 o                         
  -8   2   3       1074.44       1108.94        24.39 o                         
  -7   2   3        395.30        367.35        34.23 o                         
  -6   2   3       1047.24       1050.43        45.28 o                         
  -5   2   3        116.31        149.30        16.41 o                         
  -4   2   3       1421.56       1498.99        46.06 o                         
  -3   2   3       7607.57       7538.82       175.21 o                         
  -2   2   3        524.59        496.76        19.34 o                         
  -1   2   3       7455.25       7352.82       197.12 o                         
   0   2   3       2365.15       2231.75        75.37 o                         
   1   2   3       7539.69       7341.08       194.91 o                         
   2   2   3        512.26        518.33        29.94 o                         
   3   2   3       7620.18       7585.75       245.92 o                         
   4   2   3       1348.97       1419.59        73.75 o                         
   5   2   3        104.13        137.18        18.71 o                         
   6   2   3       1094.07       1081.40        38.68 o                         
   7   2   3        375.87        398.41        16.31 o                         
   8   2   3       1072.14       1062.21        24.06 o                         
   9   2   3         15.11         13.46         6.02 o                         
  10   2   3       1781.60       1813.85        39.70 o                         
  11   2   3          6.24         20.17         7.45 o                         
  12   2   3         82.11         77.66         9.47 o                         
  13   2   3        271.98        276.19        12.14 o                         
  14   2   3        282.73        296.91        16.38 o                         
  15   2   3         20.49         16.93         5.10 o                         
 -15   3   3         93.47         99.22        12.24 o                         
 -14   3   3         76.29         75.77         6.97 o                         
 -13   3   3        130.62        128.38         9.75 o                         
 -12   3   3         14.89         15.80         9.00 o                         
 -11   3   3         49.44         45.93         6.58 o                         
 -10   3   3        302.02        294.85        11.73 o                         
  -9   3   3        371.21        340.53        11.18 o                         
  -8   3   3          0.77          2.27         5.76 o                         
  -7   3   3         99.20         97.93         6.07 o                         
  -6   3   3       1770.92       1878.95        76.86 o                         
  -5   3   3       1614.67       1841.69        69.24 o                         
  -4   3   3         92.79        127.75        11.27 o                         
  -3   3   3        784.16        852.15        27.91 o                         
  -2   3   3       2410.93       2370.41        79.79 o                         
  -1   3   3       5614.53       5641.42       129.78 o                         
   0   3   3       2745.94       2699.25        75.03 o                         
   1   3   3       5428.44       5501.39       149.24 o                         
   2   3   3       2453.92       2359.15        85.46 o                         
   3   3   3        836.04        837.63        25.23 o                         
   4   3   3        107.91        145.59        12.53 o                         
   5   3   3       1690.00       1840.31        70.20 o                         
   6   3   3       1720.93       1907.52        54.25 o                         
   7   3   3        119.76        113.13         5.91 o                         
   8   3   3          1.80          1.76         4.99 o                         
   9   3   3        373.79        347.10         9.88 o                         
  10   3   3        304.58        285.22        10.78 o                         
  11   3   3         40.89         55.46         7.46 o                         
  12   3   3         19.63         21.72         7.26 o                         
  13   3   3        120.77        153.30        10.88 o                         
  14   3   3         66.81         78.31        10.20 o                         
  15   3   3         94.97         91.38         5.38 o                         
 -15   4   3         67.19         60.42         3.66 o                         
 -14   4   3         27.85         28.94         4.89 o                         
 -13   4   3        109.74        110.77         7.76 o                         
 -12   4   3         24.32         35.99         6.67 o                         
 -11   4   3         27.46         35.12         7.55 o                         
 -10   4   3        613.66        590.98        17.52 o                         
  -9   4   3         66.62         67.98         7.75 o                         
  -8   4   3         20.54         19.30         5.21 o                         
  -7   4   3        700.43        648.56        15.64 o                         
  -6   4   3        746.46        823.04        38.07 o                         
  -5   4   3         41.41         55.37        11.86 o                         
  -4   4   3        177.61        212.88        15.43 o                         
  -3   4   3        575.87        598.08        37.10 o                         
  -2   4   3        162.55        269.90        20.34 o                         
  -1   4   3       1604.07       1629.97        80.68 o                         
   0   4   3        287.73        228.96        10.41 o                         
   1   4   3       1638.75       1633.68        48.45 o                         
   2   4   3        159.23        245.20        14.37 o                         
   3   4   3        615.05        555.77        37.83 o                         
   4   4   3        151.88        148.91        12.46 o                         
   5   4   3         40.80         74.95        11.95 o                         
   6   4   3        807.96        889.47        28.21 o                         
   7   4   3        694.46        662.60        13.77 o                         
   8   4   3         30.11         24.65         5.26 o                         
   9   4   3         55.70         59.84         6.43 o                         
  10   4   3        592.15        574.03        14.44 o                         
  11   4   3         25.23         28.99         6.86 o                         
  12   4   3         26.81         48.00         8.50 o                         
  13   4   3        117.00        105.94         9.37 o                         
  14   4   3         28.08         22.33         5.44 o                         
  15   4   3         64.78         45.42         5.93 o                         
 -14   5   3        108.04        110.11        13.10 o                         
 -13   5   3         84.66         84.11         5.88 o                         
 -12   5   3        117.28        130.96         8.81 o                         
 -11   5   3         29.66         37.43         8.02 o                         
 -10   5   3        162.58        175.34        11.21 o                         
  -9   5   3        431.31        403.80        14.94 o                         
  -8   5   3        269.09        256.20        11.24 o                         
  -7   5   3        216.64        191.97        10.94 o                         
  -6   5   3        204.56        188.49         7.95 o                         
  -5   5   3        733.61        769.63        35.96 o                         
  -4   5   3       1567.65       1704.10        90.04 o                         
  -3   5   3         38.91         34.06        13.12 o                         
  -2   5   3        473.31        508.93        29.45 o                         
  -1   5   3       2130.19       2201.17        62.10 o                         
   0   5   3        406.01        380.88        19.20 o                         
   1   5   3       2165.06       2168.27        44.55 o                         
   2   5   3        470.66        451.46        34.54 o                         
   3   5   3         34.88         28.25        10.32 o                         
   4   5   3       1604.58       1704.81        57.72 o                         
   5   5   3        720.46        795.71        31.61 o                         
   6   5   3        208.04        194.09        10.27 o                         
   7   5   3        207.17        205.09         6.63 o                         
   8   5   3        265.92        252.69         8.16 o                         
   9   5   3        443.40        450.93        11.70 o                         
  10   5   3        157.28        162.66         9.76 o                         
  11   5   3         30.37         31.86         7.15 o                         
  12   5   3        117.39        141.44        15.81 o                         
  13   5   3         90.33         86.58        11.29 o                         
  14   5   3        100.54        108.06        16.07 o                         
 -14   6   3         73.70         69.00         6.36 o                         
 -13   6   3         40.10         37.36         6.07 o                         
 -12   6   3        280.99        312.52        13.38 o                         
 -11   6   3        293.30        282.63        15.24 o                         
 -10   6   3        597.45        577.47        20.42 o                         
  -9   6   3        104.28         78.70        21.68 o                         
  -8   6   3        497.83        420.70        18.91 o                         
  -7   6   3       1381.62       1298.24        31.80 o                         
  -6   6   3        664.51        617.78        19.81 o                         
  -5   6   3        609.96        547.91        49.00 o                         
  -4   6   3       1786.84       1604.80        68.10 o                         
  -3   6   3        211.16        263.54        29.91 o                         
  -2   6   3        515.32        500.51        22.86 o                         
  -1   6   3        858.34        923.43        36.80 o                         
   0   6   3      10913.76      11029.63       291.75 o                         
   1   6   3        833.96        857.95        27.56 o                         
   2   6   3        599.99        617.29        16.85 o                         
   3   6   3        180.79        207.14         9.08 o                         
   4   6   3       1852.20       1702.17        58.52 o                         
   5   6   3        636.25        613.00        15.47 o                         
   6   6   3        686.02        631.49        14.41 o                         
   7   6   3       1407.81       1417.82        33.16 o                         
   8   6   3        458.01        431.53        14.48 o                         
   9   6   3        119.80        104.26         8.92 o                         
  10   6   3        576.90        560.22        16.82 o                         
  11   6   3        300.70        291.83        14.14 o                         
  12   6   3        279.39        250.71        19.15 o                         
  13   6   3         46.35         57.12         9.07 o                         
  14   6   3         80.48         80.28         6.41 o                         
 -13   7   3         65.38         69.77         8.46 o                         
 -12   7   3         18.03         25.26         4.66 o                         
 -11   7   3        200.99        211.59         9.71 o                         
 -10   7   3         88.05         90.56        10.04 o                         
  -9   7   3         38.81         13.63        10.13 o                         
  -8   7   3        954.92        928.52        24.02 o                         
  -7   7   3         38.30         38.27         6.07 o                         
  -6   7   3        152.35        144.10        11.59 o                         
  -5   7   3        229.64        198.05         8.24 o                         
  -4   7   3        422.99        412.84        10.72 o                         
  -3   7   3         27.48         49.63         4.83 o                         
  -2   7   3        152.83        134.13        18.17 o                         
  -1   7   3        644.75        684.83        29.55 o                         
   0   7   3        776.73        801.56        29.17 o                         
   1   7   3        613.55        579.77        23.18 o                         
   2   7   3        161.54        138.68        11.74 o                         
   3   7   3         20.64         28.77         4.01 o                         
   4   7   3        400.99        462.13        11.99 o                         
   5   7   3        215.06        213.53         9.46 o                         
   6   7   3        162.81        160.68         9.10 o                         
   7   7   3         32.54         37.29         6.27 o                         
   8   7   3        965.24        888.04        22.37 o                         
   9   7   3         44.90         57.51         8.41 o                         
  10   7   3         77.45         95.95        11.68 o                         
  11   7   3        191.15        201.68        14.60 o                         
  12   7   3         13.04         23.17        10.24 o                         
  13   7   3         58.83         57.46         7.86 o                         
  14   7   3        118.34         93.52         6.08 o                         
 -13   8   3         85.64         87.68         6.66 o                         
 -12   8   3        273.87        270.74         9.34 o                         
 -11   8   3        137.23        153.46         7.83 o                         
 -10   8   3        457.28        470.02        16.20 o                         
  -9   8   3         80.17         79.03         6.55 o                         
  -8   8   3        990.26        995.71        22.98 o                         
  -7   8   3        394.64        390.96        10.02 o                         
  -6   8   3       1707.38       1638.11        30.82 o                         
  -5   8   3        911.14        893.36        17.85 o                         
  -4   8   3       1721.91       1731.51        28.60 o                         
  -3   8   3        751.81        694.99        11.80 o                         
  -2   8   3        401.26        347.07         9.44 o                         
  -1   8   3        208.97        190.97         6.46 o                         
   0   8   3       1914.44       1762.90        27.65 o                         
   1   8   3        192.20        188.29         5.37 o                         
   2   8   3        380.04        344.49         7.79 o                         
   3   8   3        733.23        740.45        14.75 o                         
   4   8   3       1742.85       1749.91        37.14 o                         
   5   8   3        876.27        925.85        22.88 o                         
   6   8   3       1654.80       1685.82        46.52 o                         
   7   8   3        379.38        374.51        20.43 o                         
   8   8   3        952.93        944.99        24.89 o                         
   9   8   3         91.52         93.49        10.92 o                         
  10   8   3        479.63        562.07        24.06 o                         
  11   8   3        138.85        133.36         9.19 o                         
  12   8   3        288.18        335.78        12.37 o                         
  13   8   3         92.56         92.16         5.07 o                         
 -12   9   3        389.96        426.44        22.03 o                         
 -11   9   3         83.84         85.47         6.10 o                         
 -10   9   3         23.51         28.85         4.73 o                         
  -9   9   3        581.50        607.67        15.81 o                         
  -8   9   3        284.25        289.94        12.23 o                         
  -7   9   3       1399.76       1372.22        27.22 o                         
  -6   9   3        233.30        201.75         6.73 o                         
  -5   9   3        899.54        886.85        17.95 o                         
  -4   9   3        103.00         94.61         5.61 o                         
  -3   9   3        186.64        190.04         6.09 o                         
  -2   9   3        442.27        481.98        11.85 o                         
  -1   9   3        817.54        803.90        15.19 o                         
   0   9   3          2.15          4.38         3.69 o                         
   1   9   3        853.58        853.05        13.80 o                         
   2   9   3        454.53        454.52         9.19 o                         
   3   9   3        164.05        170.75         7.21 o                         
   4   9   3         87.61         88.39         7.08 o                         
   5   9   3        853.22        846.50        23.47 o                         
   6   9   3        222.21        227.35        12.05 o                         
   7   9   3       1418.12       1499.16        40.47 o                         
   8   9   3        283.51        312.09        16.89 o                         
   9   9   3        625.73        660.77        38.10 o                         
  10   9   3         19.17         19.61         5.86 o                         
  11   9   3         98.89        111.90         7.50 o                         
  12   9   3        374.35        340.20        13.53 o                         
 -12  10   3         13.91          8.81         6.40 o                         
 -11  10   3        409.94        392.82        17.20 o                         
 -10  10   3        269.71        302.23        11.73 o                         
  -9  10   3         17.39         18.22         4.05 o                         
  -8  10   3        134.11        130.97         6.93 o                         
  -7  10   3         94.12        105.64         7.08 o                         
  -6  10   3         13.29         10.84         4.73 o                         
  -5  10   3        951.15        957.34        20.76 o                         
  -4  10   3        773.95        742.98        17.74 o                         
  -3  10   3       1265.06       1210.06        21.75 o                         
  -2  10   3        367.72        353.42        10.07 o                         
  -1  10   3        548.21        555.82        11.91 o                         
   0  10   3        258.14        288.93         6.93 o                         
   1  10   3        552.10        583.80        12.99 o                         
   2  10   3        374.57        364.15         8.20 o                         
   3  10   3       1265.64       1235.19        20.24 o                         
   4  10   3        799.04        778.92        17.75 o                         
   5  10   3        929.63        937.09        21.22 o                         
   6  10   3         16.80         19.78         6.99 o                         
   7  10   3        104.44        114.29         8.86 o                         
   8  10   3        133.03        124.97        12.68 o                         
   9  10   3         14.32         12.32         6.95 o                         
  10  10   3        253.18        264.09        10.75 o                         
  11  10   3        433.55        441.22        43.05 o                         
  12  10   3         15.30         20.23         5.08 o                         
 -11  11   3         21.89         28.45         5.55 o                         
 -10  11   3        184.50        157.57        16.19 o                         
  -9  11   3         92.69        112.17        21.36 o                         
  -8  11   3         70.95         77.60         9.80 o                         
  -7  11   3        131.79        113.78         7.56 o                         
  -6  11   3        106.31        103.76         8.68 o                         
  -5  11   3         75.80         75.39         6.27 o                         
  -4  11   3        285.02        293.25         9.79 o                         
  -3  11   3         62.26         66.11         5.34 o                         
  -2  11   3         47.78         45.60         4.70 o                         
  -1  11   3         85.41         86.80         5.18 o                         
   0  11   3         11.57         12.05         4.09 o                         
   1  11   3        112.18        115.88         5.79 o                         
   2  11   3         46.04         40.83         4.41 o                         
   3  11   3         51.38         63.66         5.06 o                         
   4  11   3        300.71        308.32        12.05 o                         
   5  11   3         62.85         64.10         5.44 o                         
   6  11   3        111.99        112.94        10.17 o                         
   7  11   3        135.61        126.68         7.49 o                         
   8  11   3         61.73         49.36         5.78 o                         
   9  11   3         77.23         82.85         5.89 o                         
  10  11   3        186.44        163.81         9.38 o                         
  11  11   3         21.24         27.70         3.29 o                         
 -10  12   3        230.06        213.02         8.02 o                         
  -9  12   3         83.04         79.84         6.69 o                         
  -8  12   3          1.07          7.43         6.23 o                         
  -7  12   3         35.46         23.99         6.28 o                         
  -6  12   3          1.43         -2.62         7.19 o                         
  -5  12   3        142.85        137.98         8.08 o                         
  -4  12   3        233.41        231.35        10.32 o                         
  -3  12   3         11.81         14.76         5.93 o                         
  -2  12   3        316.69        311.82         8.81 o                         
  -1  12   3        589.85        589.29        12.67 o                         
   0  12   3       1564.44       1596.54        26.24 o                         
   1  12   3        586.68        587.50        12.65 o                         
   2  12   3        324.02        332.15         8.68 o                         
   3  12   3         10.90          7.98         4.86 o                         
   4  12   3        236.19        236.85         7.71 o                         
   5  12   3        135.51        128.56         6.61 o                         
   6  12   3          1.15          6.86         5.22 o                         
   7  12   3         42.29         34.24         5.58 o                         
   8  12   3          1.99          6.13         4.51 o                         
   9  12   3         86.55         94.22         6.24 o                         
  10  12   3        230.08        212.02        14.12 o                         
  -9  13   3        120.04        125.79        10.62 o                         
  -8  13   3        253.03        255.40         8.55 o                         
  -7  13   3        206.23        208.71        11.60 o                         
  -6  13   3        188.04        216.35        11.16 o                         
  -5  13   3        451.27        469.58        15.64 o                         
  -4  13   3        132.55        119.73         7.29 o                         
  -3  13   3        280.91        325.44        10.40 o                         
  -2  13   3        123.65        140.23        10.08 o                         
  -1  13   3       1272.52       1377.32        24.15 o                         
   0  13   3        190.90        189.14         7.12 o                         
   1  13   3       1221.84       1357.66        25.06 o                         
   2  13   3        138.61        150.17         8.79 o                         
   3  13   3        266.51        289.16         8.73 o                         
   4  13   3        129.29        118.02         6.63 o                         
   5  13   3        452.50        442.88        11.90 o                         
   6  13   3        196.80        206.99        10.22 o                         
   7  13   3        207.13        212.46        18.79 o                         
   8  13   3        237.14        231.07        11.14 o                         
  -7  14   3         77.08         63.84         4.17 o                         
  -6  14   3         86.75         82.95         4.49 o                         
  -5  14   3         31.56         32.67         8.57 o                         
  -4  14   3        746.35        857.71        22.99 o                         
  -3  14   3        195.44        201.28         8.96 o                         
  -2  14   3        258.09        280.71         9.31 o                         
  -1  14   3         64.41         77.94         5.99 o                         
   0  14   3         67.92         68.09         5.48 o                         
   1  14   3         61.71         68.58         5.29 o                         
   2  14   3        249.31        278.53        11.56 o                         
   3  14   3        196.56        221.91        11.44 o                         
   4  14   3        752.44        814.10        25.22 o                         
   5  14   3         27.58         22.85         6.87 o                         
   6  14   3         85.85         72.02        16.24 o                         
   7  14   3         77.44         69.18         5.15 o                         
  -5  15   3         10.18          4.86         4.46 o                         
  -4  15   3         12.90         18.77        14.28 o                         
  -3  15   3        107.51         80.77         6.85 o                         
  -2  15   3         68.54         77.01         6.70 o                         
  -1  15   3        325.95        316.85        11.09 o                         
   0  15   3          2.06          4.97         4.49 o                         
   1  15   3        306.81        336.37        14.40 o                         
   2  15   3         72.36         87.09        10.35 o                         
   3  15   3        119.87         88.79        11.85 o                         
   4  15   3         10.27         -0.60         8.18 o                         
   0   0   4       3697.59       3685.11       174.45 o                         
   1   0   4       1008.30        842.02        30.46 o                         
   2   0   4       5357.30       5121.37       136.33 o                         
   3   0   4       5752.72       5739.56       190.72 o                         
   4   0   4      10279.12      10754.75       290.61 o                         
   5   0   4       1740.14       1736.87        96.59 o                         
   6   0   4      10928.81      11096.51       524.65 o                         
   7   0   4         83.30         80.67         8.15 o                         
   8   0   4       3231.96       3101.38        61.02 o                         
   9   0   4        508.70        552.26        14.30 o                         
  10   0   4        314.10        327.28        10.97 o                         
  11   0   4         39.98         34.54         7.84 o                         
  12   0   4         30.78         38.10         6.55 o                         
  13   0   4        135.84        140.70         8.37 o                         
  14   0   4        925.48        928.39        35.06 o                         
  15   0   4          0.03          2.99         9.20 o                         
 -15   1   4         32.57         29.10         8.74 o                         
 -14   1   4        119.02        124.26         9.96 o                         
 -13   1   4         51.61         68.60         7.37 o                         
 -12   1   4         80.98         90.51         7.92 o                         
 -11   1   4        358.86        400.44        14.14 o                         
 -10   1   4       1463.44       1334.37        29.97 o                         
  -9   1   4        152.50        147.40         9.28 o                         
  -8   1   4       1241.24       1151.17        26.15 o                         
  -7   1   4        922.39        934.89        29.16 o                         
  -6   1   4        372.03        427.94        37.69 o                         
  -5   1   4       5026.05       5204.45       177.72 o                         
  -4   1   4        184.64        193.93        14.59 o                         
  -3   1   4         95.23        109.03        13.92 o                         
  -2   1   4       1300.16       1365.24        40.66 o                         
  -1   1   4        752.89        737.47        43.70 o                         
   0   1   4         54.38         48.73        11.63 o                         
   1   1   4        743.14        784.96        44.02 o                         
   2   1   4       1302.00       1395.03        73.23 o                         
   3   1   4         96.76         99.54        12.09 o                         
   4   1   4        171.59        197.14        14.97 o                         
   5   1   4       5002.83       5509.53       193.55 o                         
   6   1   4        367.95        441.32        40.63 o                         
   7   1   4        890.68        857.91        28.09 o                         
   8   1   4       1226.97       1167.24        28.10 o                         
   9   1   4        162.76        149.28        10.75 o                         
  10   1   4       1449.76       1359.58        32.71 o                         
  11   1   4        342.21        355.37        17.37 o                         
  12   1   4         68.81         76.75         9.91 o                         
  13   1   4         51.05         63.17        17.99 o                         
  14   1   4        114.64        132.91        16.56 o                         
  15   1   4         29.61         25.24         8.18 o                         
 -15   2   4         32.84         26.43         5.20 o                         
 -14   2   4        128.30        124.53        10.87 o                         
 -13   2   4         60.57         58.72         8.13 o                         
 -12   2   4        119.56        113.69         9.71 o                         
 -11   2   4        157.69        170.94         8.74 o                         
 -10   2   4          1.59          7.90         6.32 o                         
  -9   2   4        419.37        449.90        12.69 o                         
  -8   2   4         73.02         84.89         6.76 o                         
  -7   2   4        426.87        468.79        13.70 o                         
  -6   2   4        518.77        421.91        21.73 o                         
  -5   2   4       1127.74       1242.86        41.55 o                         
  -4   2   4       7697.25       7810.41       183.44 o                         
  -3   2   4       1298.32       1294.86        44.05 o                         
  -2   2   4      11122.92      10963.78       506.63 o                         
  -1   2   4        334.89        347.64        15.54 o                         
   0   2   4       2806.15       2843.42        96.29 o                         
   1   2   4        315.50        334.39        22.01 o                         
   2   2   4      10957.44      10445.23       483.78 o                         
   3   2   4       1256.59       1327.97        49.48 o                         
   4   2   4       7609.96       7227.45       205.37 o                         
   5   2   4       1091.33       1205.70        49.47 o                         
   6   2   4        487.35        370.50        20.00 o                         
   7   2   4        439.71        486.24        13.85 o                         
   8   2   4         53.23         42.48         7.09 o                         
   9   2   4        444.61        451.46        13.72 o                         
  10   2   4          3.96         18.76         7.31 o                         
  11   2   4        162.29        170.87         9.62 o                         
  12   2   4        139.22        164.53        14.50 o                         
  13   2   4         57.32         46.98         7.03 o                         
  14   2   4        123.95        119.67        11.29 o                         
  15   2   4         35.71         28.24         6.13 o                         
 -15   3   4         89.37         73.04         7.76 o                         
 -14   3   4         12.97         21.31         5.59 o                         
 -13   3   4        540.83        559.29        19.76 o                         
 -12   3   4         94.47        106.85         8.68 o                         
 -11   3   4        228.82        214.18         9.10 o                         
 -10   3   4         15.80         16.31         6.24 o                         
  -9   3   4        138.95        153.73         7.88 o                         
  -8   3   4        271.99        272.45         9.13 o                         
  -7   3   4        230.55        227.72        11.91 o                         
  -6   3   4        682.16        737.42        38.02 o                         
  -5   3   4        725.43        799.45        29.75 o                         
  -4   3   4        380.35        390.89        18.36 o                         
  -3   3   4        477.62        487.86        18.52 o                         
  -2   3   4        838.08        766.98        22.08 o                         
  -1   3   4        561.86        561.56        15.71 o                         
   0   3   4       3900.00       4194.28       115.05 o                         
   1   3   4        563.37        570.30        16.18 o                         
   2   3   4        828.94        830.34        48.74 o                         
   3   3   4        426.88        366.42        19.83 o                         
   4   3   4        384.90        354.64        22.97 o                         
   5   3   4        754.01        745.99        35.14 o                         
   6   3   4        684.16        681.60        37.37 o                         
   7   3   4        204.86        203.07         7.27 o                         
   8   3   4        282.63        300.39         9.72 o                         
   9   3   4        118.19        120.70         7.61 o                         
  10   3   4         21.90         15.42         6.47 o                         
  11   3   4        254.64        264.62        11.17 o                         
  12   3   4        104.43        100.55        12.74 o                         
  13   3   4        541.64        528.94        21.81 o                         
  14   3   4         16.63          6.85         8.30 o                         
  15   3   4         78.38         59.15         5.84 o                         
 -15   4   4         93.34         70.47        10.75 o                         
 -14   4   4        106.45        114.35         7.10 o                         
 -13   4   4        210.60        217.46        11.55 o                         
 -12   4   4         94.30         80.34         9.38 o                         
 -11   4   4        192.80        186.56        13.10 o                         
 -10   4   4        393.16        372.54        13.16 o                         
  -9   4   4        433.89        436.24        12.21 o                         
  -8   4   4         37.41         32.46         5.95 o                         
  -7   4   4        200.43        217.49         9.82 o                         
  -6   4   4        345.90        387.29        21.68 o                         
  -5   4   4        247.75        250.30        18.48 o                         
  -4   4   4        681.96        684.85        42.77 o                         
  -3   4   4        445.69        453.81        30.02 o                         
  -2   4   4        144.27        125.48        13.48 o                         
  -1   4   4        523.22        503.16        48.73 o                         
   0   4   4       5587.34       5635.34       134.47 o                         
   1   4   4        520.83        533.59        26.51 o                         
   2   4   4        154.42        126.06        32.78 o                         
   3   4   4        432.07        414.30        20.17 o                         
   4   4   4        729.65        835.66        32.70 o                         
   5   4   4        262.16        272.63        21.00 o                         
   6   4   4        326.54        353.43        14.01 o                         
   7   4   4        197.72        227.37         7.52 o                         
   8   4   4         31.76         35.70         5.65 o                         
   9   4   4        466.62        482.45        12.50 o                         
  10   4   4        375.15        403.30        12.25 o                         
  11   4   4        179.14        180.16         9.44 o                         
  12   4   4         99.68        101.32         9.41 o                         
  13   4   4        195.77        209.58        10.70 o                         
  14   4   4        108.03        110.75         6.99 o                         
  15   4   4        104.43        103.96         7.32 o                         
 -14   5   4        127.51        139.43         6.41 o                         
 -13   5   4        140.59        148.43         8.00 o                         
 -12   5   4         32.13         35.42         6.60 o                         
 -11   5   4         50.31         48.08         7.96 o                         
 -10   5   4          6.00          5.11         8.52 o                         
  -9   5   4        183.12        188.43        12.07 o                         
  -8   5   4         18.79         19.83         9.37 o                         
  -7   5   4        198.67        177.51         9.10 o                         
  -6   5   4        134.52        122.42         7.81 o                         
  -5   5   4       1346.00       1414.29        78.71 o                         
  -4   5   4         90.00        105.58        17.30 o                         
  -3   5   4        319.38        335.55        25.66 o                         
  -2   5   4        609.19        476.14        19.56 o                         
  -1   5   4        997.81       1084.47        33.92 o                         
   0   5   4         73.31         51.89         5.64 o                         
   1   5   4        942.78        981.57        32.56 o                         
   2   5   4        606.00        531.39        15.62 o                         
   3   5   4        393.61        427.65        21.54 o                         
   4   5   4         86.30        104.04        14.46 o                         
   5   5   4       1376.20       1318.81        81.18 o                         
   6   5   4        142.66        149.37         9.29 o                         
   7   5   4        211.35        213.55         7.64 o                         
   8   5   4         22.49         26.65         5.57 o                         
   9   5   4        161.93        152.04         8.53 o                         
  10   5   4          4.33          5.79         6.91 o                         
  11   5   4         60.64         69.22         8.44 o                         
  12   5   4         30.24         25.13         8.35 o                         
  13   5   4        135.14        152.62        10.48 o                         
  14   5   4        129.57        117.92         7.50 o                         
 -14   6   4        149.47        152.16        10.52 o                         
 -13   6   4        214.11        211.56         7.14 o                         
 -12   6   4         11.91          3.78         6.50 o                         
 -11   6   4        113.74        120.58         8.87 o                         
 -10   6   4        188.80        184.43        11.14 o                         
  -9   6   4        383.62        343.03        20.24 o                         
  -8   6   4        285.37        303.08        33.33 o                         
  -7   6   4        280.80        256.13        10.81 o                         
  -6   6   4        256.42        267.98        10.47 o                         
  -5   6   4        178.09        174.40         6.41 o                         
  -4   6   4         93.06         93.56         8.56 o                         
  -3   6   4         19.24         20.79         6.20 o                         
  -2   6   4       1392.66       1455.24        54.36 o                         
  -1   6   4       1192.89       1329.34        50.37 o                         
   0   6   4        910.63        974.83        30.60 o                         
   1   6   4       1198.04       1353.32        34.73 o                         
   2   6   4       1405.90       1456.05        32.75 o                         
   3   6   4         20.82         33.03         5.70 o                         
   4   6   4         92.92        105.72        10.15 o                         
   5   6   4        166.31        170.55         7.35 o                         
   6   6   4        252.88        262.99         9.29 o                         
   7   6   4        286.64        277.31         9.69 o                         
   8   6   4        290.88        280.92         9.84 o                         
   9   6   4        404.21        412.37        11.97 o                         
  10   6   4        186.60        181.60         9.48 o                         
  11   6   4        112.31        108.20         8.45 o                         
  12   6   4         14.19         17.71         8.74 o                         
  13   6   4        217.99        214.15        14.43 o                         
  14   6   4        149.79        146.47         7.61 o                         
 -13   7   4        238.67        251.53        12.27 o                         
 -12   7   4         36.43         38.61         5.18 o                         
 -11   7   4         66.02         69.11         6.94 o                         
 -10   7   4        144.35        135.88        11.35 o                         
  -9   7   4        351.42        362.65        13.55 o                         
  -8   7   4       1895.85       1875.90        47.45 o                         
  -7   7   4       4029.04       3816.59        75.42 o                         
  -6   7   4        437.40        417.76        13.50 o                         
  -5   7   4       3483.39       3252.01        54.39 o                         
  -4   7   4        539.08        550.53        13.55 o                         
  -3   7   4        527.85        487.49        10.61 o                         
  -2   7   4       1482.77       1385.98        40.13 o                         
  -1   7   4       1098.78       1060.17        42.32 o                         
   0   7   4        963.79        929.93        33.86 o                         
   1   7   4       1113.62       1066.87        30.84 o                         
   2   7   4       1474.80       1419.73        27.49 o                         
   3   7   4        513.90        474.04         9.57 o                         
   4   7   4        553.99        577.62        12.83 o                         
   5   7   4       3501.19       3558.61        58.13 o                         
   6   7   4        446.32        425.39        14.56 o                         
   7   7   4       3967.80       3940.37        67.56 o                         
   8   7   4       1840.66       1886.50        37.11 o                         
   9   7   4        335.53        337.19        12.15 o                         
  10   7   4        150.44        172.11        12.05 o                         
  11   7   4         69.66         85.46        11.15 o                         
  12   7   4         39.77         44.25         6.78 o                         
  13   7   4        252.28        262.83        12.39 o                         
 -13   8   4         15.44         19.37         4.29 o                         
 -12   8   4         52.77         52.68         6.27 o                         
 -11   8   4        220.58        232.87         9.14 o                         
 -10   8   4          7.23          8.27         4.68 o                         
  -9   8   4        866.24        848.51        20.41 o                         
  -8   8   4        835.24        827.05        20.07 o                         
  -7   8   4        170.27        170.51         7.14 o                         
  -6   8   4        779.39        775.66        14.70 o                         
  -5   8   4       1321.38       1249.62        21.57 o                         
  -4   8   4        693.27        660.33        14.20 o                         
  -3   8   4        144.79        136.77         4.33 o                         
  -2   8   4        691.51        670.47        12.99 o                         
  -1   8   4         20.12         29.10         3.38 o                         
   0   8   4        853.33        836.74        13.81 o                         
   1   8   4         21.15         25.78         3.40 o                         
   2   8   4        718.31        706.57        12.14 o                         
   3   8   4        140.56        155.60         5.75 o                         
   4   8   4        666.67        645.51        14.52 o                         
   5   8   4       1293.50       1275.99        29.52 o                         
   6   8   4        770.66        773.18        19.65 o                         
   7   8   4        187.07        161.76        12.10 o                         
   8   8   4        880.50        952.19        27.86 o                         
   9   8   4        835.08        793.82        24.25 o                         
  10   8   4         10.33         10.68         7.17 o                         
  11   8   4        221.04        222.64         9.08 o                         
  12   8   4         43.70         50.60         7.30 o                         
  13   8   4         20.96         20.37         3.39 o                         
 -12   9   4        116.50        115.48         7.75 o                         
 -11   9   4        183.56        211.73         9.33 o                         
 -10   9   4        151.39        167.53         6.94 o                         
  -9   9   4        471.26        478.05        14.41 o                         
  -8   9   4        328.27        284.89        10.51 o                         
  -7   9   4        354.56        338.53        10.80 o                         
  -6   9   4        151.79        147.38         6.58 o                         
  -5   9   4       1576.48       1496.49        27.33 o                         
  -4   9   4        675.72        677.18        16.07 o                         
  -3   9   4         73.03         71.74         4.70 o                         
  -2   9   4        295.11        289.33         7.63 o                         
  -1   9   4        326.10        298.46         7.60 o                         
   0   9   4         13.40         12.70         3.68 o                         
   1   9   4        317.63        302.61         6.85 o                         
   2   9   4        298.65        290.35         6.86 o                         
   3   9   4         69.97         79.41         5.04 o                         
   4   9   4        667.45        677.01        18.26 o                         
   5   9   4       1582.25       1588.31        40.18 o                         
   6   9   4        160.60        152.68        10.21 o                         
   7   9   4        364.09        358.98        14.70 o                         
   8   9   4        315.63        310.03        12.07 o                         
   9   9   4        482.36        491.11        16.30 o                         
  10   9   4        162.98        152.38        10.04 o                         
  11   9   4        185.11        214.63         9.33 o                         
  12   9   4        123.92         97.04        11.36 o                         
 -11  10   4        126.09        116.29         8.94 o                         
 -10  10   4        138.13        147.72         8.26 o                         
  -9  10   4        182.93        205.26         7.41 o                         
  -8  10   4          0.45          3.34         4.20 o                         
  -7  10   4          5.15          6.15         4.37 o                         
  -6  10   4         57.67         53.20         4.92 o                         
  -5  10   4        221.94        204.57         7.62 o                         
  -4  10   4        650.79        652.05        19.25 o                         
  -3  10   4          7.07         16.34         4.20 o                         
  -2  10   4         42.69         52.28         4.54 o                         
  -1  10   4         36.59         33.76         4.91 o                         
   0  10   4          8.55         11.45         3.99 o                         
   1  10   4         42.87         40.33         4.08 o                         
   2  10   4         64.71         67.81         5.08 o                         
   3  10   4          7.85          4.99         4.82 o                         
   4  10   4        703.07        751.49        17.01 o                         
   5  10   4        233.34        215.30         9.20 o                         
   6  10   4         50.92         41.11         5.85 o                         
   7  10   4          3.38         15.08         7.33 o                         
   8  10   4          1.38          6.10        12.40 o                         
   9  10   4        189.60        198.71        12.76 o                         
  10  10   4        129.94        134.68         6.81 o                         
  11  10   4        136.10        120.85        32.16 o                         
 -11  11   4         32.84         20.77         7.03 o                         
 -10  11   4          3.21         12.82         7.31 o                         
  -9  11   4        123.68        113.89         9.26 o                         
  -8  11   4         81.21         86.40        17.38 o                         
  -7  11   4        286.71        258.57        10.42 o                         
  -6  11   4         63.95         74.15         6.89 o                         
  -5  11   4        641.50        649.11        16.24 o                         
  -4  11   4        239.12        226.39         8.90 o                         
  -3  11   4         26.62         37.48         5.93 o                         
  -2  11   4        108.27        118.72         6.28 o                         
  -1  11   4        802.88        787.16        14.63 o                         
   0  11   4         64.67         56.93         5.21 o                         
   1  11   4        802.36        780.10        14.66 o                         
   2  11   4        109.83        126.36         6.13 o                         
   3  11   4         28.42         42.41         5.61 o                         
   4  11   4        232.41        232.40         7.66 o                         
   5  11   4        634.97        602.69        13.34 o                         
   6  11   4         65.18         70.84         6.42 o                         
   7  11   4        284.88        286.48        12.17 o                         
   8  11   4         71.85         78.14         5.62 o                         
   9  11   4        128.08        124.72         9.83 o                         
  10  11   4          5.92         13.57         5.33 o                         
 -10  12   4         78.49         60.98         8.08 o                         
  -9  12   4         22.52         21.89         4.60 o                         
  -8  12   4         96.68        108.56         7.91 o                         
  -7  12   4         26.68         35.58         7.77 o                         
  -6  12   4        520.81        553.66        20.71 o                         
  -5  12   4        135.01        119.56         7.61 o                         
  -4  12   4       1135.28       1174.13        28.52 o                         
  -3  12   4        639.90        626.81        13.59 o                         
  -2  12   4         23.61         28.65         4.84 o                         
  -1  12   4         23.33         16.34         5.24 o                         
   0  12   4         27.34         37.65         5.14 o                         
   1  12   4         28.05         27.14         5.19 o                         
   2  12   4         12.28         13.85         4.56 o                         
   3  12   4        616.47        596.97        12.33 o                         
   4  12   4       1157.72       1191.27        22.19 o                         
   5  12   4        127.77        130.35         7.20 o                         
   6  12   4        509.28        506.77        13.23 o                         
   7  12   4         24.15         30.08         6.14 o                         
   8  12   4         96.75        110.48         8.33 o                         
   9  12   4         24.13         17.18         5.35 o                         
  -8  13   4         69.97         73.65         7.06 o                         
  -7  13   4         98.13        100.31         6.95 o                         
  -6  13   4         58.05         75.07         7.39 o                         
  -5  13   4        207.80        212.69         9.67 o                         
  -4  13   4         75.75         70.34         6.21 o                         
  -3  13   4         41.18         51.95         6.42 o                         
  -2  13   4        469.28        453.31        15.03 o                         
  -1  13   4         90.87         86.63         6.89 o                         
   0  13   4         11.89         11.27         4.61 o                         
   1  13   4        100.76        105.94         6.58 o                         
   2  13   4        479.11        483.21        13.85 o                         
   3  13   4         45.17         41.62         6.08 o                         
   4  13   4         69.26         69.22         6.05 o                         
   5  13   4        210.80        196.97         7.96 o                         
   6  13   4         64.03         66.09         5.91 o                         
   7  13   4         93.61         93.45         5.79 o                         
   8  13   4         68.69         72.52         5.62 o                         
  -7  14   4         38.07         31.31         5.35 o                         
  -6  14   4        110.28        117.13         5.34 o                         
  -5  14   4         61.12         61.99         5.08 o                         
  -4  14   4        475.29        491.55        12.97 o                         
  -3  14   4         84.37         89.67         5.33 o                         
  -2  14   4        412.99        421.94        11.80 o                         
  -1  14   4         47.46         67.01         5.53 o                         
   0  14   4         65.31         70.65         7.32 o                         
   1  14   4         44.80         52.26         5.53 o                         
   2  14   4        407.90        400.16        12.94 o                         
   3  14   4         85.72         96.14         8.72 o                         
   4  14   4        500.56        493.64        14.68 o                         
   5  14   4         62.11         62.62         6.12 o                         
   6  14   4         97.65        104.39        10.29 o                         
  -4  15   4        435.76        401.73        21.40 o                         
  -3  15   4        391.75        375.25        27.61 o                         
  -2  15   4        105.17        116.20         7.27 o                         
  -1  15   4        198.82        187.81         8.06 o                         
   0  15   4         13.76         23.70         5.77 o                         
   1  15   4        201.90        187.06        13.96 o                         
   2  15   4        110.18        113.48        14.16 o                         
   3  15   4        363.23        300.72        21.19 o                         
   4  15   4        425.48        395.78        24.04 o                         
   1   0   5        495.09        476.84        20.03 o                         
   2   0   5       1525.98       1542.18        47.66 o                         
   3   0   5       1196.82       1330.91        38.35 o                         
   4   0   5        430.75        432.41        14.70 o                         
   5   0   5        975.55       1005.16        35.08 o                         
   6   0   5        874.12        936.44        30.39 o                         
   7   0   5        943.25        975.77        21.04 o                         
   8   0   5        137.15        138.22         6.37 o                         
   9   0   5        267.48        283.11         9.93 o                         
  10   0   5         14.20         12.88         6.26 o                         
  11   0   5        332.87        344.31        11.21 o                         
  12   0   5        334.43        354.07        13.32 o                         
  13   0   5        415.44        429.44        14.92 o                         
  14   0   5        120.81        135.49        11.01 o                         
  15   0   5         40.87         42.29         5.97 o                         
 -15   1   5        161.72        141.28         8.97 o                         
 -14   1   5        318.79        379.31        15.88 o                         
 -13   1   5        150.82        170.39         9.66 o                         
 -12   1   5         40.25         43.81         7.84 o                         
 -11   1   5        246.53        251.15        10.48 o                         
 -10   1   5         79.19         89.93         6.67 o                         
  -9   1   5        535.51        523.88        14.96 o                         
  -8   1   5       1552.10       1559.34        32.36 o                         
  -7   1   5         67.53         72.28         6.76 o                         
  -6   1   5       2040.47       1921.63        61.84 o                         
  -5   1   5       5033.76       5146.96       143.00 o                         
  -4   1   5      15672.66      16409.63       380.49 o                         
  -3   1   5        629.46        733.26        46.69 o                         
  -2   1   5       1339.93       1333.74        78.73 o                         
  -1   1   5       1081.47       1108.89        42.13 o                         
   0   1   5       1169.39       1063.95        39.61 o                         
   1   1   5       1037.34       1070.74        58.37 o                         
   2   1   5       1338.79       1238.86        47.77 o                         
   3   1   5        665.67        722.74        26.28 o                         
   4   1   5      15586.34      16147.16       428.62 o                         
   5   1   5       5107.02       5221.44       145.11 o                         
   6   1   5       1969.17       1794.51        57.96 o                         
   7   1   5         59.77         61.24         8.27 o                         
   8   1   5       1515.12       1455.90        35.79 o                         
   9   1   5        526.56        480.18        15.14 o                         
  10   1   5         66.33        100.85         7.79 o                         
  11   1   5        250.42        253.21        10.91 o                         
  12   1   5         40.11         47.44         6.93 o                         
  13   1   5        141.62        101.34        13.91 o                         
  14   1   5        329.63        293.99        21.89 o                         
  15   1   5        153.11        137.64         7.68 o                         
 -15   2   5          4.10          9.38         3.38 o                         
 -14   2   5          0.72         -5.36         5.36 o                         
 -13   2   5          4.19         20.55         7.18 o                         
 -12   2   5        634.42        644.91        19.76 o                         
 -11   2   5        651.98        651.56        18.42 o                         
 -10   2   5        570.34        590.24        14.23 o                         
  -9   2   5          2.92         -1.53         6.12 o                         
  -8   2   5        723.27        765.74        17.65 o                         
  -7   2   5        290.28        300.81         9.13 o                         
  -6   2   5        214.68        218.31        17.16 o                         
  -5   2   5       2792.64       2988.65        76.46 o                         
  -4   2   5         79.05         95.98        21.13 o                         
  -3   2   5        722.31        706.50        25.39 o                         
  -2   2   5        545.87        551.81        20.74 o                         
  -1   2   5        307.28        348.06        19.97 o                         
   0   2   5          7.78         14.02         9.92 o                         
   1   2   5        336.01        371.48        19.41 o                         
   2   2   5        547.74        521.03        36.79 o                         
   3   2   5        754.35        797.13        36.04 o                         
   4   2   5         86.88        115.65        12.36 o                         
   5   2   5       2754.79       2994.77       107.39 o                         
   6   2   5        224.18        238.38        19.37 o                         
   7   2   5        285.87        288.97        10.85 o                         
   8   2   5        716.76        729.25        20.74 o                         
   9   2   5          5.93          7.76         6.18 o                         
  10   2   5        529.85        497.09        17.55 o                         
  11   2   5        645.21        592.72        20.82 o                         
  12   2   5        620.41        602.35        25.95 o                         
  13   2   5          2.05         13.12        11.11 o                         
  14   2   5          0.05         -1.27         8.40 o                         
  15   2   5          2.84          4.96         4.79 o                         
 -15   3   5         65.07         61.14         6.35 o                         
 -14   3   5         40.31         41.93         6.30 o                         
 -13   3   5        263.54        268.45        16.67 o                         
 -12   3   5         61.63         70.34        10.54 o                         
 -11   3   5        598.48        629.49        15.74 o                         
 -10   3   5        576.63        558.36        18.58 o                         
  -9   3   5        197.81        199.00         8.76 o                         
  -8   3   5         60.97         65.29         5.98 o                         
  -7   3   5        308.63        339.68         9.91 o                         
  -6   3   5        570.96        560.52        19.49 o                         
  -5   3   5         40.12         35.61        10.83 o                         
  -4   3   5       1711.35       1719.78        53.34 o                         
  -3   3   5       1952.61       2101.15        59.63 o                         
  -2   3   5        174.84        218.20         7.91 o                         
  -1   3   5       2194.73       2199.22        48.94 o                         
   0   3   5         79.68        106.10        10.32 o                         
   1   3   5       2161.58       2166.28        61.26 o                         
   2   3   5        150.89        175.87        22.59 o                         
   3   3   5       1924.83       1997.62       137.85 o                         
   4   3   5       1679.57       1744.77        88.31 o                         
   5   3   5         42.53         20.09        12.00 o                         
   6   3   5        620.86        584.55        21.44 o                         
   7   3   5        297.86        314.48        11.47 o                         
   8   3   5         70.50         68.56         6.27 o                         
   9   3   5        189.69        193.21         8.64 o                         
  10   3   5        571.57        574.25        16.15 o                         
  11   3   5        623.96        615.33        22.89 o                         
  12   3   5         60.70         58.41         9.09 o                         
  13   3   5        248.10        249.30        21.71 o                         
  14   3   5         33.49         24.31         7.90 o                         
  15   3   5         58.39         42.30         7.69 o                         
 -14   4   5        111.53         85.85         5.94 o                         
 -13   4   5          7.00          7.82         6.41 o                         
 -12   4   5        173.79        205.00        14.83 o                         
 -11   4   5        215.92        220.64        11.83 o                         
 -10   4   5        237.67        236.31         9.35 o                         
  -9   4   5        143.05        159.53         7.65 o                         
  -8   4   5         29.11         24.65         5.96 o                         
  -7   4   5        951.75        902.09        21.08 o                         
  -6   4   5        476.57        479.09        19.77 o                         
  -5   4   5        673.42        616.39        41.91 o                         
  -4   4   5       1923.57       1955.61        70.40 o                         
  -3   4   5        713.29        655.14        21.07 o                         
  -2   4   5        599.65        522.68        14.28 o                         
  -1   4   5       2142.96       2284.04        49.46 o                         
   0   4   5        547.48        634.95        29.29 o                         
   1   4   5       2185.50       2294.72        67.51 o                         
   2   4   5        635.74        600.94        24.62 o                         
   3   4   5        804.82        740.53        29.81 o                         
   4   4   5       1926.26       1902.13        61.26 o                         
   5   4   5        657.52        656.24        35.30 o                         
   6   4   5        498.80        507.86        17.13 o                         
   7   4   5        991.76       1004.81        21.11 o                         
   8   4   5         35.72         28.19         6.14 o                         
   9   4   5        140.44        144.25         9.47 o                         
  10   4   5        249.33        274.08        11.30 o                         
  11   4   5        239.95        274.39        12.09 o                         
  12   4   5        175.23        161.91         9.75 o                         
  13   4   5          3.54         -0.52         6.04 o                         
  14   4   5        117.42        109.93        10.81 o                         
 -14   5   5          2.85          5.90         3.56 o                         
 -13   5   5        195.54        212.26        11.03 o                         
 -12   5   5         53.30         57.59        17.49 o                         
 -11   5   5        119.53        115.32        10.36 o                         
 -10   5   5         60.82         71.30         7.88 o                         
  -9   5   5         30.03         27.23         8.46 o                         
  -8   5   5       1477.70       1463.57        56.44 o                         
  -7   5   5        207.07        171.83         9.88 o                         
  -6   5   5        723.26        715.92        23.23 o                         
  -5   5   5        350.37        338.46        13.25 o                         
  -4   5   5       1095.17       1106.72        62.17 o                         
  -3   5   5       1186.94       1298.71        68.54 o                         
  -2   5   5       1210.36       1210.39        34.72 o                         
  -1   5   5       3098.48       3203.62        70.14 o                         
   0   5   5         37.90         27.93         5.31 o                         
   1   5   5       3105.30       3159.96        79.14 o                         
   2   5   5       1191.73       1218.83        33.95 o                         
   3   5   5       1168.60       1280.18        36.61 o                         
   4   5   5       1113.91       1011.66        33.72 o                         
   5   5   5        365.40        376.05        25.24 o                         
   6   5   5        745.23        778.81        19.75 o                         
   7   5   5        207.26        187.29        10.27 o                         
   8   5   5       1461.20       1433.25        49.50 o                         
   9   5   5         38.37         32.89         6.99 o                         
  10   5   5         57.87         34.12         7.31 o                         
  11   5   5        124.03        116.85         9.16 o                         
  12   5   5         48.19         49.45         8.76 o                         
  13   5   5        206.65        224.65        12.40 o                         
  14   5   5          3.74         -9.28        10.05 o                         
 -14   6   5        102.86        108.78         5.59 o                         
 -13   6   5        129.57        148.86         6.61 o                         
 -12   6   5        119.40        127.49         9.03 o                         
 -11   6   5        113.88        117.42         9.18 o                         
 -10   6   5         97.69         87.69         9.33 o                         
  -9   6   5       1195.88       1163.61        39.77 o                         
  -8   6   5         15.68         25.45         8.32 o                         
  -7   6   5       1208.82       1119.26        27.82 o                         
  -6   6   5        286.98        264.94         9.23 o                         
  -5   6   5       1907.07       1767.07        35.62 o                         
  -4   6   5         19.76         20.57         3.34 o                         
  -3   6   5       2387.03       2318.02        64.25 o                         
  -2   6   5        193.85        189.05        11.11 o                         
  -1   6   5        670.92        736.42        39.13 o                         
   0   6   5       1574.27       1713.57        75.90 o                         
   1   6   5        573.13        598.85        18.41 o                         
   2   6   5        214.24        199.80         9.68 o                         
   3   6   5       2390.33       2344.36        49.31 o                         
   4   6   5         17.17         22.79         3.61 o                         
   5   6   5       1918.09       1903.54        38.16 o                         
   6   6   5        278.51        287.13        10.45 o                         
   7   6   5       1179.44       1145.90        27.35 o                         
   8   6   5         12.26         12.79         6.46 o                         
   9   6   5       1177.46       1156.45        27.08 o                         
  10   6   5        100.89        106.90         8.41 o                         
  11   6   5        115.27        124.24         9.47 o                         
  12   6   5        116.17        126.30        12.56 o                         
  13   6   5        122.51        123.28        25.19 o                         
  14   6   5        110.68        114.71        10.64 o                         
 -13   7   5        207.08        196.64        10.33 o                         
 -12   7   5         25.66         24.97         4.66 o                         
 -11   7   5        266.90        276.32        10.45 o                         
 -10   7   5         52.33         61.01         7.63 o                         
  -9   7   5         20.04          9.11         7.70 o                         
  -8   7   5        355.49        335.90        12.85 o                         
  -7   7   5        147.87        148.97         7.82 o                         
  -6   7   5       1432.16       1430.18        29.42 o                         
  -5   7   5        552.44        527.28        11.38 o                         
  -4   7   5        104.82        102.04         4.61 o                         
  -3   7   5         64.63         60.42         3.42 o                         
  -2   7   5        268.33        283.52         7.82 o                         
  -1   7   5        324.82        349.16        21.30 o                         
   0   7   5        340.96        285.50        12.38 o                         
   1   7   5        314.30        346.02        10.65 o                         
   2   7   5        276.39        307.33         7.34 o                         
   3   7   5         64.51         54.23         6.16 o                         
   4   7   5        108.76        113.43         4.93 o                         
   5   7   5        537.49        561.56        12.60 o                         
   6   7   5       1385.39       1412.73        26.69 o                         
   7   7   5        150.93        131.35        10.32 o                         
   8   7   5        370.30        398.59        14.07 o                         
   9   7   5         13.67         23.42         7.74 o                         
  10   7   5         45.21         39.40         6.68 o                         
  11   7   5        266.98        291.66        12.48 o                         
  12   7   5         30.90         31.32         5.51 o                         
  13   7   5        204.04        208.70        10.34 o                         
 -13   8   5         89.54         87.18         5.49 o                         
 -12   8   5          6.52          5.37         4.67 o                         
 -11   8   5        101.88        117.94         6.67 o                         
 -10   8   5         45.97         35.36         4.74 o                         
  -9   8   5         51.67         48.26         5.39 o                         
  -8   8   5        207.20        215.91         8.31 o                         
  -7   8   5       1796.27       1754.97        35.26 o                         
  -6   8   5       1299.63       1220.40        22.79 o                         
  -5   8   5       1067.26       1030.70        19.63 o                         
  -4   8   5       1288.42       1266.48        23.17 o                         
  -3   8   5       1055.66       1038.69        19.48 o                         
  -2   8   5          8.46          7.72         3.82 o                         
  -1   8   5        496.56        447.29         9.89 o                         
   0   8   5        224.17        257.80         6.00 o                         
   1   8   5        486.50        468.81        10.59 o                         
   2   8   5         11.75         11.48         3.09 o                         
   3   8   5       1033.23       1039.63        17.37 o                         
   4   8   5       1301.15       1293.72        25.19 o                         
   5   8   5       1099.70       1098.68        22.96 o                         
   6   8   5       1317.51       1360.53        30.54 o                         
   7   8   5       1762.03       1771.91        35.22 o                         
   8   8   5        201.98        195.89        12.63 o                         
   9   8   5         67.30         77.87         8.85 o                         
  10   8   5         52.83         67.37         7.23 o                         
  11   8   5        103.05        107.97         6.50 o                         
  12   8   5          4.51          5.86         6.26 o                         
  13   8   5         96.25         93.64         7.43 o                         
 -12   9   5         86.72         80.34         5.69 o                         
 -11   9   5         98.43        109.96         8.45 o                         
 -10   9   5         53.62         43.60         5.23 o                         
  -9   9   5       1069.21       1093.21        27.82 o                         
  -8   9   5         59.02         62.58         5.99 o                         
  -7   9   5         58.17         71.92         5.14 o                         
  -6   9   5        684.30        669.22        15.11 o                         
  -5   9   5         15.10         13.46         4.16 o                         
  -4   9   5        570.71        524.50        12.76 o                         
  -3   9   5        180.35        160.22         9.12 o                         
  -2   9   5        950.22        937.72        17.59 o                         
  -1   9   5        484.82        458.03        10.42 o                         
   0   9   5          4.66          1.05         3.20 o                         
   1   9   5        493.89        495.11         9.14 o                         
   2   9   5        982.46       1004.08        16.49 o                         
   3   9   5        166.84        146.99         5.78 o                         
   4   9   5        608.14        606.13        14.56 o                         
   5   9   5         15.79          8.79         5.51 o                         
   6   9   5        706.13        788.59        23.99 o                         
   7   9   5         52.70         52.97         7.14 o                         
   8   9   5         45.44         59.75        13.81 o                         
   9   9   5       1046.90       1037.81        32.75 o                         
  10   9   5         63.74         79.72         8.74 o                         
  11   9   5         93.10         82.66        12.74 o                         
  12   9   5         93.80        103.86         8.94 o                         
 -11  10   5         62.46         64.98        11.21 o                         
 -10  10   5         98.51        113.50         6.95 o                         
  -9  10   5        205.17        201.56        10.46 o                         
  -8  10   5          9.88         19.77         6.06 o                         
  -7  10   5         35.01         42.10         6.59 o                         
  -6  10   5        131.00        124.14         6.94 o                         
  -5  10   5        583.79        557.70        15.51 o                         
  -4  10   5        105.48         96.95         6.53 o                         
  -3  10   5        132.92        125.52         7.02 o                         
  -2  10   5        790.46        807.87        15.41 o                         
  -1  10   5        131.60        128.89         5.66 o                         
   0  10   5        396.49        433.21        10.05 o                         
   1  10   5        122.43        122.94         5.08 o                         
   2  10   5        776.28        795.49        14.08 o                         
   3  10   5        124.79        112.46         5.73 o                         
   4  10   5         97.12         83.37         5.46 o                         
   5  10   5        593.26        584.49        13.36 o                         
   6  10   5        119.13        115.09         7.01 o                         
   7  10   5         41.25         33.13         6.66 o                         
   8  10   5          6.90         -1.53         7.27 o                         
   9  10   5        201.50        182.32        11.31 o                         
  10  10   5        111.60        108.95         7.07 o                         
  11  10   5         61.36         63.79         7.92 o                         
 -10  11   5          3.71         12.61         4.53 o                         
  -9  11   5         14.21         17.74         8.16 o                         
  -8  11   5        133.80        131.78         8.81 o                         
  -7  11   5        346.78        366.11        13.21 o                         
  -6  11   5        447.40        430.19        14.69 o                         
  -5  11   5        575.36        577.16        16.11 o                         
  -4  11   5        413.38        387.93        12.27 o                         
  -3  11   5        289.61        285.73         9.97 o                         
  -2  11   5         15.69         19.45         5.35 o                         
  -1  11   5         59.21         66.65         5.95 o                         
   0  11   5        172.25        158.56         7.40 o                         
   1  11   5         63.66         56.89         5.31 o                         
   2  11   5         28.80         21.73         4.61 o                         
   3  11   5        287.29        289.53         9.03 o                         
   4  11   5        404.78        396.43        11.66 o                         
   5  11   5        564.72        546.33        13.26 o                         
   6  11   5        448.17        427.84        13.38 o                         
   7  11   5        360.55        357.09        13.55 o                         
   8  11   5        110.38         90.60         6.87 o                         
   9  11   5         11.95         12.44         8.42 o                         
  10  11   5          6.63          8.50         4.45 o                         
  -9  12   5         57.04         41.95         9.96 o                         
  -8  12   5         25.82         27.25         5.47 o                         
  -7  12   5         49.63         45.37         9.09 o                         
  -6  12   5         26.62         30.80         5.66 o                         
  -5  12   5         61.02         68.20         7.10 o                         
  -4  12   5          0.85          1.25         4.93 o                         
  -3  12   5         37.10         47.48         5.20 o                         
  -2  12   5        240.15        210.57         7.79 o                         
  -1  12   5        428.13        428.41         9.87 o                         
   0  12   5         12.69         21.18         5.15 o                         
   1  12   5        426.57        416.98        10.37 o                         
   2  12   5        237.78        220.70         8.43 o                         
   3  12   5         39.32         49.06         5.78 o                         
   4  12   5          0.58          4.26         5.11 o                         
   5  12   5         64.04         69.93         6.50 o                         
   6  12   5         23.88         24.63         5.46 o                         
   7  12   5         48.28         46.95         5.81 o                         
   8  12   5         30.52         30.96         4.92 o                         
   9  12   5         52.39         42.99         7.42 o                         
  -8  13   5        224.35        212.16        14.97 o                         
  -7  13   5         22.89         20.48         3.94 o                         
  -6  13   5        142.11        152.25         7.30 o                         
  -5  13   5        342.08        343.29        10.26 o                         
  -4  13   5        984.65       1033.10        24.34 o                         
  -3  13   5        130.79        134.74         7.74 o                         
  -2  13   5        506.06        516.97        14.70 o                         
  -1  13   5        102.85         96.38         7.92 o                         
   0  13   5         11.48          7.80         5.19 o                         
   1  13   5        108.80        112.21         7.95 o                         
   2  13   5        509.26        516.16        16.06 o                         
   3  13   5        139.98        133.03         6.78 o                         
   4  13   5        968.24       1002.81        23.57 o                         
   5  13   5        345.53        341.19        10.20 o                         
   6  13   5        148.09        147.43         7.24 o                         
   7  13   5         18.58         18.56         6.29 o                         
   8  13   5        212.64        203.22        15.85 o                         
  -6  14   5         65.32         59.15         6.37 o                         
  -5  14   5        169.12        156.20         8.25 o                         
  -4  14   5        120.02        105.45         6.08 o                         
  -3  14   5        241.59        237.02         9.55 o                         
  -2  14   5         43.04         37.33         4.57 o                         
  -1  14   5        152.51        177.53         9.00 o                         
   0  14   5          1.47          3.63         5.87 o                         
   1  14   5        162.55        188.48        19.83 o                         
   2  14   5         39.76         32.87         5.42 o                         
   3  14   5        228.39        214.30         9.72 o                         
   4  14   5        128.26        116.17         6.51 o                         
   5  14   5        163.77        149.18        16.18 o                         
   6  14   5         72.67         63.57        11.29 o                         
  -3  15   5        289.61        297.98        11.97 o                         
  -2  15   5        126.78        101.95         7.79 o                         
  -1  15   5         24.64         16.31         4.43 o                         
   0  15   5        116.66        114.35         5.99 o                         
   1  15   5         26.59         21.33         6.02 o                         
   2  15   5        125.93        116.16        12.80 o                         
   3  15   5        291.66        277.83        18.86 o                         
   0   0   6        269.64        267.55        25.54 o                         
   1   0   6         45.13         47.24         6.72 o                         
   2   0   6        363.86        360.88        23.14 o                         
   3   0   6       5496.83       5866.16       194.09 o                         
   4   0   6       3285.46       3312.55        94.61 o                         
   5   0   6        107.00        112.95         7.87 o                         
   6   0   6       6887.23       7153.66       149.71 o                         
   7   0   6        537.29        503.39        12.10 o                         
   8   0   6        797.70        813.62        19.43 o                         
   9   0   6        717.19        718.00        17.05 o                         
  10   0   6        562.57        564.86        19.64 o                         
  11   0   6       2077.05       1989.96        39.22 o                         
  12   0   6        274.50        297.35        11.16 o                         
  13   0   6        296.94        307.93        14.79 o                         
  14   0   6        138.43        134.37        17.34 o                         
  15   0   6         14.23         13.36         6.33 o                         
 -15   1   6        167.38        155.69         5.83 o                         
 -14   1   6          6.89          3.80         6.00 o                         
 -13   1   6        624.90        667.20        23.95 o                         
 -12   1   6         83.55         87.41         8.76 o                         
 -11   1   6        237.47        272.61        11.30 o                         
 -10   1   6        511.13        558.46        17.27 o                         
  -9   1   6         20.99         21.56         6.69 o                         
  -8   1   6        614.17        669.46        15.44 o                         
  -7   1   6         91.34        103.27         6.05 o                         
  -6   1   6        306.56        290.92        11.33 o                         
  -5   1   6       3987.63       4109.01       146.10 o                         
  -4   1   6        581.07        542.89        24.94 o                         
  -3   1   6       1648.12       1580.44        56.91 o                         
  -2   1   6        451.65        424.21        24.89 o                         
  -1   1   6        793.50        769.21        28.03 o                         
   0   1   6         15.41         20.34         9.19 o                         
   1   1   6        800.30        767.37        47.37 o                         
   2   1   6        455.57        391.62        22.91 o                         
   3   1   6       1659.90       1619.46        76.80 o                         
   4   1   6        604.84        614.10        32.12 o                         
   5   1   6       3958.72       4018.48       114.48 o                         
   6   1   6        310.71        288.62        13.99 o                         
   7   1   6         82.54         71.59         6.22 o                         
   8   1   6        610.46        669.38        19.10 o                         
   9   1   6         15.83         21.05         8.27 o                         
  10   1   6        486.75        546.61        17.78 o                         
  11   1   6        225.72        240.25        11.65 o                         
  12   1   6         73.77         88.18        15.04 o                         
  13   1   6        647.27        636.36        28.00 o                         
  14   1   6          7.46         13.18        11.22 o                         
 -15   2   6        284.70        203.67        11.85 o                         
 -14   2   6          0.65         -2.59         5.47 o                         
 -13   2   6         97.28        102.67        12.76 o                         
 -12   2   6        210.78        225.90        13.81 o                         
 -11   2   6         55.42         59.80         7.55 o                         
 -10   2   6        489.18        570.03        16.79 o                         
  -9   2   6        390.70        398.43        11.86 o                         
  -8   2   6        225.03        212.06         8.05 o                         
  -7   2   6        475.39        476.64        11.77 o                         
  -6   2   6       1147.06       1131.88        25.56 o                         
  -5   2   6       1133.27       1037.61        37.96 o                         
  -4   2   6        410.37        432.86        26.37 o                         
  -3   2   6       2540.48       2528.75        72.34 o                         
  -2   2   6        534.17        541.62        29.47 o                         
  -1   2   6        530.42        531.10        15.42 o                         
   0   2   6        675.84        787.17        33.71 o                         
   1   2   6        461.13        480.00        36.06 o                         
   2   2   6        499.02        549.64        26.39 o                         
   3   2   6       2605.45       2564.81        88.09 o                         
   4   2   6        450.60        476.40        26.52 o                         
   5   2   6       1086.43       1111.46        73.75 o                         
   6   2   6       1138.40       1091.85        48.09 o                         
   7   2   6        440.41        418.37        18.44 o                         
   8   2   6        214.58        209.65        13.87 o                         
   9   2   6        429.10        448.17        22.19 o                         
  10   2   6        467.43        472.47        22.94 o                         
  11   2   6         44.32         40.52        12.07 o                         
  12   2   6        222.91        222.53        13.29 o                         
  13   2   6         84.43         83.31        10.10 o                         
  14   2   6          1.55          0.60         4.81 o                         
 -14   3   6         60.93         59.66         4.90 o                         
 -13   3   6        228.47        226.75         9.24 o                         
 -12   3   6        278.81        316.65        19.55 o                         
 -11   3   6       1012.83       1052.24        28.82 o                         
 -10   3   6          1.32          8.61         5.99 o                         
  -9   3   6        124.90        132.14         7.58 o                         
  -8   3   6        195.95        159.25         7.59 o                         
  -7   3   6        629.05        628.97        14.21 o                         
  -6   3   6       1592.80       1681.20        28.58 o                         
  -5   3   6        197.57        231.49        16.24 o                         
  -4   3   6       1094.74       1110.88        35.36 o                         
  -3   3   6       2092.84       2220.10        64.62 o                         
  -2   3   6        766.53        802.29        19.14 o                         
  -1   3   6       2381.81       2517.64        64.71 o                         
   0   3   6         84.33         93.95        12.66 o                         
   1   3   6       2433.00       2599.91        73.69 o                         
   2   3   6        842.30        907.52        54.14 o                         
   3   3   6       2129.15       2187.51        76.59 o                         
   4   3   6       1058.24       1089.60        34.78 o                         
   5   3   6        206.05        267.25        33.64 o                         
   6   3   6       1535.28       1545.03        48.57 o                         
   7   3   6        649.82        698.49        23.12 o                         
   8   3   6        222.83        214.82         9.61 o                         
   9   3   6        139.60        136.16         9.71 o                         
  10   3   6          1.01         10.41         7.40 o                         
  11   3   6        984.17       1035.83        41.81 o                         
  12   3   6        254.91        303.26        25.10 o                         
  13   3   6        244.88        220.83        11.64 o                         
  14   3   6         62.92         42.34         9.73 o                         
 -14   4   6         84.88         93.36         8.22 o                         
 -13   4   6        125.01        135.88         7.12 o                         
 -12   4   6         67.45         56.89         7.38 o                         
 -11   4   6         95.14         81.18         9.04 o                         
 -10   4   6        623.17        600.33        15.61 o                         
  -9   4   6         76.66         68.40         6.66 o                         
  -8   4   6        218.61        227.27         8.81 o                         
  -7   4   6        262.12        231.25        10.92 o                         
  -6   4   6       1140.39       1126.07        30.47 o                         
  -5   4   6         71.78         70.90         7.77 o                         
  -4   4   6        554.06        564.64        25.94 o                         
  -3   4   6       1176.52       1251.40        38.11 o                         
  -2   4   6       1807.12       1911.77        39.15 o                         
  -1   4   6       1257.74       1322.13        32.39 o                         
   0   4   6        891.22        932.82        37.66 o                         
   1   4   6       1228.03       1401.61        45.48 o                         
   2   4   6       1804.21       1944.50        76.41 o                         
   3   4   6       1167.35       1244.09        62.38 o                         
   4   4   6        574.47        611.34        35.17 o                         
   5   4   6         71.40         64.93         8.03 o                         
   6   4   6       1159.91       1157.70        28.57 o                         
   7   4   6        254.13        260.71        12.87 o                         
   8   4   6        234.59        218.80        10.81 o                         
   9   4   6         75.42         60.24         8.48 o                         
  10   4   6        606.60        620.52        16.19 o                         
  11   4   6        105.19         90.82         7.83 o                         
  12   4   6         67.77         73.65        10.33 o                         
  13   4   6        132.89        149.13         8.36 o                         
  14   4   6         79.29         46.96         7.24 o                         
 -14   5   6         35.22         31.04         3.63 o                         
 -13   5   6         35.79         43.52         5.10 o                         
 -12   5   6        162.94        177.17        12.50 o                         
 -11   5   6        151.48        153.19        23.48 o                         
 -10   5   6         20.31         22.02         6.86 o                         
  -9   5   6         93.73         94.79        10.45 o                         
  -8   5   6         84.55         96.50        18.23 o                         
  -7   5   6        125.28        105.46        13.75 o                         
  -6   5   6       4998.63       4809.92        92.24 o                         
  -5   5   6        230.59        189.25        11.35 o                         
  -4   5   6       1148.19       1123.14        25.45 o                         
  -3   5   6       2709.50       2498.52        60.21 o                         
  -2   5   6       1039.92        908.48        31.91 o                         
  -1   5   6        360.98        409.11        13.65 o                         
   0   5   6        912.73        985.38        31.08 o                         
   1   5   6        385.49        451.23        16.69 o                         
   2   5   6       1080.72       1049.09        43.32 o                         
   3   5   6       2710.15       2490.16        57.88 o                         
   4   5   6       1174.78       1162.91        30.16 o                         
   5   5   6        216.29        191.75        12.16 o                         
   6   5   6       4981.39       5010.69       100.08 o                         
   7   5   6        140.95        138.17        10.17 o                         
   8   5   6         98.77        101.20         8.34 o                         
   9   5   6         88.04         83.32         8.16 o                         
  10   5   6         20.29         24.11         6.63 o                         
  11   5   6        153.02        134.80         8.33 o                         
  12   5   6        186.79        177.06        10.29 o                         
  13   5   6         32.41         21.60         7.20 o                         
  14   5   6         31.38         34.11         9.12 o                         
 -13   6   6        100.58        100.84         7.91 o                         
 -12   6   6        117.16        112.42         8.06 o                         
 -11   6   6        149.44        135.78        15.82 o                         
 -10   6   6        361.88        353.71        17.64 o                         
  -9   6   6         68.25         41.31        10.74 o                         
  -8   6   6       1016.59       1023.24        33.16 o                         
  -7   6   6        259.65        269.78        15.69 o                         
  -6   6   6        141.67        139.36         9.24 o                         
  -5   6   6        163.28        165.05         5.85 o                         
  -4   6   6        173.07        164.84         5.50 o                         
  -3   6   6        380.33        408.99        11.32 o                         
  -2   6   6        739.59        731.37        22.63 o                         
  -1   6   6       1583.01       1552.47        40.34 o                         
   0   6   6         37.83         40.82         7.89 o                         
   1   6   6       1566.70       1501.36        34.20 o                         
   2   6   6        737.54        819.20        18.95 o                         
   3   6   6        390.84        407.80        10.75 o                         
   4   6   6        173.60        178.50         6.11 o                         
   5   6   6        156.91        168.18         8.00 o                         
   6   6   6        153.61        119.96         9.69 o                         
   7   6   6        261.15        271.32        14.44 o                         
   8   6   6       1009.58        999.69        21.41 o                         
   9   6   6         71.34         70.68         7.57 o                         
  10   6   6        353.45        366.74        12.86 o                         
  11   6   6        159.28        167.81         8.14 o                         
  12   6   6        128.36        119.16        10.27 o                         
  13   6   6        102.00         96.59        16.13 o                         
 -13   7   6        162.02        162.75         8.90 o                         
 -12   7   6        189.23        186.61         8.87 o                         
 -11   7   6         28.17         28.65         4.90 o                         
 -10   7   6        123.17        141.50         7.60 o                         
  -9   7   6       1141.55       1170.34        27.05 o                         
  -8   7   6        276.03        271.41        10.33 o                         
  -7   7   6       1082.89       1044.77        21.94 o                         
  -6   7   6       3224.09       3005.62        55.04 o                         
  -5   7   6        964.25        931.51        17.78 o                         
  -4   7   6        618.23        555.47        11.58 o                         
  -3   7   6       2060.12       2044.15        35.41 o                         
  -2   7   6       1284.01       1226.43        19.95 o                         
  -1   7   6         80.78         99.70         5.01 o                         
   0   7   6        134.43        137.53         5.93 o                         
   1   7   6         65.27         82.24         4.99 o                         
   2   7   6       1217.63       1178.54        23.58 o                         
   3   7   6       2010.99       2005.22        37.38 o                         
   4   7   6        628.66        611.82        13.11 o                         
   5   7   6        919.37        902.65        19.30 o                         
   6   7   6       3279.47       3240.73        54.63 o                         
   7   7   6       1093.40       1148.37        24.94 o                         
   8   7   6        236.66        221.70         8.87 o                         
   9   7   6       1177.77       1213.84        28.31 o                         
  10   7   6        134.54        155.97         8.20 o                         
  11   7   6         23.77         23.60         5.61 o                         
  12   7   6        180.07        164.65        10.40 o                         
  13   7   6        161.18        163.40         8.22 o                         
 -12   8   6         82.33         83.13         7.85 o                         
 -11   8   6        143.47        153.02        10.64 o                         
 -10   8   6        366.38        390.10        12.06 o                         
  -9   8   6        468.26        469.71        14.32 o                         
  -8   8   6        519.55        541.08        14.37 o                         
  -7   8   6        346.46        345.42        10.26 o                         
  -6   8   6        550.38        502.87        12.00 o                         
  -5   8   6        149.65        151.16         6.14 o                         
  -4   8   6        465.81        428.27        11.09 o                         
  -3   8   6        771.38        786.04        18.08 o                         
  -2   8   6          4.26          8.00         3.07 o                         
  -1   8   6         57.26         59.97         4.88 o                         
   0   8   6        411.99        403.42         8.37 o                         
   1   8   6         65.07         68.64         4.44 o                         
   2   8   6          6.79          6.44         3.48 o                         
   3   8   6        779.23        757.73        14.39 o                         
   4   8   6        469.79        468.49        11.75 o                         
   5   8   6        173.75        191.24         7.56 o                         
   6   8   6        542.96        566.92        17.52 o                         
   7   8   6        325.05        334.47        10.43 o                         
   8   8   6        488.22        503.66        15.66 o                         
   9   8   6        435.76        464.55        23.31 o                         
  10   8   6        389.49        423.38        17.13 o                         
  11   8   6        143.52        160.28         9.76 o                         
  12   8   6         94.33         85.35         7.06 o                         
 -11   9   6         16.50         20.11         4.89 o                         
 -10   9   6        104.54         96.95        10.46 o                         
  -9   9   6         44.29         53.28         5.06 o                         
  -8   9   6        208.86        210.11         8.64 o                         
  -7   9   6        241.96        241.49         8.21 o                         
  -6   9   6        518.43        495.62        12.59 o                         
  -5   9   6        248.57        243.44         9.67 o                         
  -4   9   6        484.15        458.41        14.23 o                         
  -3   9   6       1416.22       1390.38        36.88 o                         
  -2   9   6       1698.50       1610.68        27.86 o                         
  -1   9   6        157.66        159.87         6.08 o                         
   0   9   6        566.00        536.98        10.43 o                         
   1   9   6        150.02        162.68         5.19 o                         
   2   9   6       1652.62       1616.57        23.95 o                         
   3   9   6       1400.90       1412.56        24.11 o                         
   4   9   6        504.25        503.14        11.96 o                         
   5   9   6        263.27        268.58         9.13 o                         
   6   9   6        548.28        565.22        26.80 o                         
   7   9   6        233.34        218.19        11.22 o                         
   8   9   6        197.87        186.84        10.41 o                         
   9   9   6         37.61         39.88         7.07 o                         
  10   9   6        114.33        129.18        14.63 o                         
  11   9   6         17.45         21.11         8.43 o                         
  12   9   6         81.86         84.06         7.42 o                         
 -11  10   6         20.76         19.98         7.18 o                         
 -10  10   6        183.45        174.66         8.24 o                         
  -9  10   6        200.95        214.03        12.30 o                         
  -8  10   6        217.99        233.31        11.40 o                         
  -7  10   6        378.85        391.24        14.68 o                         
  -6  10   6         40.44         44.74         5.72 o                         
  -5  10   6        139.29        140.56         8.57 o                         
  -4  10   6         54.32         47.65         5.76 o                         
  -3  10   6        343.99        345.14        10.50 o                         
  -2  10   6        304.40        287.86         8.60 o                         
  -1  10   6        164.08        142.80         6.26 o                         
   0  10   6         90.48         90.34         4.60 o                         
   1  10   6        201.65        186.02         5.61 o                         
   2  10   6        323.05        311.90         8.44 o                         
   3  10   6        315.62        315.26         9.91 o                         
   4  10   6         58.35         58.75         5.73 o                         
   5  10   6        160.22        153.81         7.44 o                         
   6  10   6         49.50         50.65         5.97 o                         
   7  10   6        391.50        405.39        13.82 o                         
   8  10   6        205.96        207.63         9.10 o                         
   9  10   6        183.90        183.88        16.71 o                         
  10  10   6        182.34        206.89        10.69 o                         
  11  10   6         23.63         18.85         5.61 o                         
 -10  11   6         19.24         18.63         7.57 o                         
  -9  11   6         81.60         83.08         5.77 o                         
  -8  11   6         22.01         26.79         5.07 o                         
  -7  11   6          8.83          8.16         5.36 o                         
  -6  11   6         20.38         12.59         4.37 o                         
  -5  11   6        436.85        411.82        11.08 o                         
  -4  11   6        137.13        143.99         6.60 o                         
  -3  11   6         86.32         96.79         5.76 o                         
  -2  11   6        447.61        434.48        11.00 o                         
  -1  11   6        642.99        617.90        14.47 o                         
   0  11   6          1.25          6.15         4.17 o                         
   1  11   6        638.57        624.08        12.80 o                         
   2  11   6        443.33        442.18        11.29 o                         
   3  11   6         83.37         87.88         6.45 o                         
   4  11   6        139.41        135.53         6.83 o                         
   5  11   6        453.48        406.79        11.06 o                         
   6  11   6         18.59         19.44         5.72 o                         
   7  11   6          8.54         14.34         8.10 o                         
   8  11   6         21.58         21.09         7.79 o                         
   9  11   6         85.85         83.18         7.00 o                         
  10  11   6         17.62         15.89         3.95 o                         
  -9  12   6        137.52        120.75         7.11 o                         
  -8  12   6         35.68         30.48         4.17 o                         
  -7  12   6        158.82        173.30        12.16 o                         
  -6  12   6        174.40        160.61         7.72 o                         
  -5  12   6        433.93        425.18        14.03 o                         
  -4  12   6        137.81        140.56         6.03 o                         
  -3  12   6        263.00        257.35         8.12 o                         
  -2  12   6         20.92         26.67         4.79 o                         
  -1  12   6         12.30         22.04         5.68 o                         
   0  12   6        297.64        282.67         8.89 o                         
   1  12   6         24.10         31.70         7.14 o                         
   2  12   6         25.79         15.72         5.26 o                         
   3  12   6        281.00        275.93         8.36 o                         
   4  12   6        140.43        141.76         6.43 o                         
   5  12   6        448.02        431.83        12.66 o                         
   6  12   6        158.07        163.47         8.24 o                         
   7  12   6        147.71        157.10        11.51 o                         
   8  12   6         29.79         19.72         8.09 o                         
   9  12   6        132.60         95.07        13.31 o                         
  -7  13   6         81.93         76.60         6.78 o                         
  -6  13   6         59.11         59.32         4.54 o                         
  -5  13   6         94.47         91.66         6.04 o                         
  -4  13   6        320.85        290.34         9.26 o                         
  -3  13   6        149.20        160.92         7.25 o                         
  -2  13   6        109.42        112.70         7.11 o                         
  -1  13   6          0.02          0.01         5.60 o                         
   0  13   6        230.60        244.47        14.44 o                         
   1  13   6          0.08          6.07         6.06 o                         
   2  13   6         98.49        109.49         6.34 o                         
   3  13   6        156.66        179.38         7.39 o                         
   4  13   6        321.66        294.97        10.90 o                         
   5  13   6         97.26        102.41         6.68 o                         
   6  13   6         50.65         60.82         7.75 o                         
   7  13   6         90.34         79.74         7.31 o                         
  -6  14   6        532.05        476.60        17.17 o                         
  -5  14   6        543.66        519.31        27.32 o                         
  -4  14   6        105.85        113.78         7.11 o                         
  -3  14   6        165.72        170.19        14.17 o                         
  -2  14   6        226.90        256.74        24.77 o                         
  -1  14   6         18.92         21.91         9.73 o                         
   0  14   6         47.72         71.01        10.41 o                         
   1  14   6         23.77         10.22         8.22 o                         
   2  14   6        219.69        234.20        13.12 o                         
   3  14   6        168.86        181.69        12.05 o                         
   4  14   6         98.01        107.46         8.70 o                         
   5  14   6        537.04        465.73        27.39 o                         
  -2  15   6         67.30         58.43         4.70 o                         
  -1  15   6        216.54        197.88         8.40 o                         
   0  15   6        275.80        258.25         9.28 o                         
   1  15   6        219.71        191.69        14.62 o                         
   2  15   6         76.92         60.65         5.75 o                         
   1   0   7       1103.51       1127.96        35.68 o                         
   2   0   7       1284.24       1329.82        47.14 o                         
   3   0   7        538.11        610.73        32.35 o                         
   4   0   7        714.21        866.35        49.34 o                         
   5   0   7         70.36         84.81        10.25 o                         
   6   0   7          0.79         10.67         7.40 o                         
   7   0   7         13.24         11.51         5.75 o                         
   8   0   7         28.73         33.82         6.62 o                         
   9   0   7        144.97        145.47         8.71 o                         
  10   0   7        268.24        296.15        11.51 o                         
  11   0   7        355.90        372.84        17.77 o                         
  12   0   7          2.19          2.54         6.34 o                         
  13   0   7        262.95        282.49        13.67 o                         
  14   0   7         62.78         59.60         5.16 o                         
 -14   1   7        124.92        109.86         6.20 o                         
 -13   1   7        137.45        146.87         8.80 o                         
 -12   1   7        160.89        160.79         9.39 o                         
 -11   1   7       1090.86       1159.11        34.73 o                         
 -10   1   7         27.25         35.37         7.44 o                         
  -9   1   7        283.50        315.16        11.65 o                         
  -8   1   7        290.12        286.29        10.60 o                         
  -7   1   7        515.38        517.48        15.40 o                         
  -6   1   7       1533.17       1631.26        32.85 o                         
  -5   1   7       3830.30       4027.81       100.03 o                         
  -4   1   7         96.33        135.39        10.48 o                         
  -3   1   7       3757.32       3787.94       127.14 o                         
  -2   1   7        493.18        523.79        27.73 o                         
  -1   1   7        931.94        879.88        26.16 o                         
   0   1   7       3820.84       3708.33       133.31 o                         
   1   1   7        947.37        941.20        56.85 o                         
   2   1   7        508.63        504.90        28.16 o                         
   3   1   7       3858.78       3931.81       182.08 o                         
   4   1   7         92.94        133.21        12.72 o                         
   5   1   7       3929.63       4146.19       111.99 o                         
   6   1   7       1546.73       1625.12        39.27 o                         
   7   1   7        523.36        558.70        18.70 o                         
   8   1   7        292.74        278.16        13.84 o                         
   9   1   7        276.94        294.83        13.20 o                         
  10   1   7         26.02         38.50         7.50 o                         
  11   1   7       1089.84       1083.07        31.40 o                         
  12   1   7        154.93        137.24        15.45 o                         
  13   1   7        126.37        154.21        29.09 o                         
  14   1   7        121.78         80.89         5.72 o                         
 -14   2   7        213.05        191.19         6.46 o                         
 -13   2   7        488.17        495.85        17.29 o                         
 -12   2   7        171.36        173.06         9.38 o                         
 -11   2   7        278.50        265.68        15.38 o                         
 -10   2   7        313.50        323.30        12.19 o                         
  -9   2   7        247.81        254.01        10.93 o                         
  -8   2   7       1464.90       1466.07        31.00 o                         
  -7   2   7        256.34        241.25         9.29 o                         
  -6   2   7        113.42        119.52         9.60 o                         
  -5   2   7        561.01        547.49        16.08 o                         
  -4   2   7        439.76        466.19        27.75 o                         
  -3   2   7        661.12        692.25        46.74 o                         
  -2   2   7       1618.37       1637.52        58.36 o                         
  -1   2   7        739.61        799.80        43.02 o                         
   0   2   7         49.81         81.14        27.36 o                         
   1   2   7        723.67        789.38        72.77 o                         
   2   2   7       1695.91       1774.12        62.79 o                         
   3   2   7        650.52        695.64        29.32 o                         
   4   2   7        478.64        472.60        22.31 o                         
   5   2   7        538.78        566.69        26.04 o                         
   6   2   7        120.04         88.16        14.55 o                         
   7   2   7        275.78        256.18        15.10 o                         
   8   2   7       1411.22       1369.02        46.45 o                         
   9   2   7        240.12        259.32        17.76 o                         
  10   2   7        291.46        273.63        23.89 o                         
  11   2   7        262.37        246.59        19.01 o                         
  12   2   7        186.14        180.46        10.48 o                         
  13   2   7        483.44        512.95        15.63 o                         
  14   2   7        223.12        187.66        10.77 o                         
 -14   3   7         31.26         26.38         2.97 o                         
 -13   3   7         83.82         73.48         6.18 o                         
 -12   3   7        214.84        226.84        11.18 o                         
 -11   3   7         11.48          7.28         7.31 o                         
 -10   3   7        119.44        128.26         9.97 o                         
  -9   3   7        306.15        282.65        11.70 o                         
  -8   3   7        379.19        379.88        13.24 o                         
  -7   3   7        197.09        183.10         8.92 o                         
  -6   3   7         50.07         33.96         5.06 o                         
  -5   3   7       1481.31       1439.11        37.21 o                         
  -4   3   7       1493.13       1661.70        49.07 o                         
  -3   3   7        319.14        318.86        12.19 o                         
  -2   3   7        248.30        249.62        11.95 o                         
  -1   3   7        965.04       1062.58        32.88 o                         
   0   3   7        732.26        685.52        48.34 o                         
   1   3   7        891.35        934.79        32.09 o                         
   2   3   7        233.93        234.16        26.32 o                         
   3   3   7        368.17        376.49        21.65 o                         
   4   3   7       1481.08       1542.03       142.56 o                         
   5   3   7       1415.94       1430.41        49.70 o                         
   6   3   7         43.74         27.86         7.89 o                         
   7   3   7        170.78        154.01        10.23 o                         
   8   3   7        380.73        405.57        13.25 o                         
   9   3   7        288.58        293.80        11.42 o                         
  10   3   7        105.82        123.28        12.33 o                         
  11   3   7          9.22          9.80         9.79 o                         
  12   3   7        216.19        220.90        15.79 o                         
  13   3   7         96.27         83.58        13.57 o                         
  14   3   7         28.49         25.87         7.86 o                         
 -14   4   7        230.41        209.96         9.18 o                         
 -13   4   7         15.27         19.30         5.99 o                         
 -12   4   7        142.68        157.34         9.00 o                         
 -11   4   7        124.83        113.80         8.18 o                         
 -10   4   7         33.24         46.04         6.99 o                         
  -9   4   7         57.07         46.75         7.19 o                         
  -8   4   7         39.10         36.06         6.08 o                         
  -7   4   7        749.83        730.14        19.26 o                         
  -6   4   7        576.19        644.50        15.90 o                         
  -5   4   7        102.19        115.71         6.34 o                         
  -4   4   7       1270.05       1143.02        26.81 o                         
  -3   4   7        381.45        404.72        13.60 o                         
  -2   4   7         15.58         10.52         5.68 o                         
  -1   4   7       1266.83       1286.71        38.30 o                         
   0   4   7        561.86        640.16        32.09 o                         
   1   4   7       1233.04       1245.66        42.74 o                         
   2   4   7         19.52         19.78        14.41 o                         
   3   4   7        376.23        398.63        30.10 o                         
   4   4   7       1341.91       1334.53        29.62 o                         
   5   4   7        110.11        112.66         8.87 o                         
   6   4   7        507.92        528.76        16.12 o                         
   7   4   7        771.19        773.84        21.83 o                         
   8   4   7         54.79         43.14         7.42 o                         
   9   4   7         64.54         53.95         7.61 o                         
  10   4   7         24.81         26.50         6.49 o                         
  11   4   7        136.99        127.69         8.19 o                         
  12   4   7        162.66        166.35        12.98 o                         
  13   4   7         18.66         25.08         4.97 o                         
  14   4   7        214.76        211.03        15.36 o                         
 -13   5   7         53.70         59.41         7.18 o                         
 -12   5   7        476.31        512.01        17.46 o                         
 -11   5   7         43.51         40.29         6.52 o                         
 -10   5   7        197.68        202.51        11.11 o                         
  -9   5   7         96.82         91.08        13.70 o                         
  -8   5   7        136.93        134.29        10.84 o                         
  -7   5   7        803.73        811.91        27.59 o                         
  -6   5   7        117.50        106.39         6.19 o                         
  -5   5   7        659.09        631.97        13.87 o                         
  -4   5   7        362.62        329.98         8.18 o                         
  -3   5   7        758.92        742.24        15.10 o                         
  -2   5   7         78.93        106.12         7.40 o                         
  -1   5   7        311.09        327.48        14.63 o                         
   0   5   7         51.04         70.95        10.79 o                         
   1   5   7        313.61        333.91        14.73 o                         
   2   5   7         82.42        104.77         5.61 o                         
   3   5   7        739.79        775.04        17.49 o                         
   4   5   7        371.66        351.59         9.39 o                         
   5   5   7        653.72        672.84        19.62 o                         
   6   5   7        112.34        114.26        13.62 o                         
   7   5   7        817.84        810.54        20.89 o                         
   8   5   7        141.85        120.98        10.05 o                         
   9   5   7         95.35        107.32         8.39 o                         
  10   5   7        221.39        247.91        10.87 o                         
  11   5   7         40.76         45.43         6.60 o                         
  12   5   7        484.16        451.24        22.14 o                         
  13   5   7         50.80         59.50         6.29 o                         
  14   5   7          7.99         -6.07         6.41 o                         
 -13   6   7         51.82         46.19         4.70 o                         
 -12   6   7        330.44        332.22        15.32 o                         
 -11   6   7        272.09        315.58        22.26 o                         
 -10   6   7         28.59         24.47        11.02 o                         
  -9   6   7        803.96        830.40        32.83 o                         
  -8   6   7       1626.12       1615.04        57.72 o                         
  -7   6   7        203.76        189.45         9.15 o                         
  -6   6   7       2916.50       2832.87        53.25 o                         
  -5   6   7        360.44        350.73         8.27 o                         
  -4   6   7       2942.93       2886.79        52.19 o                         
  -3   6   7          4.70         11.57         3.51 o                         
  -2   6   7        430.51        404.07         8.94 o                         
  -1   6   7        243.15        241.29         7.32 o                         
   0   6   7          0.95          1.80         3.27 o                         
   1   6   7        233.66        218.30         8.15 o                         
   2   6   7        408.40        381.55        10.21 o                         
   3   6   7          5.51         14.63         4.16 o                         
   4   6   7       2885.26       2945.75        46.38 o                         
   5   6   7        366.58        373.87         9.90 o                         
   6   6   7       2845.65       2878.86        49.14 o                         
   7   6   7        200.04        208.70        14.95 o                         
   8   6   7       1686.43       1691.33        30.29 o                         
   9   6   7        801.45        842.35        17.93 o                         
  10   6   7         24.24         27.19         6.60 o                         
  11   6   7        274.83        296.28        12.12 o                         
  12   6   7        342.32        372.64        16.79 o                         
  13   6   7         53.97         52.12         5.63 o                         
 -13   7   7         27.93         29.06         8.36 o                         
 -12   7   7        621.88        642.00        19.65 o                         
 -11   7   7         36.14         38.05         7.10 o                         
 -10   7   7        228.04        229.53        13.10 o                         
  -9   7   7        276.22        285.32        12.07 o                         
  -8   7   7        219.75        231.52         9.30 o                         
  -7   7   7         17.70         11.06         5.02 o                         
  -6   7   7        510.47        532.02        16.75 o                         
  -5   7   7        676.05        647.78        15.66 o                         
  -4   7   7        998.53        925.91        17.89 o                         
  -3   7   7       1672.31       1571.54        34.74 o                         
  -2   7   7        223.67        235.27         7.77 o                         
  -1   7   7         87.34         88.80         5.65 o                         
   0   7   7          6.84          8.18         4.74 o                         
   1   7   7         91.91         82.99         5.17 o                         
   2   7   7        234.69        279.99        15.19 o                         
   3   7   7       1703.41       1729.73        35.74 o                         
   4   7   7        976.42        907.09        18.22 o                         
   5   7   7        679.10        666.52        15.13 o                         
   6   7   7        530.76        558.57        14.79 o                         
   7   7   7         13.18         15.18         6.30 o                         
   8   7   7        199.71        217.20         8.81 o                         
   9   7   7        278.97        269.87        10.50 o                         
  10   7   7        222.37        214.37        10.69 o                         
  11   7   7         39.22         35.82         7.22 o                         
  12   7   7        622.99        645.11        24.19 o                         
 -12   8   7        180.90        188.38        27.57 o                         
 -11   8   7        230.38        234.17         9.89 o                         
 -10   8   7        171.60        211.12         9.39 o                         
  -9   8   7         54.27         54.12         6.98 o                         
  -8   8   7        264.43        256.05         9.82 o                         
  -7   8   7         57.94         55.17         5.89 o                         
  -6   8   7        433.92        406.41         9.56 o                         
  -5   8   7        708.06        686.52        15.15 o                         
  -4   8   7       2039.08       1968.12        37.13 o                         
  -3   8   7        446.30        421.47        11.30 o                         
  -2   8   7        940.27        895.96        20.46 o                         
  -1   8   7        132.63        116.55         5.52 o                         
   0   8   7        191.23        164.86         5.74 o                         
   1   8   7        131.17        121.87         5.19 o                         
   2   8   7        890.75        844.55        16.70 o                         
   3   8   7        456.83        445.90         9.56 o                         
   4   8   7       2047.39       2074.56        37.13 o                         
   5   8   7        723.15        678.49        15.29 o                         
   6   8   7        482.26        493.08        16.12 o                         
   7   8   7         62.82         67.17        10.14 o                         
   8   8   7        301.46        311.89        14.56 o                         
   9   8   7         53.57         47.42        10.22 o                         
  10   8   7        159.05        152.65        11.74 o                         
  11   8   7        220.08        220.65        11.46 o                         
  12   8   7        172.17        157.83        11.12 o                         
 -11   9   7         34.21         37.66         4.55 o                         
 -10   9   7         50.64         61.13         8.54 o                         
  -9   9   7        479.59        454.83        20.25 o                         
  -8   9   7         66.50         73.82         8.91 o                         
  -7   9   7        171.38        175.19         8.50 o                         
  -6   9   7        390.12        384.28        10.89 o                         
  -5   9   7        322.71        307.12         9.65 o                         
  -4   9   7        337.47        337.44         9.73 o                         
  -3   9   7        333.05        302.32         9.16 o                         
  -2   9   7         29.52         35.99         4.44 o                         
  -1   9   7        355.58        333.28         9.09 o                         
   0   9   7        250.55        231.89         6.19 o                         
   1   9   7        404.42        397.47        10.73 o                         
   2   9   7         26.30         29.20         4.34 o                         
   3   9   7        346.75        324.17         8.33 o                         
   4   9   7        324.86        314.21         8.92 o                         
   5   9   7        352.69        341.01        12.94 o                         
   6   9   7        399.24        389.43        12.11 o                         
   7   9   7        154.43        155.78         7.37 o                         
   8   9   7         59.36         55.02        10.37 o                         
   9   9   7        457.02        450.24        42.17 o                         
  10   9   7         42.60         32.35         9.94 o                         
  11   9   7         31.54         32.43        11.10 o                         
 -10  10   7         21.17         24.07         3.52 o                         
  -9  10   7        260.01        301.45        11.73 o                         
  -8  10   7        241.84        250.54        18.94 o                         
  -7  10   7         82.50        105.18         8.25 o                         
  -6  10   7        248.40        240.93        10.48 o                         
  -5  10   7        207.71        192.39         8.25 o                         
  -4  10   7        173.15        171.04         8.61 o                         
  -3  10   7         10.74         20.38         4.78 o                         
  -2  10   7        559.06        562.57        13.73 o                         
  -1  10   7        384.83        369.27         9.24 o                         
   0  10   7         18.40         21.71         3.93 o                         
   1  10   7        384.38        364.50         8.31 o                         
   2  10   7        541.52        520.44        13.37 o                         
   3  10   7          8.73         14.92         5.10 o                         
   4  10   7        173.25        152.24         6.94 o                         
   5  10   7        211.05        202.34         7.91 o                         
   6  10   7        230.33        222.63         8.73 o                         
   7  10   7         83.49         78.86         8.10 o                         
   8  10   7        254.48        254.24        13.79 o                         
   9  10   7        241.21        276.44        19.33 o                         
  10  10   7         20.08         30.79        14.93 o                         
  11  10   7        151.92        131.31         8.39 o                         
  -9  11   7        187.23        179.39        15.16 o                         
  -8  11   7         91.97         91.56         8.01 o                         
  -7  11   7         18.29         19.31         3.75 o                         
  -6  11   7         58.08         45.90         5.01 o                         
  -5  11   7         84.59         91.60         5.32 o                         
  -4  11   7        160.16        156.26         7.00 o                         
  -3  11   7        700.32        686.75        16.08 o                         
  -2  11   7        573.95        552.85        12.76 o                         
  -1  11   7         46.94         40.02         4.80 o                         
   0  11   7        243.79        282.58         8.05 o                         
   1  11   7         31.73         25.24         5.17 o                         
   2  11   7        567.17        557.61        13.44 o                         
   3  11   7        700.64        673.44        15.27 o                         
   4  11   7        162.03        157.82         7.17 o                         
   5  11   7        105.79        121.84         9.65 o                         
   6  11   7         63.31         70.17        22.60 o                         
   7  11   7         26.12         47.15        17.14 o                         
   8  11   7         88.06        103.66        12.78 o                         
   9  11   7        181.83        167.24         8.62 o                         
  -8  12   7         25.98         19.90         5.49 o                         
  -7  12   7         52.59         53.12         7.13 o                         
  -6  12   7          9.40         13.28         5.05 o                         
  -5  12   7         88.67         96.54         5.10 o                         
  -4  12   7        321.39        326.22        11.27 o                         
  -3  12   7        404.32        421.00        10.39 o                         
  -2  12   7        454.50        461.77        13.45 o                         
  -1  12   7        104.77         86.04         6.68 o                         
   0  12   7        164.21        203.24        10.03 o                         
   1  12   7        102.11         92.67         5.98 o                         
   2  12   7        449.80        461.53        13.72 o                         
   3  12   7        416.16        411.52        12.58 o                         
   4  12   7        311.69        322.38        13.66 o                         
   5  12   7         91.06         90.56         9.24 o                         
   6  12   7          9.23          6.89         7.75 o                         
   7  12   7         57.47         45.05         8.09 o                         
   8  12   7         27.92         21.59        12.81 o                         
  -7  13   7        219.92        210.75        13.00 o                         
  -6  13   7        195.74        205.06        14.12 o                         
  -5  13   7        439.77        456.73        30.53 o                         
  -4  13   7         14.65         23.71         6.49 o                         
  -3  13   7        259.30        238.76        10.51 o                         
  -2  13   7         86.30         88.23         7.49 o                         
  -1  13   7         97.42        102.44        11.47 o                         
   0  13   7          0.21          1.43         5.45 o                         
   1  13   7         79.83         79.19         6.48 o                         
   2  13   7         81.73         91.56         5.59 o                         
   3  13   7        276.76        271.49        11.93 o                         
   4  13   7         15.84         26.13         5.23 o                         
   5  13   7        440.71        430.18        12.91 o                         
   6  13   7        197.37        193.53         8.81 o                         
   7  13   7        207.41        178.55        11.19 o                         
  -5  14   7        108.27        112.99         8.31 o                         
  -4  14   7         56.29         66.88         6.24 o                         
  -3  14   7        108.33        101.43         6.42 o                         
  -2  14   7         74.85         70.07         5.83 o                         
  -1  14   7          8.95          1.65         5.65 o                         
   0  14   7        136.49        146.84         9.05 o                         
   1  14   7          9.11          4.76         5.44 o                         
   2  14   7         88.52         92.45        10.88 o                         
   3  14   7        111.27        116.90        12.87 o                         
   4  14   7         62.85         86.56        11.46 o                         
   0   0   8       3461.38       3594.26       123.79 o                         
   1   0   8        285.61        255.66        22.18 o                         
   2   0   8       3753.08       3849.01       111.93 o                         
   3   0   8       2555.57       2595.34        92.07 o                         
   4   0   8          4.91         24.07        12.98 o                         
   5   0   8       1515.33       1581.40        38.59 o                         
   6   0   8        142.41        115.67         9.71 o                         
   7   0   8       1787.01       1853.98        46.04 o                         
   8   0   8        334.80        344.16        13.46 o                         
   9   0   8        468.17        522.27        15.25 o                         
  10   0   8         33.19         43.91         7.93 o                         
  11   0   8        453.27        460.69        30.34 o                         
  12   0   8         83.77         92.08        10.77 o                         
  13   0   8        437.31        427.60        11.78 o                         
  14   0   8        106.98         96.88         4.90 o                         
 -14   1   8        181.02        189.16         7.26 o                         
 -13   1   8        238.61        228.63         6.93 o                         
 -12   1   8        359.25        372.86        13.35 o                         
 -11   1   8        727.71        759.39        23.00 o                         
 -10   1   8         34.17         31.73         7.63 o                         
  -9   1   8        268.49        259.70        11.66 o                         
  -8   1   8         91.10        102.76         8.00 o                         
  -7   1   8        570.81        565.28        22.24 o                         
  -6   1   8        284.81        326.08        11.31 o                         
  -5   1   8        244.37        234.07         9.84 o                         
  -4   1   8        432.41        398.73        18.28 o                         
  -3   1   8        115.75        116.32        12.49 o                         
  -2   1   8        419.17        439.62        21.92 o                         
  -1   1   8       1217.23       1267.97        35.47 o                         
   0   1   8        358.44        355.44        36.88 o                         
   1   1   8       1243.84       1294.37        54.67 o                         
   2   1   8        423.26        428.51        27.03 o                         
   3   1   8        107.74        101.80        12.19 o                         
   4   1   8        439.94        449.88        13.82 o                         
   5   1   8        231.30        238.27        10.17 o                         
   6   1   8        292.32        345.96        22.77 o                         
   7   1   8        551.02        561.82        31.44 o                         
   8   1   8         86.47         93.71         8.82 o                         
   9   1   8        284.42        280.72        22.43 o                         
  10   1   8         33.06         25.18        10.94 o                         
  11   1   8        737.81        737.67        33.61 o                         
  12   1   8        367.97        372.90        21.20 o                         
  13   1   8        233.71        238.25         8.90 o                         
  14   1   8        179.97        180.43        14.02 o                         
 -14   2   8         74.68         75.50         5.56 o                         
 -13   2   8         31.51         38.70         8.42 o                         
 -12   2   8        676.89        670.43        17.28 o                         
 -11   2   8         16.84         16.61         7.35 o                         
 -10   2   8        556.12        606.13        19.13 o                         
  -9   2   8        229.99        242.95        11.19 o                         
  -8   2   8        447.71        467.00        14.49 o                         
  -7   2   8         29.15         30.16         6.79 o                         
  -6   2   8        689.73        695.91        18.13 o                         
  -5   2   8        909.45        851.56        20.47 o                         
  -4   2   8        739.83        761.34        26.81 o                         
  -3   2   8        301.31        273.04        20.97 o                         
  -2   2   8        201.72        159.38        12.67 o                         
  -1   2   8       1855.41       1851.54        50.97 o                         
   0   2   8        357.48        306.65        36.28 o                         
   1   2   8       1920.33       1943.90        60.59 o                         
   2   2   8        211.91        184.37        15.30 o                         
   3   2   8        328.53        283.51        15.99 o                         
   4   2   8        813.15        854.72        22.82 o                         
   5   2   8        894.39        862.83        32.72 o                         
   6   2   8        711.07        774.09        85.91 o                         
   7   2   8         29.80         36.30        10.62 o                         
   8   2   8        436.44        460.47        22.60 o                         
   9   2   8        243.43        228.50        26.20 o                         
  10   2   8        526.60        526.15        19.46 o                         
  11   2   8         15.71         14.84        12.44 o                         
  12   2   8        669.49        676.35        26.32 o                         
  13   2   8         30.30         35.01         5.21 o                         
  14   2   8         64.09         44.43         6.24 o                         
 -14   3   8        222.67        222.02         9.13 o                         
 -13   3   8          7.86          9.44         3.61 o                         
 -12   3   8         38.87         40.63         7.88 o                         
 -11   3   8         28.51         24.09         6.09 o                         
 -10   3   8         72.01         62.32         7.07 o                         
  -9   3   8        780.29        809.32        21.90 o                         
  -8   3   8         37.82         29.79         6.58 o                         
  -7   3   8         26.86         23.55         6.42 o                         
  -6   3   8         52.36         68.13         6.13 o                         
  -5   3   8        403.66        370.64        10.00 o                         
  -4   3   8        507.07        515.68        11.25 o                         
  -3   3   8        272.46        263.53        10.30 o                         
  -2   3   8         66.11         75.65         9.30 o                         
  -1   3   8        225.92        202.95        13.82 o                         
   0   3   8          3.42          7.72        11.29 o                         
   1   3   8        254.18        201.43        14.27 o                         
   2   3   8         78.88         68.97        20.49 o                         
   3   3   8        249.22        258.71         9.36 o                         
   4   3   8        545.54        554.09        18.30 o                         
   5   3   8        440.93        429.57        26.67 o                         
   6   3   8         56.46         72.50        11.28 o                         
   7   3   8         34.56         34.42         8.69 o                         
   8   3   8         31.53         20.50         7.12 o                         
   9   3   8        751.28        773.41        29.57 o                         
  10   3   8         81.44         76.14         9.62 o                         
  11   3   8         19.98         25.21         7.11 o                         
  12   3   8         46.83         43.69        11.41 o                         
  13   3   8         12.21         23.86        10.30 o                         
 -13   4   8         51.77         57.45         5.93 o                         
 -12   4   8        152.47        162.06        11.02 o                         
 -11   4   8         70.85         68.76         7.07 o                         
 -10   4   8         45.19         51.65         7.38 o                         
  -9   4   8         48.69         52.76         6.37 o                         
  -8   4   8       1022.96       1003.82        22.99 o                         
  -7   4   8        344.62        318.67        10.36 o                         
  -6   4   8       1264.26       1289.10        30.84 o                         
  -5   4   8        362.86        332.47        11.49 o                         
  -4   4   8        291.34        308.57        13.18 o                         
  -3   4   8        574.24        589.95        14.05 o                         
  -2   4   8         38.46         49.34         4.52 o                         
  -1   4   8        478.33        456.77        12.08 o                         
   0   4   8       1277.61       1212.27        32.02 o                         
   1   4   8        462.53        423.73        30.97 o                         
   2   4   8         30.96         43.78         6.16 o                         
   3   4   8        545.13        593.21        14.90 o                         
   4   4   8        268.92        253.62         8.56 o                         
   5   4   8        374.97        382.09        14.18 o                         
   6   4   8       1228.97       1271.67        38.91 o                         
   7   4   8        328.63        322.16        15.67 o                         
   8   4   8       1063.40       1069.56        26.33 o                         
   9   4   8         43.39         50.24         8.95 o                         
  10   4   8         43.81         41.92         7.15 o                         
  11   4   8         70.33         69.22         9.14 o                         
  12   4   8        151.44        153.37        10.38 o                         
  13   4   8         55.40         61.63         4.88 o                         
 -13   5   8        149.15        134.63         5.48 o                         
 -12   5   8         70.46         81.54         8.54 o                         
 -11   5   8        161.75        172.44         8.31 o                         
 -10   5   8        184.84        199.69         9.51 o                         
  -9   5   8       1058.94       1093.37        31.13 o                         
  -8   5   8        226.80        239.54        12.44 o                         
  -7   5   8        226.66        227.02        11.92 o                         
  -6   5   8        508.52        489.84        12.26 o                         
  -5   5   8       1487.18       1456.35        30.95 o                         
  -4   5   8       1402.72       1370.01        29.18 o                         
  -3   5   8       1840.90       1823.94        48.50 o                         
  -2   5   8        229.58        241.11         7.75 o                         
  -1   5   8        776.95        746.31        18.25 o                         
   0   5   8         27.02         65.25         7.45 o                         
   1   5   8        733.17        710.95        18.71 o                         
   2   5   8        262.80        273.24         8.64 o                         
   3   5   8       1789.61       1769.54        32.81 o                         
   4   5   8       1439.16       1380.29        26.56 o                         
   5   5   8       1461.49       1417.82        31.85 o                         
   6   5   8        468.73        481.38        21.55 o                         
   7   5   8        262.12        249.18        11.03 o                         
   8   5   8        208.20        204.27        10.23 o                         
   9   5   8       1059.58       1109.43        25.98 o                         
  10   5   8        180.52        174.57         9.25 o                         
  11   5   8        172.94        187.53         8.73 o                         
  12   5   8         65.72         69.10        10.41 o                         
  13   5   8        168.39        140.08        11.63 o                         
 -13   6   8        290.06        273.91        13.80 o                         
 -12   6   8        128.58        134.61         6.78 o                         
 -11   6   8         72.40         53.60         8.77 o                         
 -10   6   8        109.99        113.22        10.81 o                         
  -9   6   8         68.16         92.28         9.02 o                         
  -8   6   8        411.38        446.37        14.75 o                         
  -7   6   8         18.13         18.57         5.18 o                         
  -6   6   8        199.24        195.99         8.85 o                         
  -5   6   8        166.85        162.32         9.21 o                         
  -4   6   8        860.61        906.46        22.18 o                         
  -3   6   8        633.69        608.61        13.69 o                         
  -2   6   8        375.19        380.94         9.74 o                         
  -1   6   8         35.38         36.58         4.33 o                         
   0   6   8        169.69        149.16         5.85 o                         
   1   6   8         33.62         33.29         4.66 o                         
   2   6   8        373.62        396.64        10.00 o                         
   3   6   8        632.88        647.13        14.17 o                         
   4   6   8        881.41        897.25        19.10 o                         
   5   6   8        174.39        162.06         7.02 o                         
   6   6   8        200.55        195.52         9.38 o                         
   7   6   8         22.19         29.85         7.70 o                         
   8   6   8        420.02        378.61        18.73 o                         
   9   6   8         63.97         64.75         7.52 o                         
  10   6   8        106.78        137.30         9.28 o                         
  11   6   8         64.11         55.57         6.11 o                         
  12   6   8        114.33        110.89         9.06 o                         
  13   6   8        298.43        289.62        17.28 o                         
 -12   7   8        237.75        246.89        10.36 o                         
 -11   7   8         25.85         19.38         8.56 o                         
 -10   7   8        529.31        493.34        29.19 o                         
  -9   7   8        327.51        351.40        16.88 o                         
  -8   7   8        439.73        475.86        20.51 o                         
  -7   7   8        205.91        217.98        10.27 o                         
  -6   7   8        483.41        478.85        10.95 o                         
  -5   7   8        432.46        428.32        12.24 o                         
  -4   7   8       5477.44       5298.92       110.93 o                         
  -3   7   8       2001.25       1931.35        42.55 o                         
  -2   7   8        238.93        218.84         7.88 o                         
  -1   7   8        218.09        205.19         7.37 o                         
   0   7   8         22.12         15.53         4.89 o                         
   1   7   8        237.01        226.88         8.47 o                         
   2   7   8        257.68        235.43         8.95 o                         
   3   7   8       1997.63       1976.09        37.48 o                         
   4   7   8       5403.01       5169.41        85.82 o                         
   5   7   8        476.33        486.64        13.76 o                         
   6   7   8        539.06        542.83        18.38 o                         
   7   7   8        219.86        261.71        11.92 o                         
   8   7   8        448.69        474.35        18.87 o                         
   9   7   8        346.14        358.09        14.01 o                         
  10   7   8        544.26        530.16        16.69 o                         
  11   7   8         18.61         16.92         7.56 o                         
  12   7   8        231.94        255.41        11.30 o                         
 -12   8   8        519.86        496.97        26.44 o                         
 -11   8   8        399.71        360.91        24.68 o                         
 -10   8   8         22.57         38.84         6.23 o                         
  -9   8   8        307.81        344.78        15.46 o                         
  -8   8   8        264.29        262.18        13.72 o                         
  -7   8   8        332.72        330.06        12.68 o                         
  -6   8   8         26.04         32.53         5.28 o                         
  -5   8   8        227.61        233.73         8.15 o                         
  -4   8   8         55.75         50.40         5.22 o                         
  -3   8   8        650.62        624.86        21.39 o                         
  -2   8   8          5.06          6.22         4.87 o                         
  -1   8   8       1191.98       1121.59        30.01 o                         
   0   8   8         60.08         65.33         6.68 o                         
   1   8   8       1211.64       1148.86        27.41 o                         
   2   8   8          4.09          8.07         6.10 o                         
   3   8   8        664.01        703.14        18.36 o                         
   4   8   8         50.08         49.18         6.96 o                         
   5   8   8        221.02        221.23         9.31 o                         
   6   8   8         24.73         17.19         6.51 o                         
   7   8   8        352.41        336.45        21.67 o                         
   8   8   8        243.03        248.97        13.70 o                         
   9   8   8        294.30        308.03        14.36 o                         
  10   8   8         25.47         23.66         6.89 o                         
  11   8   8        395.69        415.85        12.00 o                         
  12   8   8        509.34        480.18        24.04 o                         
 -11   9   8          6.34          5.22         4.05 o                         
 -10   9   8        214.09        197.72        13.82 o                         
  -9   9   8        774.70        829.08        30.84 o                         
  -8   9   8         46.84         70.18        10.83 o                         
  -7   9   8        218.01        229.74        12.47 o                         
  -6   9   8         87.80         93.14         6.55 o                         
  -5   9   8        131.51        135.58         7.49 o                         
  -4   9   8        861.96        850.41        19.67 o                         
  -3   9   8         99.71        108.25         6.55 o                         
  -2   9   8        260.43        251.22         9.06 o                         
  -1   9   8        649.78        608.03        20.36 o                         
   0   9   8          9.38          9.62         4.84 o                         
   1   9   8        632.97        558.00        14.07 o                         
   2   9   8        283.34        277.32        13.20 o                         
   3   9   8         95.65        113.92         7.03 o                         
   4   9   8        835.18        852.28        21.18 o                         
   5   9   8        126.95        133.96         8.52 o                         
   6   9   8         90.26         85.13         8.98 o                         
   7   9   8        199.35        204.78        13.74 o                         
   8   9   8         54.68         65.49        11.66 o                         
   9   9   8        770.25        795.96        32.26 o                         
  10   9   8        199.54        222.94        12.90 o                         
  11   9   8          4.64         19.52         9.49 o                         
 -10  10   8         85.65         78.60         4.95 o                         
  -9  10   8         11.62         26.10         4.36 o                         
  -8  10   8        168.33        190.20        13.17 o                         
  -7  10   8        128.87        132.38         9.90 o                         
  -6  10   8         61.44         55.85         8.19 o                         
  -5  10   8         30.18         36.26         6.02 o                         
  -4  10   8        627.75        664.94        19.36 o                         
  -3  10   8         13.94         16.36         6.04 o                         
  -2  10   8        288.70        302.07        11.27 o                         
  -1  10   8        160.19        152.53         7.92 o                         
   0  10   8        119.63        112.17         7.25 o                         
   1  10   8        140.45        139.25         6.58 o                         
   2  10   8        260.74        249.12         9.17 o                         
   3  10   8         10.71          6.97         5.88 o                         
   4  10   8        608.93        625.18        34.98 o                         
   5  10   8         23.15         24.63         7.12 o                         
   6  10   8         61.80         54.20         6.03 o                         
   7  10   8        121.82        132.49        12.63 o                         
   8  10   8        154.55        163.38        12.93 o                         
   9  10   8         15.93         25.25         8.74 o                         
  10  10   8         95.81         88.05         6.34 o                         
  -9  11   8         76.90         84.01         6.95 o                         
  -8  11   8         40.00         42.04         5.91 o                         
  -7  11   8         46.51         38.24         4.99 o                         
  -6  11   8         23.13         23.81         5.34 o                         
  -5  11   8        236.12        237.14         9.00 o                         
  -4  11   8        193.14        179.00         8.25 o                         
  -3  11   8          1.67          6.74         5.17 o                         
  -2  11   8        129.80        132.56         7.35 o                         
  -1  11   8        221.44        180.90         9.07 o                         
   0  11   8         14.04         14.19         4.48 o                         
   1  11   8        218.93        189.85         9.35 o                         
   2  11   8        126.07        127.14         7.80 o                         
   3  11   8          1.18          2.31         5.52 o                         
   4  11   8        191.12        184.15         8.95 o                         
   5  11   8        243.66        263.68         9.78 o                         
   6  11   8         21.30         16.24         7.67 o                         
   7  11   8         49.65         51.16        15.06 o                         
   8  11   8         44.78         54.86         8.54 o                         
   9  11   8         76.79         74.15         5.39 o                         
  -8  12   8        302.76        328.69        17.81 o                         
  -7  12   8        197.85        214.82         8.69 o                         
  -6  12   8        233.21        235.00        11.23 o                         
  -5  12   8         57.66         54.17         5.13 o                         
  -4  12   8         13.20         16.69         4.67 o                         
  -3  12   8        110.20         92.80         6.57 o                         
  -2  12   8        445.57        426.02        15.54 o                         
  -1  12   8         86.81         97.03         8.40 o                         
   0  12   8        188.55        152.63         9.84 o                         
   1  12   8         80.86         94.65         7.12 o                         
   2  12   8        422.09        410.11        12.53 o                         
   3  12   8        127.18        117.19         7.31 o                         
   4  12   8          6.25          6.76         5.27 o                         
   5  12   8         72.44         77.76         6.65 o                         
   6  12   8        266.32        259.60        14.94 o                         
   7  12   8        191.70        210.31        20.04 o                         
   8  12   8        304.59        279.23        19.18 o                         
  -6  13   8        313.30        295.37        11.97 o                         
  -5  13   8        214.23        214.21        10.07 o                         
  -4  13   8         31.43         34.70         5.01 o                         
  -3  13   8        103.30         96.88         8.10 o                         
  -2  13   8         32.48         37.03         5.87 o                         
  -1  13   8        200.53        214.33        13.71 o                         
   0  13   8         45.90         55.75         7.60 o                         
   1  13   8        207.94        227.22         8.68 o                         
   2  13   8         34.03         34.85         4.60 o                         
   3  13   8        101.58         99.91         6.90 o                         
   4  13   8         36.17         46.48         5.25 o                         
   5  13   8        209.22        184.80         8.49 o                         
   6  13   8        312.59        284.50        16.04 o                         
  -4  14   8         95.10         94.29         8.13 o                         
  -3  14   8        367.27        374.14        19.19 o                         
  -2  14   8        220.45        213.20         7.94 o                         
  -1  14   8        177.50        180.91         9.30 o                         
   0  14   8        115.71        126.05         6.82 o                         
   1  14   8        177.38        188.21         8.17 o                         
   2  14   8        200.54        191.01        15.55 o                         
   3  14   8        370.98        377.59        20.48 o                         
   1   0   9        652.18        638.98        26.18 o                         
   2   0   9         73.33         63.96        10.32 o                         
   3   0   9         51.10         39.78         4.51 o                         
   4   0   9         46.13         48.66         4.38 o                         
   5   0   9         15.87         16.09         5.71 o                         
   6   0   9        398.35        405.27        17.92 o                         
   7   0   9         35.52         32.59        12.74 o                         
   8   0   9        175.37        199.89        14.91 o                         
   9   0   9         25.94         24.89         9.51 o                         
  10   0   9        481.90        516.43        19.92 o                         
  11   0   9         67.22         87.29         7.12 o                         
  12   0   9        357.58        379.75        11.41 o                         
  13   0   9         43.78         43.74         4.08 o                         
  14   0   9         57.67         58.83         7.47 o                         
 -14   1   9         81.08         61.10         7.32 o                         
 -13   1   9        408.13        373.38        12.54 o                         
 -12   1   9        220.44        226.46         7.38 o                         
 -11   1   9         15.29         21.64         6.34 o                         
 -10   1   9        597.42        643.39        19.07 o                         
  -9   1   9        249.31        237.74        12.11 o                         
  -8   1   9        592.64        627.81        18.53 o                         
  -7   1   9        320.48        372.76        15.12 o                         
  -6   1   9       1216.16       1274.92        23.53 o                         
  -5   1   9        213.06        213.16        11.63 o                         
  -4   1   9         53.72         37.67         4.12 o                         
  -3   1   9        208.32        201.25        18.17 o                         
  -2   1   9       2456.22       2350.51        62.56 o                         
  -1   1   9       1503.99       1564.32        52.81 o                         
   0   1   9       2465.33       2326.54       116.05 o                         
   1   1   9       1496.84       1582.35        65.71 o                         
   2   1   9       2541.02       2363.18        91.20 o                         
   3   1   9        210.76        202.70         7.15 o                         
   4   1   9         58.47         43.49         5.66 o                         
   5   1   9        208.06        211.17         8.96 o                         
   6   1   9       1267.78       1309.77        35.95 o                         
   7   1   9        325.11        381.85        16.12 o                         
   8   1   9        627.76        635.59        26.78 o                         
   9   1   9        251.62        183.02        18.02 o                         
  10   1   9        615.75        590.92        24.00 o                         
  11   1   9         16.71         25.39         6.54 o                         
  12   1   9        204.55        198.49         8.58 o                         
  13   1   9        411.06        391.82        13.78 o                         
 -13   2   9         23.15         17.21         4.83 o                         
 -12   2   9         93.73         95.38         5.45 o                         
 -11   2   9        202.71        224.17         9.36 o                         
 -10   2   9        373.36        395.14        13.01 o                         
  -9   2   9        127.65        135.00         7.96 o                         
  -8   2   9        337.14        311.48        10.89 o                         
  -7   2   9        142.33        127.44         7.60 o                         
  -6   2   9       1435.61       1458.18        31.39 o                         
  -5   2   9        266.73        284.53         9.41 o                         
  -4   2   9         85.51         74.45         5.84 o                         
  -3   2   9        365.62        340.41        11.46 o                         
  -2   2   9        527.16        529.08        14.59 o                         
  -1   2   9         62.00         64.21         7.55 o                         
   0   2   9        343.72        362.73        18.76 o                         
   1   2   9         75.86         94.08        12.82 o                         
   2   2   9        515.46        555.24        15.87 o                         
   3   2   9        332.37        316.55         8.87 o                         
   4   2   9         85.54         82.05         5.30 o                         
   5   2   9        239.77        224.88        10.58 o                         
   6   2   9       1407.61       1398.72        44.36 o                         
   7   2   9        159.78        153.48        15.68 o                         
   8   2   9        330.52        308.94        16.65 o                         
   9   2   9        144.01        131.86        10.17 o                         
  10   2   9        391.01        394.36        15.10 o                         
  11   2   9        192.20        177.89         9.69 o                         
  12   2   9        106.58        103.23         8.04 o                         
  13   2   9         20.39         10.66         7.94 o                         
 -13   3   9         21.75         21.39         3.09 o                         
 -12   3   9        488.60        525.32        13.40 o                         
 -11   3   9         14.40         16.28         6.53 o                         
 -10   3   9        723.08        759.56        22.52 o                         
  -9   3   9        544.10        546.75        14.31 o                         
  -8   3   9        108.62        107.19         7.21 o                         
  -7   3   9        654.25        628.18        14.14 o                         
  -6   3   9        116.28        112.05         6.04 o                         
  -5   3   9        561.89        559.70        12.92 o                         
  -4   3   9        913.94        945.96        19.79 o                         
  -3   3   9         56.63         56.79         5.38 o                         
  -2   3   9        424.60        404.54        13.97 o                         
  -1   3   9        200.11        206.27         7.26 o                         
   0   3   9        724.79        692.04        16.10 o                         
   1   3   9        192.16        203.73        12.82 o                         
   2   3   9        406.21        388.34        11.31 o                         
   3   3   9         58.95         65.20         5.13 o                         
   4   3   9        850.92        864.45        24.33 o                         
   5   3   9        559.25        603.44        23.53 o                         
   6   3   9         95.86         97.20        21.11 o                         
   7   3   9        633.58        639.47        21.27 o                         
   8   3   9        117.69        142.50        15.51 o                         
   9   3   9        518.76        467.86        18.87 o                         
  10   3   9        729.72        695.52        23.80 o                         
  11   3   9         10.43         25.85         8.96 o                         
  12   3   9        470.00        474.59        16.25 o                         
  13   3   9         24.27         25.89         9.09 o                         
 -13   4   9        210.05        177.28         7.02 o                         
 -12   4   9        112.97         92.92         6.19 o                         
 -11   4   9        612.31        606.59        20.30 o                         
 -10   4   9        502.25        455.23        17.73 o                         
  -9   4   9        570.06        597.58        17.34 o                         
  -8   4   9        542.79        528.49        15.98 o                         
  -7   4   9        126.60        119.65         8.30 o                         
  -6   4   9         16.95          9.96         6.39 o                         
  -5   4   9        430.07        412.00        13.56 o                         
  -4   4   9        576.68        616.69        19.82 o                         
  -3   4   9       1087.70       1086.51        25.82 o                         
  -2   4   9        117.99        104.43         7.01 o                         
  -1   4   9       1098.81       1021.66        37.83 o                         
   0   4   9        831.52        857.69        20.33 o                         
   1   4   9       1128.99       1064.33        22.16 o                         
   2   4   9        112.25         99.90         5.29 o                         
   3   4   9       1082.30       1126.35        25.41 o                         
   4   4   9        583.34        577.71        20.73 o                         
   5   4   9        373.29        363.56        22.90 o                         
   6   4   9         16.82         13.19        10.36 o                         
   7   4   9        157.63        146.61        10.66 o                         
   8   4   9        550.16        573.60        21.74 o                         
   9   4   9        528.40        551.69        16.22 o                         
  10   4   9        500.72        493.19        17.75 o                         
  11   4   9        590.18        615.61        19.24 o                         
  12   4   9        119.50         95.53         8.40 o                         
  13   4   9        230.27        220.20        16.61 o                         
 -13   5   9        400.64        363.88        15.15 o                         
 -12   5   9        153.89        164.71         7.21 o                         
 -11   5   9        158.01        157.80         8.99 o                         
 -10   5   9        475.11        489.20        21.76 o                         
  -9   5   9        148.49        175.14        10.71 o                         
  -8   5   9        343.52        332.21        13.62 o                         
  -7   5   9         98.93        100.74         8.78 o                         
  -6   5   9         48.87         56.58         9.36 o                         
  -5   5   9        838.29        811.72        22.69 o                         
  -4   5   9        556.24        557.05        14.47 o                         
  -3   5   9        218.68        239.46         7.18 o                         
  -2   5   9          5.03          6.17         4.38 o                         
  -1   5   9        101.47        116.80         6.70 o                         
   0   5   9         50.81         48.97         6.14 o                         
   1   5   9         98.77        105.50         9.40 o                         
   2   5   9          6.33          6.96         4.96 o                         
   3   5   9        205.99        231.15         6.98 o                         
   4   5   9        546.97        529.43        12.94 o                         
   5   5   9        869.80        836.04        24.36 o                         
   6   5   9         46.64         43.58         8.05 o                         
   7   5   9        110.67        120.72        10.67 o                         
   8   5   9        343.19        344.45        12.09 o                         
   9   5   9        160.80        166.71        14.81 o                         
  10   5   9        482.31        469.35        14.97 o                         
  11   5   9        137.91        134.87         8.69 o                         
  12   5   9        149.23        155.37         8.15 o                         
 -12   6   9         10.84         10.22         4.02 o                         
 -11   6   9        402.98        443.39        14.82 o                         
 -10   6   9         41.74         43.47         5.43 o                         
  -9   6   9        566.37        630.85        18.18 o                         
  -8   6   9        433.68        438.88        16.91 o                         
  -7   6   9         33.92         49.09         7.17 o                         
  -6   6   9        449.21        445.83        14.96 o                         
  -5   6   9        267.31        256.26        12.47 o                         
  -4   6   9        319.59        352.67        13.24 o                         
  -3   6   9       2395.92       2274.91        50.58 o                         
  -2   6   9        196.51        220.52         8.28 o                         
  -1   6   9        544.18        527.29        13.34 o                         
   0   6   9        544.04        580.23        14.01 o                         
   1   6   9        552.31        498.07        14.88 o                         
   2   6   9        195.90        240.37         8.00 o                         
   3   6   9       2392.97       2333.96        40.91 o                         
   4   6   9        319.52        345.69        12.40 o                         
   5   6   9        298.42        303.30        10.68 o                         
   6   6   9        451.26        421.71        27.92 o                         
   7   6   9         47.80         46.13        11.03 o                         
   8   6   9        434.95        413.36        13.83 o                         
   9   6   9        553.80        591.13        17.76 o                         
  10   6   9         43.83         47.35         6.67 o                         
  11   6   9        399.67        429.05        24.28 o                         
  12   6   9         11.37         11.52         5.13 o                         
 -12   7   9        151.51        140.54         7.48 o                         
 -11   7   9        189.23        219.02        10.31 o                         
 -10   7   9        378.24        405.12        14.15 o                         
  -9   7   9        141.78        137.33        15.42 o                         
  -8   7   9         16.99         18.65         6.79 o                         
  -7   7   9        119.70        110.61         8.18 o                         
  -6   7   9         71.87         60.05         5.88 o                         
  -5   7   9         10.12         14.57         5.61 o                         
  -4   7   9       1088.73       1111.92        26.50 o                         
  -3   7   9        549.78        582.04        15.82 o                         
  -2   7   9        192.22        197.60         8.71 o                         
  -1   7   9        733.51        707.83        17.85 o                         
   0   7   9        924.21        860.53        19.91 o                         
   1   7   9        726.92        693.23        18.60 o                         
   2   7   9        174.32        175.19         9.38 o                         
   3   7   9        571.15        555.61        15.70 o                         
   4   7   9       1124.01       1126.43        22.13 o                         
   5   7   9         12.94         11.08         7.53 o                         
   6   7   9         81.44         68.88         7.35 o                         
   7   7   9        120.24        134.14        10.61 o                         
   8   7   9         21.55         32.02         8.04 o                         
   9   7   9        145.72        133.07        12.64 o                         
  10   7   9        372.85        360.41        12.91 o                         
  11   7   9        176.79        167.66         8.95 o                         
  12   7   9        161.36        148.49         9.65 o                         
 -11   8   9         72.76         86.81        12.64 o                         
 -10   8   9        205.44        187.01        13.20 o                         
  -9   8   9        329.51        368.48        22.41 o                         
  -8   8   9        147.09        156.98         8.98 o                         
  -7   8   9        636.51        671.62        21.22 o                         
  -6   8   9         54.77         65.58         6.29 o                         
  -5   8   9        130.97        126.81         6.33 o                         
  -4   8   9         98.42        114.85         6.23 o                         
  -3   8   9        810.12        772.13        17.30 o                         
  -2   8   9       1105.89       1053.25        23.29 o                         
  -1   8   9       1721.30       1677.35        35.79 o                         
   0   8   9          0.14          3.22         5.15 o                         
   1   8   9       1779.90       1738.23        33.34 o                         
   2   8   9       1115.30       1084.35        22.75 o                         
   3   8   9        819.66        765.00        21.71 o                         
   4   8   9        103.21        112.17         8.68 o                         
   5   8   9        157.54        164.09         8.87 o                         
   6   8   9         58.82         42.06         8.71 o                         
   7   8   9        617.93        577.47        80.87 o                         
   8   8   9        140.61        169.67        11.16 o                         
   9   8   9        354.99        379.00        25.57 o                         
  10   8   9        206.38        217.81        20.52 o                         
  11   8   9         66.46         75.17         6.85 o                         
 -10   9   9        305.31        304.70        16.99 o                         
  -9   9   9        123.33        120.60        10.94 o                         
  -8   9   9          7.44         16.97         6.67 o                         
  -7   9   9        131.33        128.45         7.84 o                         
  -6   9   9          8.33          4.39         5.83 o                         
  -5   9   9         81.18         77.81         6.54 o                         
  -4   9   9        801.56        816.37        21.35 o                         
  -3   9   9        197.15        198.31         8.23 o                         
  -2   9   9        474.52        444.78        14.59 o                         
  -1   9   9        565.23        579.24        17.05 o                         
   0   9   9        100.63         83.54         7.38 o                         
   1   9   9        558.67        534.03        15.25 o                         
   2   9   9        418.89        380.57        11.01 o                         
   3   9   9        202.92        217.77        11.24 o                         
   4   9   9        779.74        832.25        25.91 o                         
   5   9   9         80.22         85.73         7.89 o                         
   6   9   9          3.99          3.76         8.11 o                         
   7   9   9        123.15        136.18        15.94 o                         
   8   9   9         13.97          3.76         9.33 o                         
   9   9   9        132.89        128.21         9.58 o                         
  10   9   9        311.78        300.32        16.29 o                         
  -9  10   9         25.91         37.71         4.56 o                         
  -8  10   9        321.38        357.37        15.58 o                         
  -7  10   9         78.57         79.42         6.43 o                         
  -6  10   9        227.45        214.78        10.01 o                         
  -5  10   9         89.46        102.80         6.88 o                         
  -4  10   9        419.46        380.82        14.79 o                         
  -3  10   9         14.79          8.59         6.10 o                         
  -2  10   9          7.26          8.89         5.21 o                         
  -1  10   9         92.29         93.97         8.10 o                         
   0  10   9        239.55        213.00         7.79 o                         
   1  10   9         93.13         89.28         5.33 o                         
   2  10   9          8.49         13.78         5.42 o                         
   3  10   9         10.54          9.71         6.28 o                         
   4  10   9        413.06        397.56        12.42 o                         
   5  10   9         85.47        101.93         7.72 o                         
   6  10   9        228.69        226.58        12.85 o                         
   7  10   9         76.45         79.72        11.39 o                         
   8  10   9        303.27        320.81        14.67 o                         
   9  10   9         24.52         12.15         7.33 o                         
  -8  11   9        175.52        182.61        12.01 o                         
  -7  11   9          3.21          7.50         4.74 o                         
  -6  11   9          2.95          5.17         4.41 o                         
  -5  11   9        242.27        248.75         8.90 o                         
  -4  11   9         84.60         97.75         5.57 o                         
  -3  11   9        183.55        200.33         8.62 o                         
  -2  11   9        187.64        178.19        10.99 o                         
  -1  11   9        356.86        353.76        12.55 o                         
   0  11   9        433.65        442.61        11.42 o                         
   1  11   9        358.14        384.33        12.11 o                         
   2  11   9        177.31        193.54        10.16 o                         
   3  11   9        186.17        188.30        10.44 o                         
   4  11   9         79.94         88.11         7.15 o                         
   5  11   9        243.92        235.55         9.11 o                         
   6  11   9          9.30         14.11        10.78 o                         
   7  11   9          3.65          7.55         7.89 o                         
   8  11   9        204.83        206.05        10.37 o                         
  -7  12   9        164.22        159.37        10.39 o                         
  -6  12   9        336.79        351.87        11.41 o                         
  -5  12   9        205.59        219.52         8.78 o                         
  -4  12   9          4.32          3.87         4.42 o                         
  -3  12   9         14.77         19.01         4.92 o                         
  -2  12   9          6.83          4.71         4.62 o                         
  -1  12   9         49.52         50.84         6.64 o                         
   0  12   9        153.18        161.86        17.23 o                         
   1  12   9         45.54         41.10         7.43 o                         
   2  12   9          6.87         15.11         5.51 o                         
   3  12   9         17.82         21.60         5.36 o                         
   4  12   9          2.77          2.04         4.45 o                         
   5  12   9        208.77        199.76         7.98 o                         
   6  12   9        351.56        388.52        26.83 o                         
   7  12   9        157.07        138.33        14.39 o                         
  -5  13   9        225.68        230.15        21.71 o                         
  -4  13   9         41.42         37.40         4.19 o                         
  -3  13   9         12.83         12.09         6.02 o                         
  -2  13   9        484.22        500.41        20.54 o                         
  -1  13   9        306.26        267.45        10.13 o                         
   0  13   9        174.22        188.17         7.89 o                         
   1  13   9        304.11        281.47         9.68 o                         
   2  13   9        482.66        468.80        11.86 o                         
   3  13   9         12.71         13.21         4.34 o                         
   4  13   9         34.97         31.93         4.64 o                         
   5  13   9        228.55        229.02        13.59 o                         
  -2  14   9         98.72         93.83         8.34 o                         
  -1  14   9        228.39        241.52        12.63 o                         
   0  14   9          3.68         -0.61         4.34 o                         
   1  14   9        237.31        230.32        13.88 o                         
   2  14   9         95.80        103.79         7.89 o                         
   0   0  10       4419.92       4357.68       103.92 o                         
   1   0  10        766.42        710.96        15.46 o                         
   2   0  10       2973.15       2794.77        46.17 o                         
   3   0  10        324.60        292.69         7.39 o                         
   4   0  10        292.25        294.41         9.73 o                         
   5   0  10        123.72        105.08         5.69 o                         
   6   0  10          1.98          4.20         4.61 o                         
   7   0  10        231.52        199.20         7.62 o                         
   8   0  10        384.63        408.56        12.65 o                         
   9   0  10        322.48        275.66         9.85 o                         
  10   0  10        307.42        371.18        12.31 o                         
  11   0  10         52.39         49.18         5.88 o                         
  12   0  10        140.85        147.55         6.46 o                         
  13   0  10         14.07          6.43         4.00 o                         
 -13   1  10         17.85         15.42         4.92 o                         
 -12   1  10        101.59         94.51         6.03 o                         
 -11   1  10        226.81        205.44         7.35 o                         
 -10   1  10         24.00         20.06         5.01 o                         
  -9   1  10        139.23        137.83         7.97 o                         
  -8   1  10        108.11        135.74        13.07 o                         
  -7   1  10        219.41        244.46        10.47 o                         
  -6   1  10        245.95        236.04         7.57 o                         
  -5   1  10        314.77        328.11         9.60 o                         
  -4   1  10        781.94        746.85        17.98 o                         
  -3   1  10        151.47        123.36         6.32 o                         
  -2   1  10        367.00        342.17        10.19 o                         
  -1   1  10       1030.57       1100.59        26.66 o                         
   0   1  10        427.02        407.75        11.48 o                         
   1   1  10       1004.71       1083.42        22.80 o                         
   2   1  10        351.56        349.72         9.96 o                         
   3   1  10        143.97        135.56         6.36 o                         
   4   1  10        757.72        765.71        19.84 o                         
   5   1  10        327.28        352.92        21.18 o                         
   6   1  10        256.90        255.62        11.03 o                         
   7   1  10        235.71        259.81        10.82 o                         
   8   1  10        100.96        105.20         8.69 o                         
   9   1  10        139.09        154.53         9.59 o                         
  10   1  10         17.99          8.64         6.48 o                         
  11   1  10        223.83        227.28        14.09 o                         
  12   1  10        100.15        100.06         7.69 o                         
  13   1  10         17.62         15.70         9.90 o                         
 -13   2  10         74.30         79.04         5.95 o                         
 -12   2  10        202.63        211.99         6.88 o                         
 -11   2  10        220.99        207.37         8.87 o                         
 -10   2  10        227.79        244.30         8.66 o                         
  -9   2  10        575.50        609.62        16.37 o                         
  -8   2  10        471.60        492.13        13.62 o                         
  -7   2  10        576.55        584.78        15.74 o                         
  -6   2  10        432.07        395.69        10.11 o                         
  -5   2  10        698.91        664.35        14.19 o                         
  -4   2  10        468.27        450.00        14.24 o                         
  -3   2  10         90.95         78.46         9.53 o                         
  -2   2  10       1390.85       1408.54        43.53 o                         
  -1   2  10        741.62        688.28        16.42 o                         
   0   2  10        518.93        433.77        10.25 o                         
   1   2  10        739.12        720.69        16.53 o                         
   2   2  10       1372.46       1365.96        29.24 o                         
   3   2  10         83.28         77.54         4.82 o                         
   4   2  10        469.12        483.61        15.27 o                         
   5   2  10        692.60        691.98        23.15 o                         
   6   2  10        469.06        432.45        19.35 o                         
   7   2  10        599.91        616.26        20.03 o                         
   8   2  10        488.34        534.31        14.48 o                         
   9   2  10        562.47        551.90        18.54 o                         
  10   2  10        230.80        233.18        11.35 o                         
  11   2  10        205.22        204.56         9.59 o                         
  12   2  10        203.90        220.80        19.85 o                         
  13   2  10         73.67         73.72         7.46 o                         
 -13   3  10         83.61         78.44         7.49 o                         
 -12   3  10        106.21        113.56         5.51 o                         
 -11   3  10         57.25         66.84         5.33 o                         
 -10   3  10       1211.55       1234.54        28.54 o                         
  -9   3  10         16.42         24.19         7.43 o                         
  -8   3  10          8.02          8.10         6.78 o                         
  -7   3  10        165.93        174.06         9.28 o                         
  -6   3  10        132.61        127.26         6.42 o                         
  -5   3  10        117.03        106.08         6.48 o                         
  -4   3  10        394.86        377.21        10.81 o                         
  -3   3  10        265.19        263.44         8.73 o                         
  -2   3  10        159.76        145.10         6.46 o                         
  -1   3  10        297.95        325.43        10.05 o                         
   0   3  10        792.94        799.14        16.33 o                         
   1   3  10        264.46        277.85         8.59 o                         
   2   3  10        171.84        173.60         7.77 o                         
   3   3  10        245.76        258.64         8.42 o                         
   4   3  10        389.36        367.39        12.60 o                         
   5   3  10        135.26        137.85        11.23 o                         
   6   3  10        134.09        126.35        15.34 o                         
   7   3  10        167.74        205.11        14.17 o                         
   8   3  10         13.26         17.56         9.33 o                         
   9   3  10         10.79         21.33        10.40 o                         
  10   3  10       1232.21       1315.24        94.24 o                         
  11   3  10         52.56         87.98        14.20 o                         
  12   3  10        103.13         97.37         9.74 o                         
  13   3  10         87.23         59.74         7.58 o                         
 -13   4  10         31.59         28.67         4.90 o                         
 -12   4  10          6.15          6.60         3.06 o                         
 -11   4  10        332.81        368.96        11.50 o                         
 -10   4  10         46.15         45.30         5.54 o                         
  -9   4  10        150.85        154.47         7.81 o                         
  -8   4  10         82.03         85.22         6.69 o                         
  -7   4  10         34.05         37.07         5.97 o                         
  -6   4  10       1439.22       1469.20        31.65 o                         
  -5   4  10        537.69        484.69        15.09 o                         
  -4   4  10        570.09        559.76        16.33 o                         
  -3   4  10        160.50        161.62         9.96 o                         
  -2   4  10         48.28         40.40         6.32 o                         
  -1   4  10        601.85        618.15        19.31 o                         
   0   4  10        124.19        114.35         6.38 o                         
   1   4  10        606.39        643.41        16.22 o                         
   2   4  10         43.40         43.70         4.92 o                         
   3   4  10        146.73        137.69         8.25 o                         
   4   4  10        569.15        608.11        15.96 o                         
   5   4  10        563.17        521.03        25.32 o                         
   6   4  10       1395.46       1393.74        38.97 o                         
   7   4  10         38.77         52.66         8.46 o                         
   8   4  10         83.02         81.94         7.26 o                         
   9   4  10        138.66        144.43        10.98 o                         
  10   4  10         49.00         53.69         8.65 o                         
  11   4  10        326.50        368.49        13.26 o                         
  12   4  10          3.78          7.51         3.90 o                         
 -12   5  10        215.66        235.12        13.58 o                         
 -11   5  10        337.55        323.73         9.99 o                         
 -10   5  10        513.59        532.32        17.75 o                         
  -9   5  10         76.84         91.68         9.77 o                         
  -8   5  10        395.43        412.75        15.95 o                         
  -7   5  10        173.59        184.59        10.93 o                         
  -6   5  10        317.89        312.11        11.65 o                         
  -5   5  10        261.81        262.18         9.60 o                         
  -4   5  10        114.49        109.39         6.36 o                         
  -3   5  10        222.17        227.45         9.48 o                         
  -2   5  10       2190.83       2155.29        43.73 o                         
  -1   5  10        511.00        486.12        11.92 o                         
   0   5  10        315.93        319.02        10.14 o                         
   1   5  10        464.70        418.28        16.77 o                         
   2   5  10       2198.82       2156.23        64.57 o                         
   3   5  10        194.82        210.41        10.00 o                         
   4   5  10         98.65         99.72        10.90 o                         
   5   5  10        227.30        244.28        13.57 o                         
   6   5  10        331.60        330.44        13.93 o                         
   7   5  10        194.40        204.67        11.12 o                         
   8   5  10        407.08        396.08        21.84 o                         
   9   5  10         74.83         85.68         7.40 o                         
  10   5  10        519.02        504.54        14.99 o                         
  11   5  10        338.10        357.87        14.63 o                         
  12   5  10        211.49        189.32         7.88 o                         
 -12   6  10        116.99        134.27         6.33 o                         
 -11   6  10        443.46        477.29        18.28 o                         
 -10   6  10         17.70         18.18         4.64 o                         
  -9   6  10        146.79        166.99         7.95 o                         
  -8   6  10        390.55        394.86        11.77 o                         
  -7   6  10         95.38         97.28         8.05 o                         
  -6   6  10        455.65        485.48        11.81 o                         
  -5   6  10        351.67        346.79        10.57 o                         
  -4   6  10        617.62        622.77        17.02 o                         
  -3   6  10        743.74        809.13        23.35 o                         
  -2   6  10        105.34        136.74         8.19 o                         
  -1   6  10        347.53        333.96        13.59 o                         
   0   6  10        187.94        167.88         8.06 o                         
   1   6  10        339.54        357.15        11.16 o                         
   2   6  10        105.16        129.32         6.83 o                         
   3   6  10        768.42        763.99        19.02 o                         
   4   6  10        618.42        587.35        14.16 o                         
   5   6  10        345.21        353.64        12.35 o                         
   6   6  10        451.85        441.00        18.68 o                         
   7   6  10        104.65        105.98         9.47 o                         
   8   6  10        400.11        404.10        16.16 o                         
   9   6  10        145.05        145.77         9.62 o                         
  10   6  10         20.30         19.04         5.41 o                         
  11   6  10        448.81        435.19        19.52 o                         
 -11   7  10        352.44        378.45        14.36 o                         
 -10   7  10        153.40        170.63         9.45 o                         
  -9   7  10        130.05        137.96         9.73 o                         
  -8   7  10        195.76        202.83         9.72 o                         
  -7   7  10        643.09        676.68        26.96 o                         
  -6   7  10         58.65         57.24         6.51 o                         
  -5   7  10        242.55        247.67        10.54 o                         
  -4   7  10          7.28         16.39         6.93 o                         
  -3   7  10       1279.82       1334.86        35.24 o                         
  -2   7  10        664.19        600.34        14.96 o                         
  -1   7  10       2813.95       2722.06        59.06 o                         
   0   7  10        710.63        688.45        19.71 o                         
   1   7  10       2855.93       2737.92        49.51 o                         
   2   7  10        694.77        617.06        14.82 o                         
   3   7  10       1374.09       1326.90        27.53 o                         
   4   7  10         10.02         23.08         6.14 o                         
   5   7  10        258.73        246.39        20.22 o                         
   6   7  10         70.49         63.35         7.65 o                         
   7   7  10        620.93        642.01        24.10 o                         
   8   7  10        199.87        237.19        10.65 o                         
   9   7  10        112.62        117.86         7.83 o                         
  10   7  10        164.71        156.07         9.01 o                         
  11   7  10        344.37        279.54        19.93 o                         
 -10   8  10         35.73         52.31         7.00 o                         
  -9   8  10         39.59         34.49         8.26 o                         
  -8   8  10         85.69         97.43        11.83 o                         
  -7   8  10         61.72         80.27        12.33 o                         
  -6   8  10        142.24        144.24         7.27 o                         
  -5   8  10        161.44        170.58         8.22 o                         
  -4   8  10         60.15         67.15         5.98 o                         
  -3   8  10        426.87        394.25        11.94 o                         
  -2   8  10        559.80        587.26        16.26 o                         
  -1   8  10        610.64        611.33        17.45 o                         
   0   8  10        382.60        360.88        10.74 o                         
   1   8  10        579.08        604.84        16.53 o                         
   2   8  10        545.63        545.65        16.43 o                         
   3   8  10        412.70        403.92        11.06 o                         
   4   8  10         54.76         67.00         6.01 o                         
   5   8  10        144.53        152.39        14.25 o                         
   6   8  10        153.46        132.75        13.71 o                         
   7   8  10         67.75         71.57        13.79 o                         
   8   8  10         94.93        103.84        10.60 o                         
   9   8  10         35.50         27.56         7.29 o                         
  10   8  10         29.25         31.84         7.12 o                         
  11   8  10        107.74        105.22         7.83 o                         
 -10   9  10        379.40        409.50        20.76 o                         
  -9   9  10         52.85         64.09         7.74 o                         
  -8   9  10        234.32        244.31        16.27 o                         
  -7   9  10         71.76         74.01        10.34 o                         
  -6   9  10         32.39         29.93         9.17 o                         
  -5   9  10         90.47         98.41        18.38 o                         
  -4   9  10        688.33        692.11        21.48 o                         
  -3   9  10         75.04         79.27         6.62 o                         
  -2   9  10         20.97         11.41         5.08 o                         
  -1   9  10        105.19        138.17        11.15 o                         
   0   9  10          0.71          3.46         5.68 o                         
   1   9  10        108.88        123.73         7.02 o                         
   2   9  10         28.42         19.03         5.31 o                         
   3   9  10         89.78         99.33         7.93 o                         
   4   9  10        660.19        647.56        18.26 o                         
   5   9  10         78.83         76.43        10.52 o                         
   6   9  10         28.89         23.78        16.04 o                         
   7   9  10         76.14        103.10        12.07 o                         
   8   9  10        225.58        237.33        14.06 o                         
   9   9  10         55.68         54.72        10.22 o                         
  10   9  10        367.64        330.21        20.81 o                         
  -9  10  10         70.31         59.90         4.29 o                         
  -8  10  10         60.83         66.20         5.55 o                         
  -7  10  10        107.07        124.27        20.01 o                         
  -6  10  10         27.72         40.07         8.63 o                         
  -5  10  10         38.71         50.23         7.03 o                         
  -4  10  10         69.56         80.33         8.41 o                         
  -3  10  10        400.54        393.30        17.32 o                         
  -2  10  10        172.29        166.16         8.24 o                         
  -1  10  10        307.97        314.35        15.59 o                         
   0  10  10         87.48         64.54         7.13 o                         
   1  10  10        307.39        312.84        10.76 o                         
   2  10  10        165.93        161.63         7.45 o                         
   3  10  10        372.48        366.18        12.87 o                         
   4  10  10         71.09         92.24         7.99 o                         
   5  10  10         37.68         47.34         6.29 o                         
   6  10  10         19.27         21.50         8.54 o                         
   7  10  10         97.84        109.91         9.44 o                         
   8  10  10         74.09         60.87        12.14 o                         
   9  10  10         69.34         54.33         4.44 o                         
  -8  11  10        122.14        104.31         7.61 o                         
  -7  11  10         17.98         21.75         4.70 o                         
  -6  11  10          1.67          4.63         3.69 o                         
  -5  11  10        634.88        631.03        18.96 o                         
  -4  11  10         15.06         24.85         4.41 o                         
  -3  11  10          4.14          2.43         4.33 o                         
  -2  11  10         20.06         23.94         4.39 o                         
  -1  11  10         94.85        106.55         6.45 o                         
   0  11  10         14.40         23.92         4.99 o                         
   1  11  10         96.27         91.80         7.83 o                         
   2  11  10         19.61         14.15         6.41 o                         
   3  11  10          4.61         13.43         5.93 o                         
   4  11  10         13.00         18.71         7.66 o                         
   5  11  10        628.81        573.42        21.74 o                         
   6  11  10          1.72          8.68         7.75 o                         
   7  11  10         15.13         10.04         6.58 o                         
   8  11  10        122.95        131.65        12.21 o                         
  -6  12  10        120.92        116.16         5.99 o                         
  -5  12  10         69.48         62.68         3.94 o                         
  -4  12  10        153.26        159.52         7.17 o                         
  -3  12  10        240.97        253.72         9.63 o                         
  -2  12  10        261.24        300.66        14.13 o                         
  -1  12  10        307.40        329.63        15.74 o                         
   0  12  10         37.48         23.04         7.42 o                         
   1  12  10        298.75        319.68        12.70 o                         
   2  12  10        262.68        263.86        10.98 o                         
   3  12  10        230.68        239.46        10.22 o                         
   4  12  10        131.05        136.16         6.23 o                         
   5  12  10         78.70         74.17        13.16 o                         
   6  12  10        107.80        110.65        12.49 o                         
  -4  13  10        103.54         97.13         8.04 o                         
  -3  13  10        127.44        159.51        11.63 o                         
  -2  13  10         91.46         99.56         5.89 o                         
  -1  13  10        264.90        268.08        21.65 o                         
   0  13  10          2.43          7.27         4.49 o                         
   1  13  10        257.86        253.24        11.77 o                         
   2  13  10         95.11         88.34         5.17 o                         
   3  13  10        124.17        129.05         6.60 o                         
   1   0  11        125.61        153.64         5.31 o                         
   2   0  11         28.86         39.25         4.03 o                         
   3   0  11         96.92        120.22         5.84 o                         
   4   0  11        153.73        170.97         8.71 o                         
   5   0  11        922.28        953.72        17.95 o                         
   6   0  11         62.33         77.38         6.04 o                         
   7   0  11        942.24       1042.04        22.60 o                         
   8   0  11          0.03          4.81         4.58 o                         
   9   0  11         13.66         12.60         6.18 o                         
  10   0  11          7.55          2.46         5.37 o                         
  11   0  11        459.03        465.82        16.87 o                         
  12   0  11         37.11         33.95         5.40 o                         
  13   0  11         69.41         65.48         7.82 o                         
 -13   1  11         37.38         25.45         4.09 o                         
 -12   1  11          6.61          4.99         5.30 o                         
 -11   1  11        423.86        442.13        13.54 o                         
 -10   1  11        185.75        199.91         7.66 o                         
  -9   1  11        465.84        448.82        12.18 o                         
  -8   1  11        121.44        116.50         6.06 o                         
  -7   1  11         14.11         26.20         5.07 o                         
  -6   1  11        400.68        380.81        10.31 o                         
  -5   1  11        165.82        166.55         7.99 o                         
  -4   1  11        112.96        124.67         7.87 o                         
  -3   1  11       1594.80       1594.55        31.46 o                         
  -2   1  11         10.82         12.23         4.10 o                         
  -1   1  11       1131.93       1039.77        20.12 o                         
   0   1  11       2154.73       2211.30        47.56 o                         
   1   1  11       1087.55        994.57        20.19 o                         
   2   1  11         13.39         13.88         4.46 o                         
   3   1  11       1562.75       1589.77        30.73 o                         
   4   1  11        119.40        125.45        10.18 o                         
   5   1  11        140.21        147.84         7.69 o                         
   6   1  11        409.89        389.27        13.62 o                         
   7   1  11         17.33         30.32         7.28 o                         
   8   1  11        121.75        100.14         7.81 o                         
   9   1  11        463.71        474.49        22.77 o                         
  10   1  11        186.18        210.47        14.73 o                         
  11   1  11        422.26        453.68        16.33 o                         
  12   1  11          7.19         -1.63         6.71 o                         
 -12   2  11         96.78         83.43         8.25 o                         
 -11   2  11         23.97         34.34         5.18 o                         
 -10   2  11        340.98        334.95        10.37 o                         
  -9   2  11        242.03        258.91        13.39 o                         
  -8   2  11        150.67        136.96         7.20 o                         
  -7   2  11        162.22        161.20         7.95 o                         
  -6   2  11        160.18        166.39         8.23 o                         
  -5   2  11        222.52        226.02         7.84 o                         
  -4   2  11        231.53        219.81         8.31 o                         
  -3   2  11        255.16        236.03        11.67 o                         
  -2   2  11       1027.37        959.10        25.11 o                         
  -1   2  11        397.48        400.94        10.40 o                         
   0   2  11          1.60          6.09         4.29 o                         
   1   2  11        389.96        393.73        10.69 o                         
   2   2  11        978.88        994.22        21.28 o                         
   3   2  11        248.36        252.86         8.15 o                         
   4   2  11        210.91        212.25        11.22 o                         
   5   2  11        229.82        242.63        10.30 o                         
   6   2  11        178.64        178.18        12.73 o                         
   7   2  11        168.46        164.72         8.25 o                         
   8   2  11        145.58        123.94         7.73 o                         
   9   2  11        235.89        231.16        12.07 o                         
  10   2  11        352.89        342.91        17.34 o                         
  11   2  11         24.95         36.14         9.19 o                         
  12   2  11         93.67         81.40         8.96 o                         
 -12   3  11        130.17        124.13         6.42 o                         
 -11   3  11         68.74         78.22         4.82 o                         
 -10   3  11        179.87        170.70         7.26 o                         
  -9   3  11       1061.20       1071.76        25.25 o                         
  -8   3  11         77.30         73.80         6.49 o                         
  -7   3  11        704.73        767.20        18.51 o                         
  -6   3  11        455.11        443.74        11.86 o                         
  -5   3  11        140.43        146.25         7.99 o                         
  -4   3  11         59.48         60.61         5.34 o                         
  -3   3  11        486.98        458.85        13.96 o                         
  -2   3  11         31.70         25.26         5.56 o                         
  -1   3  11        955.52        950.06        20.73 o                         
   0   3  11        123.93        132.55         6.79 o                         
   1   3  11        921.46        902.77        18.60 o                         
   2   3  11         30.15         38.15         5.02 o                         
   3   3  11        541.29        568.80        16.43 o                         
   4   3  11         58.59         69.61         7.18 o                         
   5   3  11        128.97        129.00        10.87 o                         
   6   3  11        444.29        404.77        18.84 o                         
   7   3  11        727.65        749.02        27.67 o                         
   8   3  11         79.46         80.80         9.81 o                         
   9   3  11       1060.42       1041.83        33.45 o                         
  10   3  11        166.85        180.62        33.80 o                         
  11   3  11         58.37         73.46         8.30 o                         
  12   3  11        124.58        128.08        11.89 o                         
 -12   4  11         88.98         89.48         4.41 o                         
 -11   4  11        204.12        224.20         6.98 o                         
 -10   4  11        461.98        476.24        16.80 o                         
  -9   4  11         84.06         87.22         8.57 o                         
  -8   4  11        411.48        430.92        13.12 o                         
  -7   4  11         30.05         26.76         5.70 o                         
  -6   4  11        402.20        381.82        10.87 o                         
  -5   4  11        469.34        472.79        18.15 o                         
  -4   4  11        301.73        323.55        10.65 o                         
  -3   4  11        394.99        423.49        13.43 o                         
  -2   4  11       1899.93       1873.42        48.34 o                         
  -1   4  11        170.66        162.49         9.56 o                         
   0   4  11        658.02        614.66        15.78 o                         
   1   4  11        167.87        171.33         7.85 o                         
   2   4  11       1802.05       1816.53        35.14 o                         
   3   4  11        393.70        414.66        16.05 o                         
   4   4  11        312.72        344.74        11.23 o                         
   5   4  11        473.89        455.19        14.85 o                         
   6   4  11        389.92        403.65        16.09 o                         
   7   4  11         33.33         24.20         7.72 o                         
   8   4  11        428.67        450.54        16.80 o                         
   9   4  11         89.56         76.54         9.33 o                         
  10   4  11        480.40        519.30        16.85 o                         
  11   4  11        207.84        216.04         9.19 o                         
  12   4  11         78.25         67.21        10.32 o                         
 -12   5  11         19.06         -1.77         7.69 o                         
 -11   5  11          5.40          8.20         6.46 o                         
 -10   5  11        131.02        148.51         6.78 o                         
  -9   5  11         13.93         14.97         5.51 o                         
  -8   5  11        126.71        136.03        12.51 o                         
  -7   5  11        291.69        298.71        12.93 o                         
  -6   5  11        749.35        729.56        16.59 o                         
  -5   5  11        686.56        672.81        19.01 o                         
  -4   5  11        979.91       1010.33        25.92 o                         
  -3   5  11        634.23        622.53        16.17 o                         
  -2   5  11         91.10         85.25         7.80 o                         
  -1   5  11         11.08         14.91         5.65 o                         
   0   5  11        319.95        316.21        11.61 o                         
   1   5  11         12.96         16.61         5.58 o                         
   2   5  11         94.73         80.44         5.77 o                         
   3   5  11        645.43        610.62        18.46 o                         
   4   5  11       1004.39        972.23        51.62 o                         
   5   5  11        687.65        702.70        20.03 o                         
   6   5  11        730.09        723.70        18.05 o                         
   7   5  11        287.08        305.00        13.30 o                         
   8   5  11        130.74        144.87         8.31 o                         
   9   5  11         13.24         19.78         7.46 o                         
  10   5  11        135.37        141.41         8.38 o                         
  11   5  11          6.40          3.27         7.82 o                         
 -11   6  11         70.59         76.54         5.49 o                         
 -10   6  11        100.67        131.56         6.91 o                         
  -9   6  11         19.18         19.86         5.48 o                         
  -8   6  11        263.37        258.38        11.40 o                         
  -7   6  11        180.10        185.08         8.73 o                         
  -6   6  11         68.19         64.06         5.71 o                         
  -5   6  11        497.84        492.63        13.01 o                         
  -4   6  11         51.67         80.57         6.99 o                         
  -3   6  11          2.06          7.33         5.83 o                         
  -2   6  11       3639.55       3666.04        66.22 o                         
  -1   6  11        207.85        183.05         9.41 o                         
   0   6  11       1897.95       1867.05        39.92 o                         
   1   6  11        200.79        180.25         9.85 o                         
   2   6  11       3694.30       3513.47        79.27 o                         
   3   6  11          1.99          4.45         8.20 o                         
   4   6  11         61.93         94.47         9.82 o                         
   5   6  11        498.44        496.35        16.30 o                         
   6   6  11         68.98         84.55         8.79 o                         
   7   6  11        176.52        191.41        24.80 o                         
   8   6  11        281.42        266.64        20.20 o                         
   9   6  11         19.97         25.68         5.70 o                         
  10   6  11        102.50         93.83         8.76 o                         
  11   6  11         66.22         44.29         6.56 o                         
 -11   7  11        164.14        156.06         6.04 o                         
 -10   7  11         71.08         69.88         5.85 o                         
  -9   7  11         77.89         93.70         7.62 o                         
  -8   7  11         57.46         72.29         9.78 o                         
  -7   7  11        170.18        165.81         8.99 o                         
  -6   7  11        305.32        307.14        10.18 o                         
  -5   7  11         17.36         24.10         6.57 o                         
  -4   7  11        219.96        226.95        10.20 o                         
  -3   7  11        794.75        805.68        20.73 o                         
  -2   7  11          4.63          7.48         7.05 o                         
  -1   7  11        171.49        168.45        10.47 o                         
   0   7  11         76.35         70.96         5.41 o                         
   1   7  11        168.06        162.65         9.32 o                         
   2   7  11          3.98         10.07         5.42 o                         
   3   7  11        759.20        736.46        17.30 o                         
   4   7  11        208.85        208.85        11.72 o                         
   5   7  11         18.20         25.54         9.21 o                         
   6   7  11        305.26        314.07        16.45 o                         
   7   7  11        183.99        205.24        14.39 o                         
   8   7  11         51.49         53.81         7.65 o                         
   9   7  11         70.57         67.23        13.08 o                         
  10   7  11         82.96         81.22         9.98 o                         
  11   7  11        160.08        144.68         9.11 o                         
 -10   8  11        648.99        688.62        34.20 o                         
  -9   8  11         29.29         24.88         6.95 o                         
  -8   8  11        105.57        119.03        11.38 o                         
  -7   8  11          5.49         14.54         9.18 o                         
  -6   8  11        225.38        235.30        28.89 o                         
  -5   8  11         63.03         59.31         5.86 o                         
  -4   8  11        567.91        578.36        15.72 o                         
  -3   8  11        393.97        346.75        11.04 o                         
  -2   8  11        784.55        788.54        19.23 o                         
  -1   8  11        748.37        803.25        21.40 o                         
   0   8  11        378.59        418.82        11.49 o                         
   1   8  11        760.56        785.27        18.07 o                         
   2   8  11        815.03        784.82        19.42 o                         
   3   8  11        405.76        378.47        10.91 o                         
   4   8  11        546.65        542.38        22.56 o                         
   5   8  11         62.53         70.86        12.20 o                         
   6   8  11        232.17        280.81        22.33 o                         
   7   8  11          3.90         -0.85        10.90 o                         
   8   8  11         95.09         95.81        16.85 o                         
   9   8  11         29.24         32.70         6.50 o                         
  10   8  11        647.18        562.68        22.01 o                         
  -9   9  11        206.85        266.21        14.76 o                         
  -8   9  11         76.16         81.51         6.60 o                         
  -7   9  11         33.87         37.83         9.72 o                         
  -6   9  11         21.51         29.65         7.01 o                         
  -5   9  11        227.94        251.78        11.60 o                         
  -4   9  11        158.73        142.87         6.82 o                         
  -3   9  11        371.73        365.51        12.72 o                         
  -2   9  11         24.31         35.83         5.71 o                         
  -1   9  11        461.57        458.44        15.07 o                         
   0   9  11         18.92         19.90         5.74 o                         
   1   9  11        479.92        486.25        14.25 o                         
   2   9  11         25.81         32.10         5.52 o                         
   3   9  11        331.44        277.45        10.87 o                         
   4   9  11        151.16        127.16        17.45 o                         
   5   9  11        238.14        247.63        15.85 o                         
   6   9  11         23.09         18.75        14.19 o                         
   7   9  11         32.12         27.96         8.71 o                         
   8   9  11         73.20         67.16         9.46 o                         
   9   9  11        210.82        189.53        12.84 o                         
  -8  10  11         27.68         40.93         5.35 o                         
  -7  10  11        332.32        354.08        17.72 o                         
  -6  10  11        218.49        233.78        11.12 o                         
  -5  10  11        149.07        143.48        15.61 o                         
  -4  10  11         46.61         38.83         7.11 o                         
  -3  10  11         37.61         48.02         9.05 o                         
  -2  10  11        270.48        272.84        10.40 o                         
  -1  10  11         92.59         93.86         8.47 o                         
   0  10  11         53.79         58.36         6.42 o                         
   1  10  11         92.94         88.64         7.87 o                         
   2  10  11        280.99        279.84        11.40 o                         
   3  10  11         35.54         41.80         6.73 o                         
   4  10  11         48.46         48.89         6.30 o                         
   5  10  11        142.92        126.69         9.62 o                         
   6  10  11        211.86        217.02        16.26 o                         
   7  10  11        328.09        348.57        13.78 o                         
   8  10  11         32.28         47.76         6.93 o                         
  -7  11  11        185.80        178.03        21.37 o                         
  -6  11  11         52.09         60.01         3.97 o                         
  -5  11  11        173.51        178.54         9.77 o                         
  -4  11  11        107.56        105.64         6.11 o                         
  -3  11  11         79.45         97.74         6.37 o                         
  -2  11  11         78.23         75.58         6.23 o                         
  -1  11  11        135.92        123.17         7.18 o                         
   0  11  11        149.04        166.89         8.06 o                         
   1  11  11        139.77        135.24         7.71 o                         
   2  11  11         77.68         85.24         6.69 o                         
   3  11  11         76.37         86.69         7.31 o                         
   4  11  11        107.11        108.05         8.28 o                         
   5  11  11        165.09        166.37        11.31 o                         
   6  11  11         51.88         53.86         7.34 o                         
   7  11  11        182.47        164.61        19.19 o                         
  -5  12  11         42.20         47.12         6.54 o                         
  -4  12  11        153.14        131.93        10.06 o                         
  -3  12  11         23.30         31.89         4.71 o                         
  -2  12  11         52.75         52.27         5.46 o                         
  -1  12  11         47.58         64.03         8.39 o                         
   0  12  11         16.95         21.39         5.20 o                         
   1  12  11         47.07         68.40         6.08 o                         
   2  12  11         58.32         59.14         6.48 o                         
   3  12  11         24.90         13.77         3.67 o                         
   4  12  11        157.15        148.34        16.06 o                         
  -2  13  11          2.65          4.65         5.02 o                         
  -1  13  11        435.58        478.40        24.83 o                         
   0  13  11         20.33          9.89         7.63 o                         
   0   0  12        296.32        338.66        13.73 o                         
   1   0  12       1671.80       1637.12        30.06 o                         
   2   0  12         72.32         79.46         4.39 o                         
   3   0  12       3178.09       3155.42        59.29 o                         
   4   0  12        493.06        466.33        12.25 o                         
   5   0  12         33.90         49.08         5.26 o                         
   6   0  12        571.35        513.09        16.55 o                         
   7   0  12        181.55        181.74        10.85 o                         
   8   0  12         40.97         58.23         9.19 o                         
   9   0  12         31.42         48.70         8.23 o                         
  10   0  12         81.28        103.92         9.78 o                         
  11   0  12        213.81        232.37        10.16 o                         
  12   0  12          3.24          6.03         6.14 o                         
 -12   1  12        138.46        132.27         7.36 o                         
 -11   1  12         19.71         20.17         5.79 o                         
 -10   1  12          9.52         22.29         6.98 o                         
  -9   1  12        455.46        464.95        12.68 o                         
  -8   1  12        139.76        136.43         9.16 o                         
  -7   1  12        571.73        542.29        14.07 o                         
  -6   1  12        180.94        194.94         8.76 o                         
  -5   1  12         37.46         35.99         5.56 o                         
  -4   1  12        163.56        157.88         9.92 o                         
  -3   1  12         24.93         17.56         5.65 o                         
  -2   1  12        163.10        148.03         6.17 o                         
  -1   1  12        734.22        744.20        18.10 o                         
   0   1  12         28.12         31.20         5.30 o                         
   1   1  12        732.60        762.39        17.89 o                         
   2   1  12        153.55        152.98         7.19 o                         
   3   1  12         27.11         27.36         5.57 o                         
   4   1  12        165.15        177.52         9.42 o                         
   5   1  12         35.01         43.07         6.72 o                         
   6   1  12        174.65        175.18        10.53 o                         
   7   1  12        551.80        519.47        14.62 o                         
   8   1  12        145.96        132.35        10.92 o                         
   9   1  12        448.10        493.53        22.30 o                         
  10   1  12          9.14          4.24         7.08 o                         
  11   1  12         25.88         24.13         5.50 o                         
  12   1  12        137.29        127.31        12.98 o                         
 -12   2  12         54.45         63.79         4.24 o                         
 -11   2  12         79.04         73.12         6.46 o                         
 -10   2  12        245.02        235.62         7.77 o                         
  -9   2  12        500.94        510.07        16.22 o                         
  -8   2  12        219.16        227.19         8.60 o                         
  -7   2  12        292.47        306.95         9.99 o                         
  -6   2  12        440.32        439.12        12.67 o                         
  -5   2  12        182.76        177.65         9.09 o                         
  -4   2  12       1280.48       1272.48        35.76 o                         
  -3   2  12        451.15        451.45        15.59 o                         
  -2   2  12        455.19        417.23        15.57 o                         
  -1   2  12        385.29        358.95        14.10 o                         
   0   2  12       1713.03       1693.85        35.17 o                         
   1   2  12        438.11        409.19        12.26 o                         
   2   2  12        436.42        406.44        13.46 o                         
   3   2  12        473.90        486.23        13.79 o                         
   4   2  12       1267.12       1325.99        33.62 o                         
   5   2  12        200.39        201.78        10.22 o                         
   6   2  12        408.87        400.08        13.24 o                         
   7   2  12        275.44        263.28         9.76 o                         
   8   2  12        213.24        213.41         9.67 o                         
   9   2  12        496.53        536.35        16.97 o                         
  10   2  12        250.79        263.62        16.18 o                         
  11   2  12         74.67         80.81         9.75 o                         
  12   2  12         55.65         79.18         6.90 o                         
 -12   3  12        107.23        105.75         8.39 o                         
 -11   3  12        114.15        102.43         4.90 o                         
 -10   3  12        169.84        157.72         7.24 o                         
  -9   3  12        122.65        128.65         9.13 o                         
  -8   3  12         30.40         33.52         5.46 o                         
  -7   3  12        326.53        328.06        10.63 o                         
  -6   3  12         30.60         36.23         5.27 o                         
  -5   3  12        261.67        238.96        11.26 o                         
  -4   3  12        137.09        154.58         7.21 o                         
  -3   3  12        121.12        115.05         6.97 o                         
  -2   3  12       1082.29       1067.77        23.25 o                         
  -1   3  12        305.96        315.21         9.84 o                         
   0   3  12       2199.77       2123.19        42.18 o                         
   1   3  12        281.30        317.28        10.12 o                         
   2   3  12       1014.55       1058.81        24.05 o                         
   3   3  12        121.73        137.33        13.51 o                         
   4   3  12        137.37        126.72         9.58 o                         
   5   3  12        258.92        257.02        16.69 o                         
   6   3  12         29.09         43.66         8.69 o                         
   7   3  12        341.09        333.10        14.12 o                         
   8   3  12         39.66         40.94        14.67 o                         
   9   3  12        128.76        148.37        22.32 o                         
  10   3  12        167.31        164.44        16.67 o                         
  11   3  12        127.40        110.08        11.50 o                         
 -11   4  12          6.14          3.65         3.04 o                         
 -10   4  12        104.19        103.19         5.66 o                         
  -9   4  12        293.32        314.94        10.87 o                         
  -8   4  12        140.53        148.25         8.90 o                         
  -7   4  12        344.22        341.18        14.49 o                         
  -6   4  12         82.59         91.26         6.67 o                         
  -5   4  12         93.58         97.90        10.38 o                         
  -4   4  12        449.43        496.17        16.25 o                         
  -3   4  12        236.21        238.42         9.07 o                         
  -2   4  12        587.30        624.28        21.63 o                         
  -1   4  12        102.63         97.95         6.41 o                         
   0   4  12        383.34        371.59        18.75 o                         
   1   4  12        109.59        111.70         7.31 o                         
   2   4  12        605.03        616.82        16.81 o                         
   3   4  12        252.65        243.55        12.41 o                         
   4   4  12        462.87        472.89        16.58 o                         
   5   4  12         90.49         85.05         9.20 o                         
   6   4  12         84.96         92.66        13.34 o                         
   7   4  12        332.99        348.07        14.59 o                         
   8   4  12        130.30        131.29        10.77 o                         
   9   4  12        284.25        291.22        13.77 o                         
  10   4  12         94.18         94.11         8.64 o                         
  11   4  12          4.02         11.24         5.11 o                         
 -11   5  12          8.56         11.28         4.05 o                         
 -10   5  12         62.54         72.47         5.20 o                         
  -9   5  12         62.46         84.40         7.08 o                         
  -8   5  12        573.69        613.63        20.01 o                         
  -7   5  12        188.22        189.96        10.20 o                         
  -6   5  12        205.75        206.25         8.76 o                         
  -5   5  12        166.21        181.63         9.30 o                         
  -4   5  12        194.49        209.32         9.92 o                         
  -3   5  12        524.78        538.41        14.56 o                         
  -2   5  12        922.00        873.31        22.31 o                         
  -1   5  12        566.84        547.33        15.48 o                         
   0   5  12       1773.34       1680.71        40.30 o                         
   1   5  12        557.27        577.10        18.15 o                         
   2   5  12        838.29        791.67        18.66 o                         
   3   5  12        570.23        584.81        16.12 o                         
   4   5  12        211.61        203.24        13.21 o                         
   5   5  12        180.63        172.51        11.16 o                         
   6   5  12        180.21        158.21         9.61 o                         
   7   5  12        201.68        194.47        12.68 o                         
   8   5  12        597.00        654.88        19.21 o                         
   9   5  12         58.64         60.72         7.34 o                         
  10   5  12         68.14         82.13        17.07 o                         
  11   5  12          8.30          9.95         7.82 o                         
 -10   6  12        165.65        174.53         8.53 o                         
  -9   6  12         38.20         46.74         5.88 o                         
  -8   6  12         28.46         29.23         5.80 o                         
  -7   6  12        648.59        707.06        22.51 o                         
  -6   6  12        156.16        182.24         8.23 o                         
  -5   6  12        641.18        689.87        16.43 o                         
  -4   6  12         25.72         21.56         5.94 o                         
  -3   6  12        400.01        407.22        11.68 o                         
  -2   6  12         42.32         36.98         5.88 o                         
  -1   6  12        961.27        979.23        23.72 o                         
   0   6  12        140.42        151.28         7.98 o                         
   1   6  12        951.97        891.12        23.00 o                         
   2   6  12         41.01         51.75         8.13 o                         
   3   6  12        394.24        411.95        18.67 o                         
   4   6  12         22.26         18.18         8.47 o                         
   5   6  12        644.81        647.45        22.02 o                         
   6   6  12        159.50        174.48        11.51 o                         
   7   6  12        654.53        668.74        30.51 o                         
   8   6  12         22.95         23.62         6.70 o                         
   9   6  12         38.87         42.59         8.15 o                         
  10   6  12        180.13        160.78        15.83 o                         
 -10   7  12        147.69        172.61         7.65 o                         
  -9   7  12         84.42         99.93         7.86 o                         
  -8   7  12        246.87        255.25         9.76 o                         
  -7   7  12         85.61        100.50         7.57 o                         
  -6   7  12        103.63        113.44         7.96 o                         
  -5   7  12        126.56        133.55         6.54 o                         
  -4   7  12        380.12        392.23        12.26 o                         
  -3   7  12        112.81        108.08         9.28 o                         
  -2   7  12        266.52        269.41        12.28 o                         
  -1   7  12        106.77        125.15         9.60 o                         
   0   7  12       2008.33       2100.42        48.81 o                         
   1   7  12         91.95        103.36         9.86 o                         
   2   7  12        284.57        282.52        11.15 o                         
   3   7  12         98.82        101.50         7.89 o                         
   4   7  12        366.04        397.28        24.53 o                         
   5   7  12        111.21        109.22        10.76 o                         
   6   7  12        120.28        114.30        16.34 o                         
   7   7  12         89.23         87.49         8.62 o                         
   8   7  12        245.91        251.13        12.19 o                         
   9   7  12         88.63         87.65        10.79 o                         
  10   7  12        147.64        130.58        13.67 o                         
  -9   8  12         71.22         89.53         5.80 o                         
  -8   8  12        134.78        157.72        12.75 o                         
  -7   8  12        252.97        280.07        18.99 o                         
  -6   8  12        254.07        300.25        41.56 o                         
  -5   8  12        265.76        265.40        10.29 o                         
  -4   8  12        180.21        190.68         9.29 o                         
  -3   8  12        175.75        193.44         9.82 o                         
  -2   8  12        113.54        119.01         6.49 o                         
  -1   8  12          0.96          2.16         5.38 o                         
   0   8  12        370.14        396.56        12.54 o                         
   1   8  12          2.86         10.97         6.14 o                         
   2   8  12        123.39        134.54         7.01 o                         
   3   8  12        155.61        169.06        10.31 o                         
   4   8  12        167.60        150.39        18.63 o                         
   5   8  12        261.30        279.61        14.58 o                         
   6   8  12        241.90        268.51        27.42 o                         
   7   8  12        257.89        240.70        17.13 o                         
   8   8  12        121.56        117.99         9.36 o                         
   9   8  12         65.34         51.19         8.22 o                         
  -8   9  12         76.34         96.90         8.74 o                         
  -7   9  12         52.59         57.81         6.98 o                         
  -6   9  12        237.23        270.00        12.55 o                         
  -5   9  12         33.64         32.81         5.48 o                         
  -4   9  12         47.61         47.34         4.94 o                         
  -3   9  12         66.42         67.31         5.69 o                         
  -2   9  12        113.83        113.74         6.72 o                         
  -1   9  12        157.93        167.50        10.23 o                         
   0   9  12        444.07        493.68        16.74 o                         
   1   9  12        156.79        165.97         7.73 o                         
   2   9  12        129.54        130.47         6.45 o                         
   3   9  12         76.21         67.94         7.13 o                         
   4   9  12         59.46         54.01         9.25 o                         
   5   9  12         26.67         32.14         9.23 o                         
   6   9  12        230.45        229.62        12.14 o                         
   7   9  12         50.70         54.12         7.78 o                         
   8   9  12         79.33         65.55         7.09 o                         
  -7  10  12        155.53        167.07        10.25 o                         
  -6  10  12          2.82          5.31         4.59 o                         
  -5  10  12         91.72         95.63         5.54 o                         
  -4  10  12        242.28        284.92        12.35 o                         
  -3  10  12         34.58         38.52         7.07 o                         
  -2  10  12        222.30        234.62         8.99 o                         
  -1  10  12        357.15        369.96        11.84 o                         
   0  10  12        137.33        154.70         7.53 o                         
   1  10  12        370.51        356.32        11.19 o                         
   2  10  12        246.07        237.05        16.61 o                         
   3  10  12         48.81         56.59         6.68 o                         
   4  10  12        237.04        259.95        15.23 o                         
   5  10  12         76.53         87.33         6.07 o                         
   6  10  12          5.98         11.09         6.04 o                         
   7  10  12        170.38        176.76         9.50 o                         
  -6  11  12        105.14        102.85         7.95 o                         
  -5  11  12         43.24         30.24         4.67 o                         
  -4  11  12        150.06        138.78         6.16 o                         
  -3  11  12         11.47         12.84         3.50 o                         
  -2  11  12         32.63         24.72         3.84 o                         
  -1  11  12         26.60         23.80         4.88 o                         
   0  11  12          0.25          6.98         5.08 o                         
   1  11  12         26.89         14.74         5.56 o                         
   2  11  12         31.41         32.98         8.32 o                         
   3  11  12         11.50         11.71         7.14 o                         
   4  11  12        149.95        137.08         8.95 o                         
   5  11  12         39.50         40.11         6.12 o                         
   6  11  12        109.78        108.96         7.36 o                         
  -4  12  12        155.21        151.53         9.83 o                         
  -3  12  12        180.30        204.26        12.83 o                         
  -2  12  12        377.43        386.93        15.24 o                         
  -1  12  12        190.02        226.95        14.58 o                         
   0  12  12         19.13         28.65         7.34 o                         
   1  12  12        195.77        186.83         9.14 o                         
   2  12  12        390.48        356.81        14.16 o                         
   3  12  12        179.04        201.32        12.68 o                         
   1   0  13        436.97        455.86        11.67 o                         
   2   0  13         71.52         74.19         5.80 o                         
   3   0  13          4.61          9.40         4.90 o                         
   4   0  13          0.08         -2.16         6.38 o                         
   5   0  13        161.63        181.68        10.26 o                         
   6   0  13         20.95         20.34         7.10 o                         
   7   0  13         70.00         85.87         9.10 o                         
   8   0  13        970.38       1005.89        34.89 o                         
   9   0  13         75.26         80.51         7.98 o                         
  10   0  13         57.72         65.02         6.36 o                         
  11   0  13          1.59          4.30         6.80 o                         
 -11   1  13         15.00         13.66         3.63 o                         
 -10   1  13         51.98         62.07         7.00 o                         
  -9   1  13         19.84         13.49         7.08 o                         
  -8   1  13        472.04        478.23        21.19 o                         
  -7   1  13        125.75        117.62         7.37 o                         
  -6   1  13        635.54        658.48        35.36 o                         
  -5   1  13        731.83        694.79        26.52 o                         
  -4   1  13        135.40        156.01         6.85 o                         
  -3   1  13        205.51        204.72         8.02 o                         
  -2   1  13       1035.60       1019.61        30.68 o                         
  -1   1  13        438.82        422.82        11.60 o                         
   0   1  13        582.34        587.93        15.83 o                         
   1   1  13        456.74        458.20        14.14 o                         
   2   1  13       1052.16       1034.48        22.61 o                         
   3   1  13        200.41        212.17        11.07 o                         
   4   1  13        102.11        119.53         8.03 o                         
   5   1  13        747.08        789.46        26.83 o                         
   6   1  13        597.34        603.58        19.27 o                         
   7   1  13        124.25        138.56        10.19 o                         
   8   1  13        443.64        448.37        26.25 o                         
   9   1  13         20.46         20.63        12.32 o                         
  10   1  13         43.63         46.21         8.61 o                         
  11   1  13         18.13         20.93        11.11 o                         
 -11   2  13         25.70         22.85         4.76 o                         
 -10   2  13        152.47        179.31        12.58 o                         
  -9   2  13         61.35         58.79         5.37 o                         
  -8   2  13         69.04         93.06         7.97 o                         
  -7   2  13        235.25        253.86        10.23 o                         
  -6   2  13        641.49        649.37        20.97 o                         
  -5   2  13         67.76         72.94         7.63 o                         
  -4   2  13        300.72        298.60        10.89 o                         
  -3   2  13         92.49        108.56        13.15 o                         
  -2   2  13        170.36        168.46        11.55 o                         
  -1   2  13         90.06         78.39         7.43 o                         
   0   2  13         54.95         50.84         6.95 o                         
   1   2  13         76.94         80.16         6.73 o                         
   2   2  13        167.16        175.38         7.17 o                         
   3   2  13        106.09         81.43         9.15 o                         
   4   2  13        307.82        299.41        15.56 o                         
   5   2  13         76.65         76.82        11.22 o                         
   6   2  13        654.09        675.29        17.73 o                         
   7   2  13        218.41        227.85        13.80 o                         
   8   2  13         68.91         90.45        15.35 o                         
   9   2  13         52.55         55.97        24.78 o                         
  10   2  13        162.93        186.16        12.62 o                         
  11   2  13         28.34         31.78         6.76 o                         
 -11   3  13         91.98         83.32         4.68 o                         
 -10   3  13        461.03        476.94        11.84 o                         
  -9   3  13         97.78         97.07         7.75 o                         
  -8   3  13        416.50        415.25        15.59 o                         
  -7   3  13        230.00        240.46         9.95 o                         
  -6   3  13        144.26        157.95         7.18 o                         
  -5   3  13        102.97        120.48         7.25 o                         
  -4   3  13       1134.67       1188.60        32.90 o                         
  -3   3  13        280.80        278.08         9.25 o                         
  -2   3  13        575.49        578.32        22.28 o                         
  -1   3  13         77.66         82.42         6.21 o                         
   0   3  13          2.38          3.99         5.58 o                         
   1   3  13         81.65         93.87         6.64 o                         
   2   3  13        629.32        683.55        21.01 o                         
   3   3  13        287.01        282.52        12.17 o                         
   4   3  13       1170.29       1189.24        29.69 o                         
   5   3  13        106.98        105.59         9.89 o                         
   6   3  13        131.33        135.59        28.11 o                         
   7   3  13        230.51        222.13        26.70 o                         
   8   3  13        402.58        454.41        21.55 o                         
   9   3  13        103.34        127.36        15.03 o                         
  10   3  13        457.81        433.40        19.00 o                         
  11   3  13         87.33         73.06         8.43 o                         
 -11   4  13         84.01         93.71         7.26 o                         
 -10   4  13         61.70         76.01         3.72 o                         
  -9   4  13        379.57        412.69        12.16 o                         
  -8   4  13        245.72        279.82         9.95 o                         
  -7   4  13        133.70        138.93         7.76 o                         
  -6   4  13         58.29         59.42         5.61 o                         
  -5   4  13        677.20        672.80        17.94 o                         
  -4   4  13        399.12        398.16        10.91 o                         
  -3   4  13        359.16        372.14        15.42 o                         
  -2   4  13        142.77        132.72         7.02 o                         
  -1   4  13        618.17        580.00        21.79 o                         
   0   4  13          7.54          7.61         5.31 o                         
   1   4  13        575.60        553.84        14.24 o                         
   2   4  13        133.79        134.26        16.90 o                         
   3   4  13        362.90        384.83        22.22 o                         
   4   4  13        397.42        385.58        14.70 o                         
   5   4  13        709.09        687.73        22.55 o                         
   6   4  13         52.79         59.02         7.62 o                         
   7   4  13        129.73        116.61        11.19 o                         
   8   4  13        241.78        267.32        13.18 o                         
   9   4  13        401.23        427.53        19.31 o                         
  10   4  13         62.13         68.84         4.88 o                         
  11   4  13        100.17         70.73         8.96 o                         
 -10   5  13          4.82         10.97         2.62 o                         
  -9   5  13        188.28        193.03         8.01 o                         
  -8   5  13         38.23         38.33         5.74 o                         
  -7   5  13         86.19         92.91         7.44 o                         
  -6   5  13         18.31         15.20         6.10 o                         
  -5   5  13        255.02        234.90        11.54 o                         
  -4   5  13        223.23        243.13        10.76 o                         
  -3   5  13        106.26        111.01         6.83 o                         
  -2   5  13         68.25         59.46         6.13 o                         
  -1   5  13        820.07        841.32        21.03 o                         
   0   5  13         39.43         36.38         5.49 o                         
   1   5  13        824.10        826.39        17.14 o                         
   2   5  13         69.67         59.17         6.63 o                         
   3   5  13        103.78         99.58         7.02 o                         
   4   5  13        228.99        237.67        17.02 o                         
   5   5  13        243.12        234.21        13.53 o                         
   6   5  13         19.59         29.89         9.20 o                         
   7   5  13         80.97         86.15         9.01 o                         
   8   5  13         35.22         39.47         7.78 o                         
   9   5  13        185.88        195.22        13.61 o                         
  10   5  13          3.81          5.39         6.77 o                         
 -10   6  13         10.09         15.74         3.81 o                         
  -9   6  13         92.80        102.04         5.28 o                         
  -8   6  13         32.12         40.52         5.03 o                         
  -7   6  13         82.71         99.20         8.88 o                         
  -6   6  13        114.52        127.01         8.06 o                         
  -5   6  13       1058.97       1067.54        25.16 o                         
  -4   6  13         39.71         41.87         8.54 o                         
  -3   6  13        265.81        265.73        11.49 o                         
  -2   6  13        252.14        251.29         9.82 o                         
  -1   6  13        702.40        715.33        20.57 o                         
   0   6  13       1471.87       1423.93        33.05 o                         
   1   6  13        700.88        715.84        17.36 o                         
   2   6  13        258.40        272.72        11.59 o                         
   3   6  13        231.77        256.26        15.26 o                         
   4   6  13         34.26         24.83        10.10 o                         
   5   6  13       1084.31       1066.92        40.19 o                         
   6   6  13        123.24        115.47        14.30 o                         
   7   6  13         80.05         72.94         7.72 o                         
   8   6  13         34.40         41.52        11.00 o                         
   9   6  13        104.11        107.24         7.75 o                         
  10   6  13          8.85         16.35         8.35 o                         
  -9   7  13        176.16        166.12         7.62 o                         
  -8   7  13         79.27        100.82         5.60 o                         
  -7   7  13        255.86        267.55        10.14 o                         
  -6   7  13        227.19        230.45         9.82 o                         
  -5   7  13         85.76         90.64         5.90 o                         
  -4   7  13        373.51        407.03        12.17 o                         
  -3   7  13        158.80        169.65         7.98 o                         
  -2   7  13         47.75         46.95         6.17 o                         
  -1   7  13         71.21         67.00        12.41 o                         
   0   7  13        261.54        282.58        12.13 o                         
   1   7  13         68.23         65.18         9.93 o                         
   2   7  13         55.57         69.49        11.77 o                         
   3   7  13        154.60        147.08        14.78 o                         
   4   7  13        354.73        351.56        15.78 o                         
   5   7  13         78.42         91.66         9.77 o                         
   6   7  13        221.59        203.58        14.71 o                         
   7   7  13        246.64        261.82        27.59 o                         
   8   7  13         78.44         79.84         6.37 o                         
   9   7  13        181.49        153.44        12.45 o                         
  -8   8  13        288.36        321.99        12.54 o                         
  -7   8  13        258.03        274.97        11.96 o                         
  -6   8  13        127.16        119.63         8.00 o                         
  -5   8  13        127.26        132.58         7.58 o                         
  -4   8  13         91.12        103.53         7.02 o                         
  -3   8  13        158.76        171.81         8.79 o                         
  -2   8  13        154.46        159.15         9.08 o                         
  -1   8  13        619.85        650.04        27.92 o                         
   0   8  13          4.48         -0.58         6.32 o                         
   1   8  13        656.08        669.23        23.13 o                         
   2   8  13        142.02        134.51         7.26 o                         
   3   8  13        129.35        129.18        11.12 o                         
   4   8  13         93.14         91.17         9.81 o                         
   5   8  13        117.90        125.68        12.48 o                         
   6   8  13        135.25        107.99        11.11 o                         
   7   8  13        248.59        253.34        12.94 o                         
   8   8  13        291.63        259.64        19.46 o                         
  -7   9  13        218.52        249.22        14.92 o                         
  -6   9  13          5.47          5.06         7.18 o                         
  -5   9  13          9.90         12.29         5.40 o                         
  -4   9  13         29.14         39.72         5.66 o                         
  -3   9  13         84.33        104.83         6.61 o                         
  -2   9  13        155.29        155.73         7.96 o                         
  -1   9  13        162.73        184.96         9.73 o                         
   0   9  13         96.89        118.81        10.45 o                         
   1   9  13        154.03        159.53         7.90 o                         
   2   9  13        183.65        165.40        13.06 o                         
   3   9  13         78.67        110.66        11.86 o                         
   4   9  13         30.75         39.52         7.44 o                         
   5   9  13          9.27          2.21         7.94 o                         
   6   9  13          4.22          8.56         7.96 o                         
   7   9  13        211.94        204.36        10.20 o                         
  -6  10  13        149.56        166.71         7.35 o                         
  -5  10  13        170.89        180.75         8.43 o                         
  -4  10  13         85.75         87.15         5.45 o                         
  -3  10  13        126.98        145.69         7.18 o                         
  -2  10  13         85.86        100.38         6.68 o                         
  -1  10  13        242.91        253.82        10.19 o                         
   0  10  13          3.28          5.76         4.46 o                         
   1  10  13        257.35        263.28        11.22 o                         
   2  10  13         88.48         79.85         6.47 o                         
   3  10  13        124.63        143.62        10.72 o                         
   4  10  13         90.71         87.80        14.81 o                         
   5  10  13        173.41        162.07        10.05 o                         
   6  10  13        144.66        158.28         8.41 o                         
  -4  11  13         85.51         76.07         7.74 o                         
  -3  11  13         55.42         39.69         3.46 o                         
  -2  11  13        487.03        544.09        20.46 o                         
  -1  11  13        163.50        176.60        12.69 o                         
   0  11  13        414.35        390.59        18.78 o                         
   1  11  13        154.52        158.89         8.42 o                         
   2  11  13        509.91        533.05        28.76 o                         
   3  11  13         57.92         38.54         6.93 o                         
   4  11  13         82.17         77.74         7.87 o                         
   0   0  14        181.03        187.18        10.07 o                         
   1   0  14          1.69          6.67         4.63 o                         
   2   0  14       1032.15       1014.28        24.51 o                         
   3   0  14         60.52         58.22         7.57 o                         
   4   0  14         43.37         54.50         7.41 o                         
   5   0  14        255.20        249.51        20.31 o                         
   6   0  14       2269.75       2282.07        66.39 o                         
   7   0  14         86.57         82.93        11.22 o                         
   8   0  14        198.71        222.47        10.82 o                         
   9   0  14         41.39         44.46         5.19 o                         
  10   0  14          0.74          3.89         6.79 o                         
  11   0  14         59.35         46.06         4.38 o                         
 -11   1  14         31.40         33.02         5.06 o                         
 -10   1  14        225.49        233.70         9.55 o                         
  -9   1  14          5.33          9.83         4.87 o                         
  -8   1  14        337.23        387.86        12.80 o                         
  -7   1  14         16.10         18.83         6.23 o                         
  -6   1  14        198.16        207.91         8.81 o                         
  -5   1  14         18.03         17.26         5.28 o                         
  -4   1  14        365.87        384.87        10.93 o                         
  -3   1  14        319.26        326.34        10.96 o                         
  -2   1  14        111.57        114.61         7.01 o                         
  -1   1  14        193.30        192.82         8.68 o                         
   0   1  14        343.92        353.67        14.68 o                         
   1   1  14        201.49        197.73        10.59 o                         
   2   1  14        109.49        115.50        18.24 o                         
   3   1  14        308.95        303.03        16.49 o                         
   4   1  14        356.61        368.91        15.96 o                         
   5   1  14         18.47         21.41         9.60 o                         
   6   1  14        203.42        225.09        24.84 o                         
   7   1  14         18.77         19.72         7.47 o                         
   8   1  14        328.75        355.47        27.82 o                         
   9   1  14          4.39          7.36         7.44 o                         
  10   1  14        215.95        223.89        18.87 o                         
 -10   2  14          4.16         19.28         4.65 o                         
  -9   2  14        107.96        118.01        11.25 o                         
  -8   2  14        315.58        355.62        10.20 o                         
  -7   2  14         13.65         18.93         4.72 o                         
  -6   2  14        739.16        782.31        21.55 o                         
  -5   2  14        234.77        234.70         9.73 o                         
  -4   2  14        362.70        371.18        12.13 o                         
  -3   2  14        372.29        370.83        14.45 o                         
  -2   2  14        813.44        800.28        26.51 o                         
  -1   2  14        160.92        163.75         8.67 o                         
   0   2  14        262.90        232.51        11.15 o                         
   1   2  14        166.50        183.20         7.47 o                         
   2   2  14        871.08        874.31        18.45 o                         
   3   2  14        363.63        383.01        19.77 o                         
   4   2  14        313.65        293.06        19.38 o                         
   5   2  14        215.87        205.05        12.52 o                         
   6   2  14        733.44        721.46        21.06 o                         
   7   2  14         18.43         30.05        10.70 o                         
   8   2  14        302.56        317.45        17.12 o                         
   9   2  14         97.11         82.05         7.07 o                         
  10   2  14          3.19          7.98         4.14 o                         
 -10   3  14         92.86         66.39         8.59 o                         
  -9   3  14         82.23         72.46         4.45 o                         
  -8   3  14         37.28         40.32         4.90 o                         
  -7   3  14        254.04        277.24         7.96 o                         
  -6   3  14        464.10        493.97        12.07 o                         
  -5   3  14         11.34         10.40         4.30 o                         
  -4   3  14        201.71        198.30        11.19 o                         
  -3   3  14        293.76        313.95         9.67 o                         
  -2   3  14          2.08          3.57         6.24 o                         
  -1   3  14        293.14        299.55        11.15 o                         
   0   3  14        125.25        113.29         9.32 o                         
   1   3  14        324.02        349.82        12.59 o                         
   2   3  14          1.27          5.71         7.12 o                         
   3   3  14        273.70        295.57        15.50 o                         
   4   3  14        218.21        255.59        12.31 o                         
   5   3  14          6.27          2.22         7.14 o                         
   6   3  14        458.83        441.87        17.00 o                         
   7   3  14        238.80        231.63        11.24 o                         
   8   3  14         30.22         27.86         6.99 o                         
   9   3  14         96.79         89.01         7.31 o                         
  10   3  14         93.63         85.30         7.26 o                         
 -10   4  14        136.27        134.13         9.30 o                         
  -9   4  14         62.61         60.51         4.02 o                         
  -8   4  14         78.27         83.34         4.93 o                         
  -7   4  14         15.95         16.53         4.49 o                         
  -6   4  14        212.61        216.58        10.95 o                         
  -5   4  14        263.21        252.88         8.03 o                         
  -4   4  14         11.29          4.75         4.80 o                         
  -3   4  14        458.01        403.13        11.51 o                         
  -2   4  14        496.87        488.61        12.11 o                         
  -1   4  14        320.61        305.10        10.75 o                         
   0   4  14         20.24         15.03         4.89 o                         
   1   4  14        328.06        335.06        10.78 o                         
   2   4  14        523.98        536.59        20.49 o                         
   3   4  14        451.26        429.88        20.82 o                         
   4   4  14          7.86         14.51         9.73 o                         
   5   4  14        257.42        259.83        14.91 o                         
   6   4  14        210.93        238.98        13.11 o                         
   7   4  14         16.07          0.62         8.03 o                         
   8   4  14         79.37         72.47         9.42 o                         
   9   4  14         66.71         58.74         7.85 o                         
  10   4  14        133.07         88.82         7.39 o                         
  -9   5  14         60.79         70.19         4.98 o                         
  -8   5  14        132.18        148.18         6.27 o                         
  -7   5  14        328.62        364.47         9.90 o                         
  -6   5  14        137.23        156.80         6.50 o                         
  -5   5  14        771.73        767.80        18.84 o                         
  -4   5  14        446.14        435.87        14.38 o                         
  -3   5  14        261.90        248.70        10.48 o                         
  -2   5  14        262.36        253.99         9.30 o                         
  -1   5  14       1200.58       1205.35        31.68 o                         
   0   5  14         84.59         91.68         5.51 o                         
   1   5  14       1227.30       1246.30        26.57 o                         
   2   5  14        271.49        267.68        10.12 o                         
   3   5  14        289.67        293.38        13.49 o                         
   4   5  14        456.76        490.33        23.07 o                         
   5   5  14        794.97        802.04        39.93 o                         
   6   5  14        133.93        130.48         9.97 o                         
   7   5  14        312.72        296.58        13.08 o                         
   8   5  14        137.71        161.35        10.20 o                         
   9   5  14         50.15         44.97         7.89 o                         
  -9   6  14        442.78        447.51        22.02 o                         
  -8   6  14        240.65        260.71         8.90 o                         
  -7   6  14         31.58         40.77         5.90 o                         
  -6   6  14        215.85        228.52         9.52 o                         
  -5   6  14        178.20        182.36         7.35 o                         
  -4   6  14        101.96        100.43         8.06 o                         
  -3   6  14         48.08         48.08         5.67 o                         
  -2   6  14        423.30        412.20        14.14 o                         
  -1   6  14        119.42        144.28         7.92 o                         
   0   6  14        258.68        267.93         9.65 o                         
   1   6  14        122.83        143.45         8.42 o                         
   2   6  14        434.15        449.86        15.55 o                         
   3   6  14         50.16         72.15        10.02 o                         
   4   6  14        100.29         82.35        10.53 o                         
   5   6  14        178.53        161.63        11.64 o                         
   6   6  14        211.82        221.09        26.99 o                         
   7   6  14         37.46         31.26         9.47 o                         
   8   6  14        237.09        239.60        10.70 o                         
   9   6  14        449.47        431.87        25.82 o                         
  -8   7  14         41.50         53.59         4.27 o                         
  -7   7  14        528.79        613.56        18.00 o                         
  -6   7  14        155.39        176.32         7.80 o                         
  -5   7  14        306.75        338.89        12.11 o                         
  -4   7  14         27.14         30.47         4.89 o                         
  -3   7  14        255.17        252.63         9.12 o                         
  -2   7  14         87.72         90.60         6.51 o                         
  -1   7  14        311.44        323.36        11.57 o                         
   0   7  14         55.79         49.27         9.90 o                         
   1   7  14        275.39        271.94        13.88 o                         
   2   7  14         87.54         85.72         8.26 o                         
   3   7  14        221.43        237.41        11.05 o                         
   4   7  14         33.24         29.52         6.97 o                         
   5   7  14        298.37        295.83        31.02 o                         
   6   7  14        142.81        152.38         9.44 o                         
   7   7  14        537.48        559.88        40.44 o                         
   8   7  14         37.91         27.79         9.35 o                         
  -7   8  14        130.92        137.34         6.76 o                         
  -6   8  14          6.49          4.35         4.55 o                         
  -5   8  14         76.46         77.83         8.72 o                         
  -4   8  14         12.98          8.84         4.67 o                         
  -3   8  14        110.37        128.47         7.21 o                         
  -2   8  14         87.68         89.79         9.34 o                         
  -1   8  14         31.24         27.40        17.45 o                         
   0   8  14          2.07          4.43        10.74 o                         
   1   8  14         27.91         34.04         5.40 o                         
   2   8  14         73.73         79.15        11.04 o                         
   3   8  14        116.83        126.32        11.22 o                         
   4   8  14         18.42         26.14         7.36 o                         
   5   8  14         79.31         86.17         7.47 o                         
   6   8  14          4.17          6.65         5.89 o                         
   7   8  14        116.34        129.53        10.08 o                         
  -6   9  14        239.38        257.22        14.55 o                         
  -5   9  14        137.03        150.45        11.44 o                         
  -4   9  14         48.56         61.89        10.46 o                         
  -3   9  14        305.00        318.03        10.09 o                         
  -2   9  14          3.42          3.86         5.18 o                         
  -1   9  14        116.22        101.57         6.94 o                         
   0   9  14        523.23        543.70        15.43 o                         
   1   9  14        108.49         93.20         6.91 o                         
   2   9  14          2.35          6.41         8.27 o                         
   3   9  14        311.54        344.81        36.56 o                         
   4   9  14         48.06         64.64         8.11 o                         
   5   9  14        137.74        138.13         8.56 o                         
   6   9  14        243.63        260.88        18.59 o                         
  -4  10  14        208.96        211.76         8.86 o                         
  -3  10  14         76.39         91.26         5.73 o                         
  -2  10  14        321.74        308.03        10.45 o                         
  -1  10  14        201.49        174.95        11.74 o                         
   0  10  14        102.63        115.91         8.60 o                         
   1  10  14        208.77        211.36        11.62 o                         
   2  10  14        286.07        299.54        14.95 o                         
   3  10  14         85.37         79.25         7.14 o                         
   4  10  14        234.09        222.34        18.12 o                         
   0  11  14        129.96        117.35         9.33 o                         
   1  11  14         61.34         41.53         6.08 o                         
   1   0  15         21.63         23.72         5.92 o                         
   2   0  15        110.26         97.48         7.81 o                         
   3   0  15        154.98        160.72         9.38 o                         
   4   0  15         49.16         42.18         7.84 o                         
   5   0  15        238.36        265.56        15.68 o                         
   6   0  15         55.16         60.54        13.59 o                         
   7   0  15        235.58        237.36        20.17 o                         
   8   0  15        419.16        418.38        15.13 o                         
   9   0  15          1.67          0.84         4.88 o                         
  10   0  15          0.35          0.82         6.39 o                         
 -10   1  15          7.34          8.18         3.62 o                         
  -9   1  15         88.78         93.34         6.69 o                         
  -8   1  15         77.61         84.94         7.42 o                         
  -7   1  15        375.75        357.21        14.22 o                         
  -6   1  15         85.90        114.44        16.52 o                         
  -5   1  15        326.59        315.38        17.10 o                         
  -4   1  15        410.85        431.57        14.67 o                         
  -3   1  15        428.89        459.24        13.38 o                         
  -2   1  15         17.99         19.30         6.04 o                         
  -1   1  15         60.11         72.63         6.17 o                         
   0   1  15       1157.85       1106.80        23.77 o                         
   1   1  15         68.14         73.47         8.28 o                         
   2   1  15         20.49         12.66         7.05 o                         
   3   1  15        445.96        482.65        35.22 o                         
   4   1  15        402.60        497.40        24.80 o                         
   5   1  15        312.06        316.06        16.90 o                         
   6   1  15         85.36        101.76        18.47 o                         
   7   1  15        374.25        352.68        17.11 o                         
   8   1  15         77.97         67.82         8.20 o                         
   9   1  15         82.31         94.38         7.65 o                         
  10   1  15         10.29         14.54         7.25 o                         
  -9   2  15        154.35        181.90         9.24 o                         
  -8   2  15         51.61         61.60         6.65 o                         
  -7   2  15        239.09        266.01        12.78 o                         
  -6   2  15        233.46        221.68        12.50 o                         
  -5   2  15        165.26        153.99         7.71 o                         
  -4   2  15         23.32         32.81         6.51 o                         
  -3   2  15        311.40        339.93        12.45 o                         
  -2   2  15         10.59          5.41         6.43 o                         
  -1   2  15        641.46        635.32        21.46 o                         
   0   2  15          2.40          7.34         5.27 o                         
   1   2  15        651.09        640.06        18.41 o                         
   2   2  15          7.23          8.87         6.86 o                         
   3   2  15        319.42        382.05        18.65 o                         
   4   2  15         21.83         33.56         8.27 o                         
   5   2  15        155.24        137.49         9.22 o                         
   6   2  15        248.45        234.88        13.51 o                         
   7   2  15        237.30        247.78        11.10 o                         
   8   2  15         45.04         42.20         5.95 o                         
   9   2  15        161.45        164.85         7.46 o                         
  -9   3  15         15.28          1.70         7.35 o                         
  -8   3  15        113.29        122.80         8.55 o                         
  -7   3  15        119.51        133.26         6.29 o                         
  -6   3  15         31.37         29.87         5.11 o                         
  -5   3  15        339.16        334.18        10.61 o                         
  -4   3  15         71.31         65.28         6.21 o                         
  -3   3  15        254.50        230.85         9.47 o                         
  -2   3  15         96.51         84.75         7.37 o                         
  -1   3  15        655.20        652.45        19.03 o                         
   0   3  15        411.37        420.43        12.34 o                         
   1   3  15        648.87        667.70        18.60 o                         
   2   3  15        100.78         98.23        13.91 o                         
   3   3  15        226.34        240.80        18.91 o                         
   4   3  15         66.19         47.63        12.01 o                         
   5   3  15        326.85        292.33        21.35 o                         
   6   3  15         35.56         47.64         6.97 o                         
   7   3  15        123.38        128.67        13.38 o                         
   8   3  15        120.67        117.93        12.58 o                         
   9   3  15         12.00         10.24         5.92 o                         
  -9   4  15         79.60         86.67         7.41 o                         
  -8   4  15        118.40        124.46         6.72 o                         
  -7   4  15         83.05         69.30         6.32 o                         
  -6   4  15        274.39        313.40        11.68 o                         
  -5   4  15        131.26        137.26         6.89 o                         
  -4   4  15        313.07        284.81        11.38 o                         
  -3   4  15          8.10          6.06         4.68 o                         
  -2   4  15        783.22        778.61        23.70 o                         
  -1   4  15         98.99         89.32         6.49 o                         
   0   4  15       1260.62       1261.27        31.67 o                         
   1   4  15        110.97        104.42         6.92 o                         
   2   4  15        854.39        883.63        27.70 o                         
   3   4  15          7.18         14.53         9.45 o                         
   4   4  15        340.17        332.53        15.47 o                         
   5   4  15        122.17        129.37         8.15 o                         
   6   4  15        276.65        290.80        13.28 o                         
   7   4  15         79.88         87.15         8.98 o                         
   8   4  15        106.79         92.77         8.12 o                         
   9   4  15         70.90         64.94         7.02 o                         
  -8   5  15         25.58         29.32         3.82 o                         
  -7   5  15        276.01        270.54        15.66 o                         
  -6   5  15        140.69        154.29         7.41 o                         
  -5   5  15        155.79        157.85         6.60 o                         
  -4   5  15         23.52         19.86         5.08 o                         
  -3   5  15          0.82          7.05         4.69 o                         
  -2   5  15        120.45        113.62         6.42 o                         
  -1   5  15        386.29        394.52        14.62 o                         
   0   5  15         11.84         18.27         4.82 o                         
   1   5  15        383.03        416.80        15.39 o                         
   2   5  15        117.86        126.60        15.80 o                         
   3   5  15          0.71          0.77         6.57 o                         
   4   5  15         21.15         18.80         9.10 o                         
   5   5  15        157.00        156.46         8.13 o                         
   6   5  15        136.09        150.14        12.69 o                         
   7   5  15        280.75        233.47        18.74 o                         
   8   5  15         23.71         14.20         7.06 o                         
  -7   6  15        223.63        231.68         9.71 o                         
  -6   6  15        566.94        607.44        18.03 o                         
  -5   6  15         54.96         56.61         6.99 o                         
  -4   6  15        346.82        360.24        10.40 o                         
  -3   6  15         20.61         29.46         5.50 o                         
  -2   6  15        135.44        127.04         7.34 o                         
  -1   6  15        289.68        282.06        16.18 o                         
   0   6  15          0.58          0.44         6.67 o                         
   1   6  15        279.64        252.77        11.59 o                         
   2   6  15        164.27        170.23        11.25 o                         
   3   6  15         27.66         23.17        10.20 o                         
   4   6  15        347.33        323.27        15.88 o                         
   5   6  15         55.50         59.81         7.09 o                         
   6   6  15        556.24        546.06        23.94 o                         
   7   6  15        233.12        183.30        13.95 o                         
  -7   7  15        389.92        439.19        21.87 o                         
  -6   7  15         26.38         32.48         3.67 o                         
  -5   7  15          0.91          3.40         3.92 o                         
  -4   7  15         65.47         69.38         4.63 o                         
  -3   7  15        235.95        248.20         8.14 o                         
  -2   7  15         12.55         16.48         7.10 o                         
  -1   7  15         16.60         12.19         7.38 o                         
   0   7  15        159.37        165.57        10.87 o                         
   1   7  15         20.04         20.49         6.97 o                         
   2   7  15         10.82         34.02        11.75 o                         
   3   7  15        238.97        232.94        17.14 o                         
   4   7  15         71.55         71.22         8.41 o                         
   5   7  15          1.66         -3.19        12.66 o                         
   6   7  15         30.90         56.41        14.78 o                         
   7   7  15        396.09        372.65        22.94 o                         
  -6   8  15         29.26         33.36         4.69 o                         
  -5   8  15        201.18        201.04        14.12 o                         
  -4   8  15        368.85        388.57        17.90 o                         
  -3   8  15         48.06         45.41         7.91 o                         
  -2   8  15          5.67         -0.52         7.92 o                         
  -1   8  15         61.71         74.18        16.32 o                         
   0   8  15        158.05        154.38        15.73 o                         
   1   8  15         58.67         57.12         9.56 o                         
   2   8  15          1.99          2.42         9.42 o                         
   3   8  15         45.35         30.00         9.19 o                         
   4   8  15        365.43        378.30        21.20 o                         
   5   8  15        187.55        148.55        10.44 o                         
  -4   9  15         66.54         92.65         7.98 o                         
  -3   9  15         38.42         32.08         4.72 o                         
  -2   9  15         16.87         23.13         4.27 o                         
  -1   9  15        125.98        128.31         7.96 o                         
   0   9  15         51.37         53.02         8.72 o                         
   1   9  15        106.52        124.34         9.66 o                         
   2   9  15         13.36         19.05         7.61 o                         
   3   9  15         40.81         45.75         7.97 o                         
   4   9  15         70.56         84.64         6.48 o                         
   0  10  15        138.27        118.10         9.79 o                         
   1  10  15        198.46        150.01        10.68 o                         
   0   0  16         19.00         20.78         6.48 o                         
   1   0  16        304.14        304.28        10.27 o                         
   2   0  16          7.67         11.89         5.95 o                         
   3   0  16         90.20        107.31        14.86 o                         
   4   0  16          0.44         -0.85         8.25 o                         
   5   0  16        395.98        379.73        31.81 o                         
   6   0  16        148.65        142.67         8.66 o                         
   7   0  16        445.55        457.75        16.86 o                         
   8   0  16          4.39          6.20         4.38 o                         
   9   0  16         43.27         35.83         7.03 o                         
  -8   1  16         22.16         24.88         4.71 o                         
  -7   1  16         16.70         23.01         5.71 o                         
  -6   1  16         74.65         95.27         7.69 o                         
  -5   1  16        156.73        175.26         9.34 o                         
  -4   1  16        197.65        180.56        12.14 o                         
  -3   1  16        721.52        781.32        34.75 o                         
  -2   1  16        102.72        116.81         6.71 o                         
  -1   1  16         48.12         55.31         6.40 o                         
   0   1  16        146.63        136.77         8.29 o                         
   1   1  16         49.50         47.20         6.15 o                         
   2   1  16        108.49        101.29         7.72 o                         
   3   1  16        722.82        748.46        38.74 o                         
   4   1  16        197.77        211.79        12.73 o                         
   5   1  16        157.61        157.31         8.79 o                         
   6   1  16         73.98         81.90         8.45 o                         
   7   1  16         13.72         18.28        10.31 o                         
   8   1  16         20.83         15.52        12.44 o                         
  -8   2  16         92.68        106.00        10.08 o                         
  -7   2  16         75.15         87.92         6.42 o                         
  -6   2  16        141.04        152.97         8.60 o                         
  -5   2  16        971.22        920.12        40.86 o                         
  -4   2  16         24.97         33.20         9.27 o                         
  -3   2  16        549.71        529.43        15.87 o                         
  -2   2  16         54.55         60.36         6.09 o                         
  -1   2  16        806.26        836.47        22.57 o                         
   0   2  16         13.73         10.57         6.82 o                         
   1   2  16        786.29        770.41        25.17 o                         
   2   2  16         59.83         58.36         7.74 o                         
   3   2  16        491.73        497.65        29.47 o                         
   4   2  16         26.42         22.65         6.06 o                         
   5   2  16        976.05        964.16        28.64 o                         
   6   2  16        132.46        130.12         7.66 o                         
   7   2  16         75.77         73.48         6.67 o                         
   8   2  16         98.34         93.18         7.84 o                         
  -8   3  16        169.97        171.19         8.17 o                         
  -7   3  16         26.08         28.79         5.82 o                         
  -6   3  16        309.08        318.73         9.76 o                         
  -5   3  16         92.53        105.84         5.85 o                         
  -4   3  16        187.89        188.23        10.25 o                         
  -3   3  16         87.56         98.36         6.49 o                         
  -2   3  16        262.05        280.89         8.44 o                         
  -1   3  16        184.09        194.70         7.57 o                         
   0   3  16         30.08         35.22         4.86 o                         
   1   3  16        182.93        166.46         9.76 o                         
   2   3  16        295.61        311.48        25.34 o
[truncated: 18,793 more chars]
